# Supplementary material for: Dietary palmitic acid inhibits colorectal cancer progression through enhancing bisecting GlcNAc
Source: JCI Insight. 2026 Mar 23;11(6):e179533. doi: 10.1172/jci.insight.179533 (PMC13043105; doi:10.1172/jci.insight.179533)
Supplement: Supplemental table 2 [file jciinsight-11-179533-s010.xlsx]

## Sheet: full dataset of proteomics
Protein IDs	Majority protein IDs	Peptide counts (all)	Peptide counts (razor+unique)	Peptide counts (unique)	Protein names	Gene names	Fasta headers	Number of proteins	Peptides	Razor + unique peptides	Unique peptides	Peptides con1	Peptides con2	Peptides con3	Peptides CRC1	Peptides CRC2	Peptides CRC3	Razor + unique peptides con1	Razor + unique peptides con2	Razor + unique peptides con3	Razor + unique peptides CRC1	Razor + unique peptides CRC2	Razor + unique peptides CRC3	Unique peptides con1	Unique peptides con2	Unique peptides con3	Unique peptides CRC1	Unique peptides CRC2	Unique peptides CRC3	Mol. weight [kDa]	Sequence length	Sequence lengths	Q-value	Score	Sequence coverage con1 [%]	Sequence coverage con2 [%]	Sequence coverage con3 [%]	Sequence coverage CRC1 [%]	Sequence coverage CRC2 [%]	Sequence coverage CRC3 [%]	Intensity con1	Intensity con2	Intensity con3	Intensity CRC1	Intensity CRC2	Intensity CRC3	iBAQ con1	iBAQ con2	iBAQ con3
Q922Q1;E0CZH6	Q922Q1	11;4	11;4	10;4	Mitochondrial amidoxime reducing component 2	2022-03-02	sp|Q922Q1|MARC2_MOUSE Mitochondrial amidoxime reducing component 2 OS=Mus musculus OX=10090 GN=Mtarc2 PE=1 SV=1	2	11	11	10	4	7	5	5	4	6	4	7	5	5	4	6	4	7	5	5	4	6	38.194	338	338;190	0	95.3	11.2	30.5	24	17.5	13.6	20.4	296870000	559540000	457600000	361130000	227730000	375150000	17463000	31455000	21962000
A0A0R4J1H0;Q3KNM2	A0A0R4J1H0;Q3KNM2	2;2	2;2	2;2	E3 ubiquitin-protein ligase MARCH5	2022-03-05	tr|A0A0R4J1H0|A0A0R4J1H0_MOUSE E3 ubiquitin-protein ligase MARCHF5 OS=Mus musculus OX=10090 GN=Marchf5 PE=1 SV=1;sp|Q3KNM2|MARH5_MOUSE E3 ubiquitin-protein ligase MARCHF5 OS=Mus musculus OX=10090 GN=Marchf5 PE=1 SV=1	2	2	2	2	0	0	0	0	0	1	0	0	0	0	0	1	0	0	0	0	0	1	27.363	244	244;278	0	4.8301	0	0	0	0	0	6.6	0	0	0	0	0	29661000	0	0	0
P42208;F6WYM0;D3YYB1;D3Z3C0;E9Q3V6;D3Z1S1;F6UKN5;D3YZU7;D3YV76	P42208;F6WYM0;D3YYB1;D3Z3C0;E9Q3V6;D3Z1S1;F6UKN5	8;7;7;7;7;5;4;3;2	8;7;7;7;7;5;4;3;2	8;7;7;7;7;5;4;3;2	Septin-2	2022-09-02	sp|P42208|SEPT2_MOUSE Septin-2 OS=Mus musculus OX=10090 GN=Septin2 PE=1 SV=2;tr|F6WYM0|F6WYM0_MOUSE Septin-2 (Fragment) OS=Mus musculus OX=10090 GN=Septin2 PE=1 SV=2;tr|D3YYB1|D3YYB1_MOUSE Septin-2 (Fragment) OS=Mus musculus OX=10090 GN=Septin2 PE=1 SV=1;t	9	8	8	8	5	4	7	5	3	7	5	4	7	5	3	7	5	4	7	5	3	7	41.525	361	361;212;213;221;321;177;107;120;77	0	227.17	22.4	16.9	29.6	19.4	12.2	29.6	434270000	383200000	1.0506e+09	674440000	295260000	888660000	12202000	18248000	35134000
A0A5F8MP96;P28661;Q5ND13;Q5ND09	A0A5F8MP96;P28661;Q5ND13;Q5ND09	2;2;1;1	2;2;1;1	2;2;1;1	Septin-4	2022-09-04	tr|A0A5F8MP96|A0A5F8MP96_MOUSE Septin-4 OS=Mus musculus OX=10090 GN=Septin4 PE=1 SV=1;sp|P28661|SEPT4_MOUSE Septin-4 OS=Mus musculus OX=10090 GN=Septin4 PE=1 SV=1;tr|Q5ND13|Q5ND13_MOUSE Septin-4 (Fragment) OS=Mus musculus OX=10090 GN=Septin4 PE=1 SV=1;tr|Q	4	2	2	2	1	0	0	1	0	0	1	0	0	1	0	0	1	0	0	1	0	0	110.07	971	971;478;232;280	0	5.8272	1.8	0	0	1.4	0	0	38875000	0	0	11267000	0	0	670250	0	0
A0A338P6R8;A0A338P769;Q9Z2Q6;B7ZNM7;A0A338P729;A0A338P755	A0A338P6R8;A0A338P769;Q9Z2Q6;B7ZNM7	7;7;7;6;3;1	7;7;7;6;3;1	7;7;7;6;3;1	Septin-5	2022-09-05	tr|A0A338P6R8|A0A338P6R8_MOUSE Septin OS=Mus musculus OX=10090 GN=Gm49601 PE=3 SV=1;tr|A0A338P769|A0A338P769_MOUSE Septin OS=Mus musculus OX=10090 GN=Septin5 PE=1 SV=1;sp|Q9Z2Q6|SEPT5_MOUSE Septin-5 OS=Mus musculus OX=10090 GN=Septin5 PE=1 SV=2;tr|B7ZNM7|B	6	7	7	7	2	2	4	2	4	3	2	2	4	2	4	3	2	2	4	2	4	3	41.949	365	365;378;369;381;248;126	0	26.454	4.9	4.9	12.9	7.7	11	8.2	102100000	34736000	215460000	81237000	199730000	218580000	4439000	1510300	9367700
Q9R1T4;A2A3W1	Q9R1T4	10;3	4;2	4;2	Septin-6	2022-09-06	sp|Q9R1T4|SEPT6_MOUSE Septin-6 OS=Mus musculus OX=10090 GN=Septin6 PE=1 SV=4	2	10	4	4	5	3	5	3	3	3	2	1	2	1	1	1	2	1	2	1	1	1	49.619	434	434;141	0	111.75	15	8.8	15.7	8.8	8.8	6.2	71966000	61779000	207170000	77411000	56667000	60819000	3427000	2941900	9865100
E9Q9F5;E9Q1G8;O55131;A0A0R4J233;A0A1W2P6J7;Q8C650	E9Q9F5;E9Q1G8;O55131	13;13;13;1;1;1	13;13;13;1;1;1	12;12;12;0;0;0	Septin-7	2022-09-07	tr|E9Q9F5|E9Q9F5_MOUSE Septin OS=Mus musculus OX=10090 GN=Septin7 PE=1 SV=2;tr|E9Q1G8|E9Q1G8_MOUSE Septin OS=Mus musculus OX=10090 GN=Septin7 PE=1 SV=2;sp|O55131|SEPT7_MOUSE Septin-7 OS=Mus musculus OX=10090 GN=Septin7 PE=1 SV=1	6	13	13	12	8	5	6	3	6	7	8	5	6	3	6	7	7	4	5	2	5	6	50.68	437	437;437;436;427;452;452	0	193.78	25.4	17.4	19.2	11.2	19.7	21.7	813200000	385480000	838450000	620860000	652480000	867000000	26843000	16031000	23726000
B7ZC46;B1AQY9;B1AQZ0;Q8CHH9;E0CYM4	B7ZC46;B1AQY9;B1AQZ0;Q8CHH9	7;7;7;7;1	5;5;5;5;1	5;5;5;5;1	Septin-8	2022-09-08	tr|B7ZC46|B7ZC46_MOUSE Septin OS=Mus musculus OX=10090 GN=Septin8 PE=1 SV=1;tr|B1AQY9|B1AQY9_MOUSE Septin OS=Mus musculus OX=10090 GN=Septin8 PE=1 SV=1;tr|B1AQZ0|B1AQZ0_MOUSE Septin-8 OS=Mus musculus OX=10090 GN=Septin8 PE=1 SV=1;sp|Q8CHH9|SEPT8_MOUSE Sept	5	7	5	5	3	3	4	2	3	3	1	2	3	1	2	2	1	2	3	1	2	2	50.895	440	440;442;484;429;51	0	109.05	10.5	12.3	16.8	7.7	11.6	11.6	75978000	156340000	136210000	82056000	118780000	74124000	3798900	5125600	5077500
A2A6U3;Q80UG5;A2A6U5;A8Y5D3	A2A6U3;Q80UG5	17;17;7;2	17;17;7;2	17;17;7;2	Septin-9	2022-09-09	tr|A2A6U3|A2A6U3_MOUSE Septin-9 OS=Mus musculus OX=10090 GN=Septin9 PE=1 SV=1;sp|Q80UG5|SEPT9_MOUSE Septin-9 OS=Mus musculus OX=10090 GN=Septin9 PE=1 SV=1	4	17	17	17	6	3	8	6	6	8	6	3	8	6	6	8	6	3	8	6	6	8	63.772	565	565;583;242;74	0	201.87	15.8	5.5	22.1	13.5	11	21.1	354870000	509700000	531210000	471360000	416730000	652730000	7625300	10638000	12395000
A0A0J9YTY0;A0A0J9YUL3;Q8C1B7;A0A0J9YVA6;A0A0J9YUV6	A0A0J9YTY0;A0A0J9YUL3;Q8C1B7	16;16;16;5;4	16;16;16;5;4	9;9;9;5;3	Septin-11	2022-09-11	tr|A0A0J9YTY0|A0A0J9YTY0_MOUSE Septin OS=Mus musculus OX=10090 GN=Septin11 PE=1 SV=1;tr|A0A0J9YUL3|A0A0J9YUL3_MOUSE Septin OS=Mus musculus OX=10090 GN=Septin11 PE=1 SV=1;sp|Q8C1B7|SEP11_MOUSE Septin-11 OS=Mus musculus OX=10090 GN=Septin11 PE=1 SV=4	5	16	16	9	8	5	7	6	8	9	8	5	7	6	8	9	4	2	3	3	5	6	48.978	425	425;432;431;204;97	0	296.61	26.8	18.6	24	24	29.9	28.5	647220000	419700000	657280000	642660000	835820000	793660000	20918000	12788000	22078000
A0A0R4J0K1;Q9ERR7;A0A0G2JEF3;A0A1C7ZMY4	A0A0R4J0K1;Q9ERR7	4;4;1;1	4;4;1;1	4;4;1;1	15 kDa selenoprotein	2022-09-15	tr|A0A0R4J0K1|A0A0R4J0K1_MOUSE Selenoprotein F OS=Mus musculus OX=10090 GN=Selenof PE=1 SV=1;sp|Q9ERR7|SEP15_MOUSE Selenoprotein F OS=Mus musculus OX=10090 GN=Selenof PE=1 SV=3	4	4	4	4	4	2	2	3	3	2	4	2	2	3	3	2	4	2	2	3	3	2	17.731	162	162;162;45;121	0	27.04	30.9	13.6	17.3	23.5	25.3	17.9	244430000	66189000	160000000	196960000	160720000	140320000	27159000	7354300	17778000
G5E8X1;Q9DCS2;E9Q5B2;D3YZM4	G5E8X1;Q9DCS2;E9Q5B2;D3YZM4	4;4;3;2	4;4;3;2	4;4;3;2	UPF0585 protein C16orf13 homolog	0610011F06Rik	tr|G5E8X1|G5E8X1_MOUSE Methyltransferase-like 26 OS=Mus musculus OX=10090 GN=Mettl26 PE=1 SV=1;sp|Q9DCS2|MTL26_MOUSE Methyltransferase-like 26 OS=Mus musculus OX=10090 GN=Mettl26 PE=1 SV=1;tr|E9Q5B2|E9Q5B2_MOUSE Methyltransferase-like 26 OS=Mus musculus OX	4	4	4	4	1	2	3	3	2	2	1	2	3	3	2	2	1	2	3	3	2	2	22.199	201	201;204;107;81	0	19.143	7	22.9	20.9	20.9	11.9	11.9	101410000	103270000	203250000	117950000	118320000	99752000	7801000	6002300	12839000
A2A8E2;Q8BHG2;B7ZC72;B7ZC71;A2A8E4;D6REH4	A2A8E2;Q8BHG2;B7ZC72;B7ZC71	3;3;2;2;1;1	3;3;2;2;1;1	3;3;2;2;1;1	UPF0587 protein C1orf123 homolog	0610037L13Rik	tr|A2A8E2|A2A8E2_MOUSE CXXC motif containing zinc binding protein OS=Mus musculus OX=10090 GN=Czib PE=1 SV=1;sp|Q8BHG2|CZIB_MOUSE CXXC motif containing zinc binding protein OS=Mus musculus OX=10090 GN=Czib PE=1 SV=1;tr|B7ZC72|B7ZC72_MOUSE CXXC motif contai	6	3	3	3	1	1	1	1	2	1	1	1	1	1	2	1	1	1	1	1	2	1	15.783	138	138;160;153;155;66;110	0	45.521	11.6	11.6	11.6	11.6	23.9	12.3	57392000	89344000	62393000	39631000	126650000	101170000	5739200	8934400	6239300
H7BXB9;F8WIU1;Q9D1K7	H7BXB9;F8WIU1;Q9D1K7	1;1;1	1;1;1	1;1;1	UPF0687 protein C20orf27 homolog	1700037H04Rik	tr|H7BXB9|H7BXB9_MOUSE RIKEN cDNA 1700037H04 gene (Fragment) OS=Mus musculus OX=10090 GN=1700037H04Rik PE=1 SV=1;tr|F8WIU1|F8WIU1_MOUSE RIKEN cDNA 1700037H04 gene OS=Mus musculus OX=10090 GN=1700037H04Rik PE=1 SV=1;sp|Q9D1K7|CT027_MOUSE UPF0687 protein C20	3	1	1	1	1	1	1	1	1	1	1	1	1	1	1	1	1	1	1	1	1	1	15.773	141	141;177;174	0	28.157	9.9	9.9	9.9	9.9	9.9	9.9	41941000	28130000	31674000	36663000	42920000	36085000	5991600	4018500	4524800
Q5NC41	Q5NC41	6	6	6		1810065E05Rik	tr|Q5NC41|Q5NC41_MOUSE RIKEN cDNA 1810065E05 gene OS=Mus musculus OX=10090 GN=1810065E05Rik PE=1 SV=1	1	6	6	6	3	2	5	1	4	2	3	2	5	1	4	2	3	2	5	1	4	2	24.761	235	235	0	94.814	15.3	8.9	28.1	5.5	22.1	8.9	249300000	51809000	537430000	83507000	252250000	126320000	22664000	4709900	48858000
Q9D809	Q9D809	1	1	1		2200002D01Rik	tr|Q9D809|Q9D809_MOUSE RIKEN cDNA 2200002D01 gene OS=Mus musculus OX=10090 GN=2200002D01Rik PE=1 SV=1	1	1	1	1	1	1	1	1	1	1	1	1	1	1	1	1	1	1	1	1	1	1	12.123	114	114	0	9.6246	12.3	12.3	12.3	12.3	12.3	12.3	57212000	57231000	45903000	124830000	40429000	156500000	11442000	11446000	9180700
Q9CPN9	Q9CPN9	1	1	1		2210010C04Rik	tr|Q9CPN9|Q9CPN9_MOUSE RIKEN cDNA 2210010C04 gene OS=Mus musculus OX=10090 GN=2210010C04Rik PE=1 SV=1	1	1	1	1	1	1	1	1	1	1	1	1	1	1	1	1	1	1	1	1	1	1	26.422	247	247	0	24.252	4.9	4.9	4.9	4.9	4.9	4.9	2201700000	2.9494e+09	4502000000	2778700000	2249600000	1.7727e+09	167540000	226520000	325210000
G3X8U3	G3X8U3	9	9	9		2210016F16Rik	tr|G3X8U3|G3X8U3_MOUSE Queuosine salvage protein OS=Mus musculus OX=10090 GN=2210016F16Rik PE=1 SV=1	1	9	9	9	4	4	4	3	5	4	4	4	4	3	5	4	4	4	4	3	5	4	38.615	338	338	0	52.651	17.2	17.2	21.6	15.1	18.6	17.2	199930000	320410000	372410000	221400000	165210000	214940000	7309700	11778000	12562000
Q6YI28	Q6YI28	1	1	1		2210407C18Rik	tr|Q6YI28|Q6YI28_MOUSE EP1 OS=Mus musculus OX=10090 GN=Lypd8l PE=1 SV=1	1	1	1	1	0	0	0	0	1	0	0	0	0	0	1	0	0	0	0	0	1	0	23.675	220	220	0	4.6227	0	0	0	0	6.8	0	0	0	0	0	41748000	0	0	0	0
A0A087WSS1;G3X9J4;E9QM90;Q148V7;A0A087WRM8	A0A087WSS1;G3X9J4;E9QM90;Q148V7;A0A087WRM8	6;6;6;6;3	6;6;6;6;3	6;6;6;6;3	LisH domain and HEAT repeat-containing protein KIAA1468	2310035C23Rik;Kiaa1468	tr|A0A087WSS1|A0A087WSS1_MOUSE RAB11-binding protein RELCH OS=Mus musculus OX=10090 GN=Relch PE=1 SV=1;tr|G3X9J4|G3X9J4_MOUSE RAB11-binding protein RELCH OS=Mus musculus OX=10090 GN=Relch PE=1 SV=2;tr|E9QM90|E9QM90_MOUSE RAB11-binding protein RELCH OS=Mus	5	6	6	6	2	1	1	2	1	1	2	1	1	2	1	1	2	1	1	2	1	1	131.87	1192	1192;1216;1216;1216;354	0	54.519	3.1	1.1	1.9	2.9	1.2	1.9	74579000	20755000	37487000	78532000	25883000	42826000	575290	370620	669410
Q497K6;G3UYY4	Q497K6;G3UYY4	1;1	1;1	1;1		4921506M07Rik	tr|Q497K6|Q497K6_MOUSE Tetratricopeptide repeat domain 6 OS=Mus musculus OX=10090 GN=Ttc6 PE=2 SV=1;tr|G3UYY4|G3UYY4_MOUSE Probable UDP-N-acetylglucosamine--peptide N-acetylglucosaminyltransferase SPINDLY OS=Mus musculus OX=10090 GN=Ttc6 PE=4 SV=1	2	1	1	1	1	0	1	0	1	1	1	0	1	0	1	1	1	0	1	0	1	1	50.099	441	441;1857	0.0066743	2.2003	3.9	0	3.9	0	3.9	3.9	1.5533e+09	0	2408800000	0	1333000000	2308200000	86294000	0	133820000
A0A0A0MQC6;A2AFS3	A0A0A0MQC6;A2AFS3	8;7	8;7	8;7	UPF0577 protein KIAA1324	5330417C22Rik;Kiaa1324	tr|A0A0A0MQC6|A0A0A0MQC6_MOUSE Endosome/lysosome-associated apoptosis and autophagy regulator 1 OS=Mus musculus OX=10090 GN=Elapor1 PE=1 SV=1;sp|A2AFS3|ELAP1_MOUSE Endosome/lysosome-associated apoptosis and autophagy regulator 1 OS=Mus musculus OX=10090 GN	2	8	8	8	7	5	4	2	3	3	7	5	4	2	3	3	7	5	4	2	3	3	111.18	1013	1013;1009	0	76.015	9.3	7.2	5.5	3.5	4.4	4.6	403290000	214570000	282120000	161300000	200490000	156490000	5674800	2701500	2548200
Q8BH86;E9QMK9;F7CUW7	Q8BH86;E9QMK9	7;7;1	7;7;1	7;7;1	UPF0317 protein C14orf159 homolog, mitochondrial	9030617O03Rik	sp|Q8BH86|GLUCM_MOUSE D-glutamate cyclase, mitochondrial OS=Mus musculus OX=10090 GN=Dglucy PE=1 SV=1;tr|E9QMK9|E9QMK9_MOUSE D-glutamate cyclase, mitochondrial OS=Mus musculus OX=10090 GN=Dglucy PE=1 SV=1	3	7	7	7	0	2	1	2	2	1	0	2	1	2	2	1	0	2	1	2	2	1	66.365	617	617;647;72	0	36.182	0	5.5	1.8	5	5.7	2.9	0	53625000	21092000	83318000	58460000	66545000	0	1306000	659110
Q8BM26	Q8BM26	2	2	2		9530003J23Rik	tr|Q8BM26|Q8BM26_MOUSE 9530003J23Rik protein OS=Mus musculus OX=10090 GN=9530003J23Rik PE=2 SV=1	1	2	2	2	0	0	0	0	0	2	0	0	0	0	0	2	0	0	0	0	0	2	17.05	151	151	0	5.813	0	0	0	0	0	20.5	0	0	0	0	0	60052000	0	0	0
E9PVG8	E9PVG8	16	3	3		9530053A07Rik	tr|E9PVG8|E9PVG8_MOUSE RIKEN cDNA 9530053A07 gene OS=Mus musculus OX=10090 GN=9530053A07Rik PE=1 SV=1	1	16	3	3	8	7	8	5	10	11	0	0	0	1	1	3	0	0	0	1	1	3	280.23	2581	2581	0	4.6611	4.4	4.1	3.8	3	5.1	6.2	0	0	0	18464000	0	79785000	0	0	0
Q61838;D3YUI3	Q61838	28;3	28;3	28;3	Alpha-2-macroglobulin;Alpha-2-macroglobulin 165 kDa subunit;Alpha-2-macroglobulin 35 kDa subunit	A2m	sp|Q61838|PZP_MOUSE Pregnancy zone protein OS=Mus musculus OX=10090 GN=Pzp PE=1 SV=3	2	28	28	28	7	10	11	6	7	13	7	10	11	6	7	13	7	10	11	6	7	13	165.85	1495	1495;233	0	120.46	5.9	9.6	11.6	5.7	6.4	13.4	331060000	1106200000	1189000000	303750000	766540000	1200200000	3941100	13004000	16447000
P58742	P58742	2	2	2	Aladin	Aaas	sp|P58742|AAAS_MOUSE Aladin OS=Mus musculus OX=10090 GN=Aaas PE=1 SV=1	1	2	2	2	1	1	1	1	1	1	1	1	1	1	1	1	1	1	1	1	1	1	59.43	546	546	0.0031205	2.6383	2.9	2.9	1.3	1.3	1.3	1.3	0	25767000	1357200000	531540000	1.5648e+09	1390400000	0	1030700	54289000
Q9D2R0	Q9D2R0	15	15	15	Acetoacetyl-CoA synthetase	Aacs	sp|Q9D2R0|AACS_MOUSE Acetoacetyl-CoA synthetase OS=Mus musculus OX=10090 GN=Aacs PE=1 SV=1	1	15	15	15	7	4	9	4	5	5	7	4	9	4	5	5	7	4	9	4	5	5	75.199	672	672	0	57.296	11.2	8.5	14.7	6.7	8.3	8.3	687420000	308560000	671040000	518980000	425840000	347630000	19093000	7413700	20335000
Q99PG0	Q99PG0	6	6	6	Arylacetamide deacetylase	Aadac	sp|Q99PG0|AAAD_MOUSE Arylacetamide deacetylase OS=Mus musculus OX=10090 GN=Aadac PE=1 SV=3	1	6	6	6	2	1	2	2	1	0	2	1	2	2	1	0	2	1	2	2	1	0	45.25	398	398	0	34.538	6.3	4	10.6	10.8	4	0	55721000	26313000	59831000	49598000	15868000	0	3277700	1547800	3519500
Q9WVM8;Q3UNS8	Q9WVM8;Q3UNS8	9;7	9;7	9;7	Kynurenine/alpha-aminoadipate aminotransferase, mitochondrial	Aadat	sp|Q9WVM8|AADAT_MOUSE Kynurenine/alpha-aminoadipate aminotransferase, mitochondrial OS=Mus musculus OX=10090 GN=Aadat PE=1 SV=1;tr|Q3UNS8|Q3UNS8_MOUSE Kynurenine/alpha-aminoadipate aminotransferase, mitochondrial OS=Mus musculus OX=10090 GN=Aadat PE=1 SV=1	2	9	9	9	0	0	4	0	0	0	0	0	4	0	0	0	0	0	4	0	0	0	47.597	425	425;432	0	86.979	0	0	9.4	0	0	0	0	0	381810000	0	0	0	0	0	19090000
Q3UHJ0;A0A0N4SVA1	Q3UHJ0	4;1	4;1	4;1	AP2-associated protein kinase 1	Aak1	sp|Q3UHJ0|AAK1_MOUSE AP2-associated protein kinase 1 OS=Mus musculus OX=10090 GN=Aak1 PE=1 SV=2	2	4	4	4	2	2	1	2	1	3	2	2	1	2	1	3	2	2	1	2	1	3	103.35	959	959;121	0	100.05	3.6	3.6	2.1	3.6	1.6	6.6	89812000	68515000	64625000	72538000	29109000	82662000	1287400	1214400	818750
D3Z442;D3YZD8;Q8R0P4;D3YX09;Q8CF11;D3Z1Q3;D3YWY5	D3Z442;D3YZD8;Q8R0P4;D3YX09;Q8CF11;D3Z1Q3;D3YWY5	2;2;2;1;1;1;1	2;2;2;1;1;1;1	2;2;2;1;1;1;1	Mth938 domain-containing protein	Aamdc	tr|D3Z442|D3Z442_MOUSE Mth938 domain-containing protein OS=Mus musculus OX=10090 GN=Aamdc PE=1 SV=1;tr|D3YZD8|D3YZD8_MOUSE Mth938 domain-containing protein OS=Mus musculus OX=10090 GN=Aamdc PE=1 SV=1;sp|Q8R0P4|AAMDC_MOUSE Mth938 domain-containing protein O	7	2	2	2	0	0	1	0	1	0	0	0	1	0	1	0	0	0	1	0	1	0	15.242	139	139;150;122;52;68;118;128	0.0028846	2.6472	0	0	7.9	0	6.5	0	0	0	74177000	0	0	0	0	0	6743400
Q8BGQ7	Q8BGQ7	34	34	34	Alanine--tRNA ligase, cytoplasmic	Aars	sp|Q8BGQ7|SYAC_MOUSE Alanine--tRNA ligase, cytoplasmic OS=Mus musculus OX=10090 GN=Aars1 PE=1 SV=1	1	34	34	34	12	12	17	7	8	12	12	12	17	7	8	12	12	12	17	7	8	12	106.91	968	968	0	323.31	19.3	22.8	26.1	12.4	12.2	19.2	1.0379e+09	951370000	1.5248e+09	631200000	562540000	1.025e+09	14716000	14195000	23954000
Q3THG9;A2A4P4;A2A4P3	Q3THG9;A2A4P4;A2A4P3	6;5;5	6;5;5	6;5;5	Alanyl-tRNA editing protein Aarsd1	Aarsd1;Gm27029	sp|Q3THG9|AASD1_MOUSE Alanyl-tRNA editing protein Aarsd1 OS=Mus musculus OX=10090 GN=Aarsd1 PE=1 SV=2;tr|A2A4P4|A2A4P4_MOUSE Predicted gene, 27029 OS=Mus musculus OX=10090 GN=Gm27029 PE=3 SV=1;tr|A2A4P3|A2A4P3_MOUSE Predicted gene, 27029 OS=Mus musculus OX	3	6	6	6	3	2	3	2	1	2	3	2	3	2	1	2	3	2	3	2	1	2	44.97	412	412;543;525	0	54.704	13.3	10	13.8	10	5.1	10	102470000	90933000	113890000	51488000	0	22043000	4075000	1481900	2307300
Q99K67;F6VMP2	Q99K67	3;1	3;1	3;1	Alpha-aminoadipic semialdehyde synthase, mitochondrial;Lysine ketoglutarate reductase;Saccharopine dehydrogenase	Aass	sp|Q99K67|AASS_MOUSE Alpha-aminoadipic semialdehyde synthase, mitochondrial OS=Mus musculus OX=10090 GN=Aass PE=1 SV=1	2	3	3	3	0	0	0	1	0	0	0	0	0	1	0	0	0	0	0	1	0	0	102.97	926	926;209	0.00025913	3.6429	0	0	0	1	0	0	0	0	0	220300000	0	0	0	0	0
P61922;Q3TUE8;F7C9G3;F6RN86	P61922	14;6;5;3	14;6;5;3	14;6;5;3	4-aminobutyrate aminotransferase, mitochondrial	Abat	sp|P61922|GABT_MOUSE 4-aminobutyrate aminotransferase, mitochondrial OS=Mus musculus OX=10090 GN=Abat PE=1 SV=1	4	14	14	14	5	6	6	3	3	5	5	6	6	3	3	5	5	6	6	3	3	5	56.451	500	500;204;232;109	0	249.5	14	18.2	17.2	8	8.2	14	297740000	560310000	505400000	164400000	68668000	194870000	9408700	15355000	15981000
P21447;P21440	P21447	8;1	8;1	3;1	Multidrug resistance protein 1A	Abcb1a	sp|P21447|MDR1A_MOUSE ATP-dependent translocase ABCB1 OS=Mus musculus OX=10090 GN=Abcb1a PE=1 SV=3	2	8	8	3	1	3	2	3	3	3	1	3	2	3	3	3	0	0	1	2	0	0	140.64	1276	1276;1276	0	51.066	1	4.7	2.1	5.3	3.1	4.6	30905000	62864000	131260000	222610000	208450000	173570000	482890	544220	2051000
Q61102	Q61102	2	2	2	ATP-binding cassette sub-family B member 7, mitochondrial	Abcb7	sp|Q61102|ABCB7_MOUSE Iron-sulfur clusters transporter ABCB7, mitochondrial OS=Mus musculus OX=10090 GN=Abcb7 PE=1 SV=3	1	2	2	2	1	2	2	1	1	1	1	2	2	1	1	1	1	2	2	1	1	1	82.58	752	752	0	75.195	2.5	3.9	3.9	2.5	1.3	2.5	37177000	24690000	111530000	33150000	21141000	27710000	1093400	726170	1988800
A0A0R4J015;B2RX12	A0A0R4J015;B2RX12	15;15	15;15	14;14	Canalicular multispecific organic anion transporter 2	Abcc3	tr|A0A0R4J015|A0A0R4J015_MOUSE ABC-type glutathione-S-conjugate transporter OS=Mus musculus OX=10090 GN=Abcc3 PE=1 SV=1;sp|B2RX12|MRP3_MOUSE ATP-binding cassette sub-family C member 3 OS=Mus musculus OX=10090 GN=Abcc3 PE=1 SV=2	2	15	15	14	2	3	6	1	3	2	2	3	6	1	3	2	2	2	6	1	3	2	169.15	1522	1522;1523	0	119.69	2.1	2.9	6.2	1.2	2.8	1.2	138850000	54629000	345900000	43282000	104700000	35550000	1955000	228680	3355500
Q9R1X5	Q9R1X5	2	2	2	Multidrug resistance-associated protein 5	Abcc5	sp|Q9R1X5|MRP5_MOUSE ATP-binding cassette sub-family C member 5 OS=Mus musculus OX=10090 GN=Abcc5 PE=1 SV=2	1	2	2	2	0	0	1	1	0	0	0	0	1	1	0	0	0	0	1	1	0	0	161.12	1436	1436	0.0066774	2.2007	0	0	1	0.6	0	0	0	0	125390000	26213000	0	0	0	0	1990400
P55096;A0A0G2JDI9	P55096;A0A0G2JDI9	7;6	7;6	7;6	ATP-binding cassette sub-family D member 3	Abcd3	sp|P55096|ABCD3_MOUSE ATP-binding cassette sub-family D member 3 OS=Mus musculus OX=10090 GN=Abcd3 PE=1 SV=2;tr|A0A0G2JDI9|A0A0G2JDI9_MOUSE ATP-binding cassette sub-family D member 3 OS=Mus musculus OX=10090 GN=Abcd3 PE=1 SV=1	2	7	7	7	1	1	4	2	2	1	1	1	4	2	2	1	1	1	4	2	2	1	75.474	659	659;549	0	37.569	2.1	2.1	10.6	5.9	5.9	2.1	117890000	75911000	376630000	132090000	129460000	77957000	3022900	1946400	7528700
P61222	P61222	16	16	16	ATP-binding cassette sub-family E member 1	Abce1	sp|P61222|ABCE1_MOUSE ATP-binding cassette sub-family E member 1 OS=Mus musculus OX=10090 GN=Abce1 PE=1 SV=1	1	16	16	16	8	5	7	8	5	12	8	5	7	8	5	12	8	5	7	8	5	12	67.314	599	599	0	207.78	18	12.5	21	21.4	12.2	30.1	491320000	231770000	422600000	450800000	238700000	646340000	12795000	7725500	9552600
Q6P542	Q6P542	12	12	12	ATP-binding cassette sub-family F member 1	Abcf1	sp|Q6P542|ABCF1_MOUSE ATP-binding cassette sub-family F member 1 OS=Mus musculus OX=10090 GN=Abcf1 PE=1 SV=1	1	12	12	12	3	1	2	4	2	5	3	1	2	4	2	5	3	1	2	4	2	5	94.944	837	837	0	109.8	5.5	2.2	4.4	7.5	2.4	9.7	147890000	58482000	87958000	123150000	59581000	178920000	2533300	1580600	1200200
Q99LE6	Q99LE6	9	9	9	ATP-binding cassette sub-family F member 2	Abcf2	sp|Q99LE6|ABCF2_MOUSE ATP-binding cassette sub-family F member 2 OS=Mus musculus OX=10090 GN=Abcf2 PE=1 SV=1	1	9	9	9	1	1	3	3	4	2	1	1	3	3	4	2	1	1	3	3	4	2	71.781	628	628	0	28.662	2.1	1.6	5.7	6.7	8.4	4.5	29016000	30264000	54682000	136750000	95170000	85628000	853410	890110	1608300
D3YZX5;A0A0N4SWA2;D3Z150;S4R2E1;A0A0R4J0B6;Q7TMS5	D3YZX5;A0A0N4SWA2;D3Z150;S4R2E1;A0A0R4J0B6;Q7TMS5	1;1;1;1;1;1	1;1;1;1;1;1	1;1;1;1;1;1	ATP-binding cassette sub-family G member 2	Abcg2	tr|D3YZX5|D3YZX5_MOUSE Broad substrate-specificity ATP-binding cassette transporter ABCG2 (Fragment) OS=Mus musculus OX=10090 GN=Abcg2 PE=1 SV=1;tr|A0A0N4SWA2|A0A0N4SWA2_MOUSE Broad substrate-specificity ATP-binding cassette transporter ABCG2 (Fragment) OS	6	1	1	1	1	0	0	0	0	0	1	0	0	0	0	0	1	0	0	0	0	0	12.28	115	115;159;172;576;657;657	0.0062893	2.2831	8.7	0	0	0	0	0	15847000	0	0	0	0	0	2263800	0	0
Q6PE15	Q6PE15	2	2	2	Mycophenolic acid acyl-glucuronide esterase, mitochondrial	Abhd10	sp|Q6PE15|ABHDA_MOUSE Palmitoyl-protein thioesterase ABHD10, mitochondrial OS=Mus musculus OX=10090 GN=Abhd10 PE=1 SV=1	1	2	2	2	0	0	0	1	0	2	0	0	0	1	0	2	0	0	0	1	0	2	33.04	297	297	0	12.951	0	0	0	3.7	0	10.4	0	0	0	18955000	0	39020000	0	0	0
D3YYK0;Q8K4F5	D3YYK0;Q8K4F5	2;2	2;2	2;2	Alpha/beta hydrolase domain-containing protein 11	Abhd11	tr|D3YYK0|D3YYK0_MOUSE Protein ABHD11 OS=Mus musculus OX=10090 GN=Abhd11 PE=1 SV=1;sp|Q8K4F5|ABHDB_MOUSE Protein ABHD11 OS=Mus musculus OX=10090 GN=Abhd11 PE=1 SV=1	2	2	2	2	2	1	2	2	1	2	2	1	2	2	1	2	2	1	2	2	1	2	24.881	227	227;307	0	10.927	11	5.3	11	11	5.3	11	90604000	44827000	140840000	140670000	0	87111000	2683700	3735600	11736000
F7BHM8;D6RFU2;Q99LR1	F7BHM8;D6RFU2;Q99LR1	1;1;1	1;1;1	1;1;1	Monoacylglycerol lipase ABHD12	Abhd12	tr|F7BHM8|F7BHM8_MOUSE Lysophosphatidylserine lipase ABHD12 (Fragment) OS=Mus musculus OX=10090 GN=Abhd12 PE=1 SV=1;tr|D6RFU2|D6RFU2_MOUSE 2-arachidonoylglycerol hydrolase ABHD12 OS=Mus musculus OX=10090 GN=Abhd12 PE=1 SV=1;sp|Q99LR1|ABD12_MOUSE Lysophosph	3	1	1	1	1	0	1	1	1	0	1	0	1	1	1	0	1	0	1	1	1	0	6.1039	56	56;298;398	0	4.8312	30.4	0	30.4	30.4	30.4	0	17556000	0	21828000	18715000	53535000	0	8778200	0	10914000
E9QN99;A0A087WPF8;A0A087WSR2;Q8VCR7;A0A087WRJ2;A0A1L1SUX1;A0A087WP24;A0A1L1SRH5	E9QN99;A0A087WPF8;A0A087WSR2;Q8VCR7;A0A087WRJ2;A0A1L1SUX1;A0A087WP24	9;7;7;7;6;5;5;3	9;7;7;7;6;5;5;3	9;7;7;7;6;5;5;3	Alpha/beta hydrolase domain-containing protein 14B	Abhd14b	tr|E9QN99|E9QN99_MOUSE Protein ABHD14B OS=Mus musculus OX=10090 GN=Abhd14b PE=1 SV=1;tr|A0A087WPF8|A0A087WPF8_MOUSE Protein ABHD14B (Fragment) OS=Mus musculus OX=10090 GN=Abhd14b PE=1 SV=1;tr|A0A087WSR2|A0A087WSR2_MOUSE Protein ABHD14B (Fragment) OS=Mus mu	8	9	9	9	4	4	5	5	4	3	4	4	5	5	4	3	4	4	5	5	4	3	22.45	210	210;174;194;210;151;96;142;76	0	136.4	27.1	25.2	29.5	37.1	24.8	20	592640000	677140000	858560000	546110000	648880000	688850000	33847000	41127000	53349000
Q9Z1Q2	Q9Z1Q2	3	3	3	Abhydrolase domain-containing protein 16A	Abhd16a	sp|Q9Z1Q2|ABHGA_MOUSE Phosphatidylserine lipase ABHD16A OS=Mus musculus OX=10090 GN=Abhd16a PE=1 SV=3	1	3	3	3	1	0	2	0	0	0	1	0	2	0	0	0	1	0	2	0	0	0	63.085	558	558	0.0002613	3.7431	2.2	0	3.9	0	0	0	21099000	0	46907000	0	0	0	753550	0	1675200
Q8R2Y0	Q8R2Y0	2	2	2	Monoacylglycerol lipase ABHD6	Abhd6	sp|Q8R2Y0|ABHD6_MOUSE Monoacylglycerol lipase ABHD6 OS=Mus musculus OX=10090 GN=Abhd6 PE=1 SV=1	1	2	2	2	1	1	2	0	0	0	1	1	2	0	0	0	1	1	2	0	0	0	38.204	336	336	0	9.2392	3.9	3.9	8.3	0	0	0	40294000	38761000	99377000	0	0	0	2238500	2153400	4758100
B7ZCU2;B7ZCU5;B7ZCU4;B7ZCU3;B7ZCU0;J3QNK8;Q8CBW3;A0A087WNT3;A0A087WP64;A0A087WPE6;A0A087WNU9	B7ZCU2;B7ZCU5;B7ZCU4;B7ZCU3;B7ZCU0;J3QNK8;Q8CBW3	9;9;9;9;9;9;9;2;1;1;1	9;9;9;9;9;9;9;2;1;1;1	7;7;7;7;7;7;7;0;0;0;0	Abl interactor 1	Abi1	tr|B7ZCU2|B7ZCU2_MOUSE Abl interactor 1 OS=Mus musculus OX=10090 GN=Abi1 PE=1 SV=1;tr|B7ZCU5|B7ZCU5_MOUSE Abl interactor 1 OS=Mus musculus OX=10090 GN=Abi1 PE=1 SV=1;tr|B7ZCU4|B7ZCU4_MOUSE Abl interactor 1 OS=Mus musculus OX=10090 GN=Abi1 PE=1 SV=1;tr|B7ZC	11	9	9	7	4	3	4	4	2	4	4	3	4	4	2	4	3	2	4	3	2	3	43.174	393	393;422;451;452;480;481;481;360;252;337;395	0	96.193	14.2	10.2	16.3	13	7.6	14	140100000	147060000	200900000	242220000	59657000	225180000	7373900	7740100	10574000
A0A338P6W9;E9Q8E3;Q59IW9;Q59IW7;Q59IW5;Q59IW6;A0A338P6S8	A0A338P6W9;E9Q8E3;Q59IW9;Q59IW7;Q59IW5;Q59IW6;A0A338P6S8	4;4;4;4;4;4;4	4;4;4;4;4;4;4	4;4;4;4;4;4;4		Abi3bp	tr|A0A338P6W9|A0A338P6W9_MOUSE ABI family member 3-binding protein OS=Mus musculus OX=10090 GN=Abi3bp PE=1 SV=1;tr|E9Q8E3|E9Q8E3_MOUSE ABI family member 3-binding protein OS=Mus musculus OX=10090 GN=Abi3bp PE=1 SV=1;tr|Q59IW9|Q59IW9_MOUSE ABI family member	7	4	4	4	0	2	1	0	0	0	0	2	1	0	0	0	0	2	1	0	0	0	97.222	884	884;909;1079;1099;1115;1179;1637	0	12.151	0	4.1	1.6	0	0	0	0	49252000	16946000	0	0	0	0	1047900	360560
E9PUE7;A0A571BG95;Q5SSL4;H3BKT3;H3BJY3;H3BKV6	E9PUE7;A0A571BG95;Q5SSL4	5;5;5;1;1;1	5;5;5;1;1;1	5;5;5;1;1;1	Active breakpoint cluster region-related protein	Abr	tr|E9PUE7|E9PUE7_MOUSE Active breakpoint cluster region-related protein OS=Mus musculus OX=10090 GN=Abr PE=1 SV=1;tr|A0A571BG95|A0A571BG95_MOUSE Active breakpoint cluster region-related protein OS=Mus musculus OX=10090 GN=Abr PE=1 SV=1;sp|Q5SSL4|ABR_MOUSE	6	5	5	5	1	1	0	0	0	1	1	1	0	0	0	1	1	1	0	0	0	1	92.486	813	813;1185;859;128;146;161	0	7.5605	2.6	2.6	0	0	0	2.6	12712000	13877000	0	0	0	9368000	302660	330410	0
A0A1W2P7X0;E9QMV2;Q4KML4	A0A1W2P7X0;E9QMV2;Q4KML4	3;3;3	3;3;3	3;3;3	Costars family protein ABRACL	Abracl	tr|A0A1W2P7X0|A0A1W2P7X0_MOUSE ABRA C-terminal-like protein (Fragment) OS=Mus musculus OX=10090 GN=Abracl PE=1 SV=1;tr|E9QMV2|E9QMV2_MOUSE ABRA C-terminal-like protein OS=Mus musculus OX=10090 GN=Abracl PE=1 SV=1;sp|Q4KML4|ABRAL_MOUSE Costars family protei	3	3	3	3	3	3	3	3	3	3	3	3	3	3	3	3	3	3	3	3	3	3	6.4374	57	57;81;81	0	64.866	66.7	66.7	66.7	66.7	66.7	66.7	447780000	189160000	283730000	252900000	212540000	221790000	82727000	58859000	94577000
Q921H8;H3BKL5;H3BJZ9;Q8VCH0;H3BKA1;H3BJC1;H3BJG8	Q921H8;H3BKL5;H3BJZ9;Q8VCH0	17;13;11;10;5;2;1	17;13;11;10;5;2;1	17;13;11;10;5;2;1	3-ketoacyl-CoA thiolase A, peroxisomal;3-ketoacyl-CoA thiolase B, peroxisomal	Acaa1a;Acaa1b	sp|Q921H8|THIKA_MOUSE 3-ketoacyl-CoA thiolase A, peroxisomal OS=Mus musculus OX=10090 GN=Acaa1a PE=1 SV=1;tr|H3BKL5|H3BKL5_MOUSE 3-ketoacyl-CoA thiolase A, peroxisomal OS=Mus musculus OX=10090 GN=Acaa1a PE=1 SV=1;tr|H3BJZ9|H3BJZ9_MOUSE 3-ketoacyl-CoA thiol	7	17	17	17	13	10	15	12	9	12	13	10	15	12	9	12	13	10	15	12	9	12	43.953	424	424;373;331;424;199;98;114	0	323.31	51.2	39.9	55.4	48.1	39.6	52.6	2197200000	1213300000	2.967e+09	1.5968e+09	1103000000	1.661e+09	65862000	36689000	78583000
Q8BWT1;A0A494B9J2	Q8BWT1	21;3	21;3	21;3	3-ketoacyl-CoA thiolase, mitochondrial	Acaa2	sp|Q8BWT1|THIM_MOUSE 3-ketoacyl-CoA thiolase, mitochondrial OS=Mus musculus OX=10090 GN=Acaa2 PE=1 SV=3	2	21	21	21	14	10	14	10	11	12	14	10	14	10	11	12	14	10	14	10	11	12	41.829	397	397;103	0	323.31	57.7	46.3	56.7	47.1	45.1	42.6	5326600000	3.3116e+09	5113300000	3.2918e+09	3.8538e+09	3.9294e+09	209420000	122060000	169740000
Q5SWU9;V9GWS0	Q5SWU9	12;2	12;2	10;1	Acetyl-CoA carboxylase 1;Biotin carboxylase	Acaca	sp|Q5SWU9|ACACA_MOUSE Acetyl-CoA carboxylase 1 OS=Mus musculus OX=10090 GN=Acaca PE=1 SV=1	2	12	12	10	2	5	2	3	3	2	2	5	2	3	3	2	2	5	1	3	1	2	265.25	2345	2345;312	0	23.268	0.9	2.7	1.6	1.4	2	1.1	0	109030000	21829000	65749000	26998000	20536000	0	901100	180410
Q8K370;D3Z7X0;D3Z2B3	Q8K370;D3Z7X0	3;2;1	3;2;1	3;2;1	Acyl-CoA dehydrogenase family member 10	Acad10;Acad12	sp|Q8K370|ACD10_MOUSE Acyl-CoA dehydrogenase family member 10 OS=Mus musculus OX=10090 GN=Acad10 PE=1 SV=1;tr|D3Z7X0|D3Z7X0_MOUSE Acyl-Coenzyme A dehydrogenase family, member 12 OS=Mus musculus OX=10090 GN=Acad12 PE=1 SV=1	3	3	3	3	2	2	2	2	1	2	2	2	2	2	1	2	2	2	2	2	1	2	118.98	1069	1069;555;373	0	8.3819	2.2	2.2	2.2	2.2	1.4	2.2	258920000	242590000	290130000	336340000	59279000	313050000	4388500	4111600	4917400
A0A0R4J0I6;Q80XL6;A0A087WSI8;F6U473;D3YTQ5	A0A0R4J0I6;Q80XL6;A0A087WSI8	6;6;4;2;2	6;6;4;2;2	6;6;4;2;2	Acyl-CoA dehydrogenase family member 11	Acad11	tr|A0A0R4J0I6|A0A0R4J0I6_MOUSE Acyl-CoA dehydrogenase family member 11 OS=Mus musculus OX=10090 GN=Acad11 PE=1 SV=1;sp|Q80XL6|ACD11_MOUSE Acyl-CoA dehydrogenase family member 11 OS=Mus musculus OX=10090 GN=Acad11 PE=1 SV=2;tr|A0A087WSI8|A0A087WSI8_MOUSE Ac	5	6	6	6	1	3	2	1	2	1	1	3	2	1	2	1	1	3	2	1	2	1	87.347	779	779;779;541;122;661	0	13.102	1.5	5.1	3.3	2.2	3.1	1.5	70369000	109040000	60278000	33148000	79500000	59617000	1497200	2320000	1282500
A0A0R4J0P1;Q9D7B6;D3YTT4;A0A1L1SUG2	A0A0R4J0P1;Q9D7B6;D3YTT4	8;8;7;1	8;8;7;1	8;8;7;1	Isobutyryl-CoA dehydrogenase, mitochondrial	Acad8	tr|A0A0R4J0P1|A0A0R4J0P1_MOUSE Isobutyryl-CoA dehydrogenase, mitochondrial OS=Mus musculus OX=10090 GN=Acad8 PE=1 SV=1;sp|Q9D7B6|ACAD8_MOUSE Isobutyryl-CoA dehydrogenase, mitochondrial OS=Mus musculus OX=10090 GN=Acad8 PE=1 SV=2;tr|D3YTT4|D3YTT4_MOUSE Isob	4	8	8	8	3	3	3	1	3	3	3	3	3	1	3	3	3	3	3	1	3	3	45.091	413	413;413;413;66	0	60.39	7.7	8.7	7.5	2.2	7.5	7.5	161310000	187510000	149680000	39630000	128730000	85921000	6452400	7500300	5987400
Q8JZN5;A0A0G2JF25;A0A0G2JDY4	Q8JZN5	11;3;2	11;3;2	11;3;2	Acyl-CoA dehydrogenase family member 9, mitochondrial	Acad9	sp|Q8JZN5|ACAD9_MOUSE Complex I assembly factor ACAD9, mitochondrial OS=Mus musculus OX=10090 GN=Acad9 PE=1 SV=2	3	11	11	11	5	5	7	5	6	5	5	5	7	5	6	5	5	5	7	5	6	5	68.721	625	625;160;157	0	93.651	12	13.9	17.6	13.8	13.1	11.5	301910000	489050000	641610000	344010000	346710000	484050000	6624100	10757000	10674000
A0A0R4J083;P51174	A0A0R4J083;P51174	16;14	16;14	16;14	Long-chain specific acyl-CoA dehydrogenase, mitochondrial	Acadl	tr|A0A0R4J083|A0A0R4J083_MOUSE Long-chain specific acyl-CoA dehydrogenase, mitochondrial OS=Mus musculus OX=10090 GN=Acadl PE=1 SV=1;sp|P51174|ACADL_MOUSE Long-chain specific acyl-CoA dehydrogenase, mitochondrial OS=Mus musculus OX=10090 GN=Acadl PE=1 SV=2	2	16	16	16	8	7	9	7	9	10	8	7	9	7	9	10	8	7	9	7	9	10	47.896	430	430;430	0	206.19	25.6	22.6	28.1	22.1	23.3	25.6	2560700000	1173700000	2647800000	1.8581e+09	1.9385e+09	3.0802e+09	118270000	48199000	122950000
P45952;D6RFD7	P45952	14;2	14;2	14;2	Medium-chain specific acyl-CoA dehydrogenase, mitochondrial	Acadm	sp|P45952|ACADM_MOUSE Medium-chain specific acyl-CoA dehydrogenase, mitochondrial OS=Mus musculus OX=10090 GN=Acadm PE=1 SV=1	2	14	14	14	9	7	8	8	7	8	9	7	8	8	7	8	9	7	8	8	7	8	46.481	421	421;157	0	323.31	32.1	26.6	22.8	26.6	25.7	28.5	1428300000	1220900000	2.0991e+09	1112600000	846750000	1378100000	63833000	48485000	87847000
Q07417	Q07417	16	16	16	Short-chain specific acyl-CoA dehydrogenase, mitochondrial	Acads	sp|Q07417|ACADS_MOUSE Short-chain specific acyl-CoA dehydrogenase, mitochondrial OS=Mus musculus OX=10090 GN=Acads PE=1 SV=2	1	16	16	16	11	7	12	11	13	11	11	7	12	11	13	11	11	7	12	11	13	11	44.889	412	412	0	323.31	43.4	32.3	43.7	42	45.4	43.2	3.0695e+09	1.56e+09	4703700000	2320200000	2594200000	1.9725e+09	128040000	41000000	180500000
Q9DBL1;E9Q5L3;A0A140LHL4	Q9DBL1;E9Q5L3	6;5;1	6;5;1	6;5;1	Short/branched chain specific acyl-CoA dehydrogenase, mitochondrial	Acadsb	sp|Q9DBL1|ACDSB_MOUSE Short/branched chain specific acyl-CoA dehydrogenase, mitochondrial OS=Mus musculus OX=10090 GN=Acadsb PE=1 SV=1;tr|E9Q5L3|E9Q5L3_MOUSE Short/branched chain-specific acyl-CoA dehydrogenase, mitochondrial OS=Mus musculus OX=10090 GN=Ac	3	6	6	6	3	2	2	2	3	3	3	2	2	2	3	3	3	2	2	2	3	3	47.874	432	432;465;163	0	57.901	12.5	9.5	9.5	9.5	10.2	10.4	114470000	54598000	223320000	65704000	202660000	93697000	4902000	1381300	1475000
P50544;B1AR28	P50544;B1AR28	27;26	27;26	27;26	Very long-chain specific acyl-CoA dehydrogenase, mitochondrial	Acadvl	sp|P50544|ACADV_MOUSE Very long-chain specific acyl-CoA dehydrogenase, mitochondrial OS=Mus musculus OX=10090 GN=Acadvl PE=1 SV=3;tr|B1AR28|B1AR28_MOUSE Very long-chain-specific acyl-CoA dehydrogenase, mitochondrial OS=Mus musculus OX=10090 GN=Acadvl PE=1	2	27	27	27	16	9	15	7	13	11	16	9	15	7	13	11	16	9	15	7	13	11	70.875	656	656;634	0	323.31	35.5	23.6	34	18.4	30.2	27.3	2.0426e+09	1.6213e+09	3.1196e+09	1.5643e+09	1.7353e+09	1.6647e+09	33071000	25061000	52677000
D4AFX6;A0A338P6P6;Q6ZQK5;A0A5F8MPT4;A0A2R8W6H4;A2ADA6;Q6NXL5	D4AFX6;A0A338P6P6;Q6ZQK5	6;6;6;1;1;1;1	6;6;6;1;1;1;1	6;6;6;1;1;1;1	Arf-GAP with coiled-coil, ANK repeat and PH domain-containing protein 2	Acap2	tr|D4AFX6|D4AFX6_MOUSE Arf-GAP with coiled-coil, ANK repeat and PH domain-containing protein 2 OS=Mus musculus OX=10090 GN=Acap2 PE=1 SV=1;tr|A0A338P6P6|A0A338P6P6_MOUSE Arf-GAP with coiled-coil, ANK repeat and PH domain-containing protein 2 OS=Mus musculu	7	6	6	6	0	0	2	0	0	1	0	0	2	0	0	1	0	0	2	0	0	1	88.085	777	777;805;770;99;142;829;833	0	6.3665	0	0	4.8	0	0	1.5	0	0	20713000	0	0	31071000	0	0	505190
Q8QZT1	Q8QZT1	14	14	14	Acetyl-CoA acetyltransferase, mitochondrial	Acat1	sp|Q8QZT1|THIL_MOUSE Acetyl-CoA acetyltransferase, mitochondrial OS=Mus musculus OX=10090 GN=Acat1 PE=1 SV=1	1	14	14	14	10	8	10	7	10	11	10	8	10	7	10	11	10	8	10	7	10	11	44.816	424	424	0	323.31	39.4	34.4	42.2	28.8	40.3	42.5	5205800000	3.3946e+09	5627700000	2764600000	3.5179e+09	4537400000	198690000	135580000	200610000
Q8CAY6;G3XA25;Q80X81;A0A3B2WAL8	Q8CAY6;G3XA25;Q80X81;A0A3B2WAL8	11;9;9;8	11;9;9;8	11;9;9;8	Acetyl-CoA acetyltransferase, cytosolic	Acat2;Acat3	sp|Q8CAY6|THIC_MOUSE Acetyl-CoA acetyltransferase, cytosolic OS=Mus musculus OX=10090 GN=Acat2 PE=1 SV=2;tr|G3XA25|G3XA25_MOUSE Acetyl-CoA acetyltransferase, cytosolic OS=Mus musculus OX=10090 GN=Acat2 PE=1 SV=1;tr|Q80X81|Q80X81_MOUSE Acetyl-Coenzyme A ace	4	11	11	11	6	5	6	4	7	7	6	5	6	4	7	7	6	5	6	4	7	7	41.297	397	397;365;397;349	0	189.51	29.5	25.7	29.5	19.4	27.7	32	847810000	611120000	699590000	456460000	481760000	783810000	27563000	13476000	25817000
A0A0R4J079;Q8BMP6	A0A0R4J079;Q8BMP6	6;6	6;6	6;6	Golgi resident protein GCP60	Acbd3	tr|A0A0R4J079|A0A0R4J079_MOUSE Golgi resident protein GCP60 OS=Mus musculus OX=10090 GN=Acbd3 PE=1 SV=1;sp|Q8BMP6|GCP60_MOUSE Golgi resident protein GCP60 OS=Mus musculus OX=10090 GN=Acbd3 PE=1 SV=3	2	6	6	6	2	4	5	2	2	1	2	4	5	2	2	1	2	4	5	2	2	1	60.181	525	525;525	0	69.249	7.6	13.3	16.2	5.5	5.7	2.7	84840000	262060000	341670000	172130000	141130000	97060000	2620200	8168000	13972000
A0A2I3BRB9;Z4YM84;E9QNH7;A0A2I3BQH8;A0A2I3BQ50;Q5XG73;E0CXU7;E9Q289	A0A2I3BRB9;Z4YM84;E9QNH7;A0A2I3BQH8;A0A2I3BQ50;Q5XG73	3;3;3;3;3;3;1;1	3;3;3;3;3;3;1;1	3;3;3;3;3;3;1;1	Acyl-CoA-binding domain-containing protein 5	Acbd5	tr|A0A2I3BRB9|A0A2I3BRB9_MOUSE Acyl-CoA-binding domain-containing protein 5 OS=Mus musculus OX=10090 GN=Acbd5 PE=1 SV=1;tr|Z4YM84|Z4YM84_MOUSE Acyl-CoA-binding domain-containing protein 5 OS=Mus musculus OX=10090 GN=Acbd5 PE=1 SV=2;tr|E9QNH7|E9QNH7_MOUSE A	8	3	3	3	0	1	2	1	0	1	0	1	2	1	0	1	0	1	2	1	0	1	53.729	483	483;484;509;519;520;508;86;327	0	9.8628	0	1.9	5.4	1.9	0	1.9	0	0	80088000	21870000	0	16030000	0	0	3080300
P09470;F6QCP8	P09470;F6QCP8	6;3	6;3	6;3	Angiotensin-converting enzyme;Angiotensin-converting enzyme, soluble form	Ace	sp|P09470|ACE_MOUSE Angiotensin-converting enzyme OS=Mus musculus OX=10090 GN=Ace PE=1 SV=3;tr|F6QCP8|F6QCP8_MOUSE Angiotensin-converting enzyme (Fragment) OS=Mus musculus OX=10090 GN=Ace PE=1 SV=1	2	6	6	6	1	1	2	2	0	1	1	1	2	2	0	1	1	1	2	2	0	1	150.92	1312	1312;1016	0	21.778	0.6	0.9	1.5	1.5	0	0.6	0	17882000	59086000	58295000	0	11376000	0	270940	895240
F6RJ39;Q9JIX8;Q52KR6;B8JJ92;B8JJ91;B8JJ89	F6RJ39;Q9JIX8	10;10;3;3;3;2	10;10;3;3;3;2	10;10;3;3;3;2	Apoptotic chromatin condensation inducer in the nucleus	Acin1	tr|F6RJ39|F6RJ39_MOUSE Apoptotic chromatin condensation inducer in the nucleus (Fragment) OS=Mus musculus OX=10090 GN=Acin1 PE=1 SV=1;sp|Q9JIX8|ACINU_MOUSE Apoptotic chromatin condensation inducer in the nucleus OS=Mus musculus OX=10090 GN=Acin1 PE=1 SV=3	6	10	10	10	3	3	4	2	4	5	3	3	4	2	4	5	3	3	4	2	4	5	143.54	1272	1272;1338;552;580;634;256	0	32.694	3.4	4.2	4.7	2.4	4.8	7.1	164860000	150270000	272560000	176560000	210550000	430520000	2575900	2347900	4258800
Q3V117;Q91V92;Q3TS02	Q3V117;Q91V92	39;37;14	39;37;14	39;37;14	ATP-citrate synthase	Acly	tr|Q3V117|Q3V117_MOUSE ATP-citrate synthase OS=Mus musculus OX=10090 GN=Acly PE=1 SV=1;sp|Q91V92|ACLY_MOUSE ATP-citrate synthase OS=Mus musculus OX=10090 GN=Acly PE=1 SV=1	3	39	39	39	20	21	28	22	19	25	20	21	28	22	19	25	20	21	28	22	19	25	120.79	1101	1101;1091;491	0	323.31	25.2	27.9	33.4	28.2	22.3	30.1	3.9837e+09	3.8136e+09	7.1613e+09	4905900000	2832800000	4.1784e+09	56963000	52702000	101840000
A2AKK5;A2AKK6	A2AKK5;A2AKK6	2;1	2;1	2;1	Acyl-coenzyme A amino acid N-acyltransferase 1	Acnat1	sp|A2AKK5|ACNT1_MOUSE Acyl-coenzyme A amino acid N-acyltransferase 1 OS=Mus musculus OX=10090 GN=Acnat1 PE=1 SV=1;tr|A2AKK6|A2AKK6_MOUSE Acyl-coenzyme A amino acid N-acyltransferase 1 (Fragment) OS=Mus musculus OX=10090 GN=Acnat1 PE=1 SV=1	2	2	2	2	0	0	1	0	0	0	0	0	1	0	0	0	0	0	1	0	0	0	46.07	416	416;48	0	8.1355	0	0	3.6	0	0	0	0	0	29990000	0	0	0	0	0	1303900
P28271;Q811J3	P28271	27;1	27;1	27;1	Cytoplasmic aconitate hydratase	Aco1	sp|P28271|ACOHC_MOUSE Cytoplasmic aconitate hydratase OS=Mus musculus OX=10090 GN=Aco1 PE=1 SV=3	2	27	27	27	16	15	21	13	13	20	16	15	21	13	13	20	16	15	21	13	13	20	98.124	889	889;963	0	323.31	26.2	29.5	33.4	22.7	21.4	31.8	2319100000	1.8619e+09	3.248e+09	1440600000	1.0055e+09	2676700000	41571000	28607000	51991000
Q99KI0;A0A2R8W744;A0A2R8VHM8	Q99KI0	38;5;1	38;5;1	35;5;1	Aconitate hydratase, mitochondrial	Aco2	sp|Q99KI0|ACON_MOUSE Aconitate hydratase, mitochondrial OS=Mus musculus OX=10090 GN=Aco2 PE=1 SV=1	3	38	38	35	27	23	30	26	26	29	27	23	30	26	26	29	25	22	29	25	25	27	85.462	780	780;194;58	0	323.31	46.8	44.6	53.3	42.6	41.9	46.9	19436000000	16158000000	22289000000	16764000000	13070000000	14901000000	372880000	295860000	406670000
A2AVR6;Q8VHQ9;F6SS52;E0CYS0;E0CYA0;E0CXP8	A2AVR6;Q8VHQ9;F6SS52;E0CYS0;E0CYA0;E0CXP8	2;2;1;1;1;1	2;2;1;1;1;1	2;2;1;1;1;1	Acyl-coenzyme A thioesterase 11	Acot11	tr|A2AVR6|A2AVR6_MOUSE Acyl-coenzyme A thioesterase 11 OS=Mus musculus OX=10090 GN=Acot11 PE=1 SV=1;sp|Q8VHQ9|ACO11_MOUSE Acyl-coenzyme A thioesterase 11 OS=Mus musculus OX=10090 GN=Acot11 PE=1 SV=1;tr|F6SS52|F6SS52_MOUSE Acyl-coenzyme A thioesterase 11 (F	6	2	2	2	1	0	0	1	1	0	1	0	0	1	1	0	1	0	0	1	1	0	69.377	614	614;594;76;89;92;107	0.00050569	3.2159	1.6	0	0	1.6	1.6	0	31633000	0	0	38742000	0	0	988530	0	0
Q9CQR4	Q9CQR4	2	2	2	Acyl-coenzyme A thioesterase 13;Acyl-coenzyme A thioesterase 13, N-terminally processed	Acot13	sp|Q9CQR4|ACO13_MOUSE Acyl-coenzyme A thioesterase 13 OS=Mus musculus OX=10090 GN=Acot13 PE=1 SV=1	1	2	2	2	1	1	0	0	0	0	1	1	0	0	0	0	1	1	0	0	0	0	15.183	140	140	0.00050492	3.1981	7.1	8.6	0	0	0	0	87902000	37487000	0	0	0	0	12557000	5355200	0
Q9QYR9	Q9QYR9	8	8	3	Acyl-coenzyme A thioesterase 2, mitochondrial	Acot2	sp|Q9QYR9|ACOT2_MOUSE Acyl-coenzyme A thioesterase 2, mitochondrial OS=Mus musculus OX=10090 GN=Acot2 PE=1 SV=2	1	8	8	3	2	1	2	1	2	3	2	1	2	1	2	3	1	1	1	0	0	3	49.656	453	453	0	25.066	6.4	3.8	6.4	2.6	4.2	8.6	111090000	9621700	154330000	68184000	118080000	167250000	4628700	400910	6430200
E9PYH2;Q91V12	E9PYH2;Q91V12	8;8	8;8	8;8	Cytosolic acyl coenzyme A thioester hydrolase	Acot7	tr|E9PYH2|E9PYH2_MOUSE Cytosolic acyl coenzyme A thioester hydrolase OS=Mus musculus OX=10090 GN=Acot7 PE=1 SV=1;sp|Q91V12|BACH_MOUSE Cytosolic acyl coenzyme A thioester hydrolase OS=Mus musculus OX=10090 GN=Acot7 PE=1 SV=2	2	8	8	8	5	3	4	4	6	6	5	3	4	4	6	6	5	3	4	4	6	6	42.826	384	384;381	0	166.43	18.2	11.2	16.4	14.3	23.4	22.4	758900000	928520000	1328300000	757830000	614500000	1453600000	36138000	34997000	32273000
P58137;Q8BZR4;G3UXJ8	P58137;Q8BZR4	3;3;1	3;3;1	3;3;1	Acyl-coenzyme A thioesterase 8	Acot8	sp|P58137|ACOT8_MOUSE Acyl-coenzyme A thioesterase 8 OS=Mus musculus OX=10090 GN=Acot8 PE=1 SV=1;tr|Q8BZR4|Q8BZR4_MOUSE Acyl-coenzyme A thioesterase 8 OS=Mus musculus OX=10090 GN=Acot8 PE=1 SV=1	3	3	3	3	0	2	1	1	1	1	0	2	1	1	1	1	0	2	1	1	1	1	35.827	320	320;268;113	0	3.8904	0	10.9	5	5	5	5	0	63292000	69317000	83215000	62093000	64716000	0	3955800	4332300
Q9R0X4;Q32MW3	Q9R0X4;Q32MW3	11;7	11;7	11;7	Acyl-coenzyme A thioesterase 9, mitochondrial;Acyl-coenzyme A thioesterase 10, mitochondrial	Acot9;Acot10	sp|Q9R0X4|ACOT9_MOUSE Acyl-coenzyme A thioesterase 9, mitochondrial OS=Mus musculus OX=10090 GN=Acot9 PE=1 SV=1;sp|Q32MW3|ACO10_MOUSE Acyl-coenzyme A thioesterase 10, mitochondrial OS=Mus musculus OX=10090 GN=Acot10 PE=2 SV=1	2	11	11	11	5	3	5	2	3	3	5	3	5	2	3	3	5	3	5	2	3	3	50.56	439	439;439	0	33.153	11.6	8.7	13.9	5.9	7.1	7.3	147700000	65483000	128000000	5746200	106030000	69036000	4923400	2182800	4266600
Q9R0H0;A2A848	Q9R0H0;A2A848	16;13	16;13	16;13	Peroxisomal acyl-coenzyme A oxidase 1	Acox1	sp|Q9R0H0|ACOX1_MOUSE Peroxisomal acyl-coenzyme A oxidase 1 OS=Mus musculus OX=10090 GN=Acox1 PE=1 SV=5;tr|A2A848|A2A848_MOUSE Peroxisomal acyl-coenzyme A oxidase 1 (Fragment) OS=Mus musculus OX=10090 GN=Acox1 PE=1 SV=1	2	16	16	16	4	6	7	4	3	2	4	6	7	4	3	2	4	6	7	4	3	2	74.648	661	661;625	0	111.17	9.8	16.9	19.7	12.1	6.8	5.6	154100000	216320000	382590000	194940000	115200000	118450000	2150800	1839500	3221900
Q3TAW3;E9Q296;Q8C178;Q9EPL9;D3Z2N6;A0A0J9YVH1	Q3TAW3;E9Q296;Q8C178;Q9EPL9;D3Z2N6	3;3;3;3;2;1	3;3;3;3;2;1	3;3;3;3;2;1	Acyl-coenzyme A oxidase;Peroxisomal acyl-coenzyme A oxidase 3	Acox3	tr|Q3TAW3|Q3TAW3_MOUSE Acyl-coenzyme A oxidase OS=Mus musculus OX=10090 GN=Acox3 PE=1 SV=1;tr|E9Q296|E9Q296_MOUSE Acyl-coenzyme A oxidase OS=Mus musculus OX=10090 GN=Acox3 PE=1 SV=2;tr|Q8C178|Q8C178_MOUSE Acyl-coenzyme A oxidase OS=Mus musculus OX=10090 GN	6	3	3	3	0	1	0	0	0	2	0	1	0	0	0	2	0	1	0	0	0	2	75.359	673	673;685;697;700;83;143	0.0012367	2.9363	0	2.2	0	0	0	3.6	0	13775000	0	0	0	27744000	0	353200	0
Q9D358;A0A1W2P7X3	Q9D358;A0A1W2P7X3	4;2	4;2	1;1	Low molecular weight phosphotyrosine protein phosphatase	Acp1	sp|Q9D358|PPAC_MOUSE Low molecular weight phosphotyrosine protein phosphatase OS=Mus musculus OX=10090 GN=Acp1 PE=1 SV=3;tr|A0A1W2P7X3|A0A1W2P7X3_MOUSE Acid phosphatase OS=Mus musculus OX=10090 GN=Acp1 PE=1 SV=1	2	4	4	1	2	2	3	1	3	4	2	2	3	1	3	4	1	1	1	1	1	1	18.192	158	158;114	0	66.071	17.1	18.4	28.5	11.4	24.1	35.4	684440000	267820000	598760000	139080000	635350000	743940000	85555000	27857000	74845000
A0A5F8MPS7;P24638;B7ZCF5;B7ZCF4	A0A5F8MPS7;P24638	5;5;2;1	5;5;2;1	5;5;2;1	Lysosomal acid phosphatase	Acp2	tr|A0A5F8MPS7|A0A5F8MPS7_MOUSE Lysosomal acid phosphatase OS=Mus musculus OX=10090 GN=Acp2 PE=1 SV=1;sp|P24638|PPAL_MOUSE Lysosomal acid phosphatase OS=Mus musculus OX=10090 GN=Acp2 PE=1 SV=2	4	5	5	5	1	3	0	0	0	0	1	3	0	0	0	0	1	3	0	0	0	0	49.486	434	434;423;305;166	0.0042745	2.5233	1.8	9	0	0	0	0	0	45132000	0	0	0	0	0	760150	0
Q05117	Q05117	3	3	3	Tartrate-resistant acid phosphatase type 5	Acp5	sp|Q05117|PPA5_MOUSE Tartrate-resistant acid phosphatase type 5 OS=Mus musculus OX=10090 GN=Acp5 PE=1 SV=2	1	3	3	3	0	1	1	0	0	0	0	1	1	0	0	0	0	1	1	0	0	0	36.807	327	327	0.00050063	3.1092	0	3.7	5.8	0	0	0	0	26205000	44472000	0	0	0	0	2183800	3706000
Q8BP40	Q8BP40	4	4	4	Lysophosphatidic acid phosphatase type 6	Acp6	sp|Q8BP40|PPA6_MOUSE Lysophosphatidic acid phosphatase type 6 OS=Mus musculus OX=10090 GN=Acp6 PE=1 SV=1	1	4	4	4	2	2	1	3	3	3	2	2	1	3	3	3	2	2	1	3	3	3	47.624	418	418	0	20.652	10.3	9.1	5	15.3	13.4	15.3	107660000	36230000	30959000	211900000	54552000	101580000	5126800	1299000	1474300
Q8VCW8	Q8VCW8	20	20	20	Acyl-CoA synthetase family member 2, mitochondrial	Acsf2	sp|Q8VCW8|ACSF2_MOUSE Medium-chain acyl-CoA ligase ACSF2, mitochondrial OS=Mus musculus OX=10090 GN=Acsf2 PE=1 SV=1	1	20	20	20	11	9	12	10	9	11	11	9	12	10	9	11	11	9	12	10	9	11	67.95	615	615	0	323.31	23.6	26.3	30.2	27.8	18	23.4	1.7395e+09	1.5541e+09	3.5332e+09	1413800000	1.7685e+09	2.13e+09	61919000	52444000	114820000
A0A1D5RMC8;Q3URE1	A0A1D5RMC8;Q3URE1	3;3	3;3	3;3	Acyl-CoA synthetase family member 3, mitochondrial	Acsf3	tr|A0A1D5RMC8|A0A1D5RMC8_MOUSE Malonate--CoA ligase ACSF3, mitochondrial OS=Mus musculus OX=10090 GN=Acsf3 PE=1 SV=1;sp|Q3URE1|ACSF3_MOUSE Malonate--CoA ligase ACSF3, mitochondrial OS=Mus musculus OX=10090 GN=Acsf3 PE=1 SV=2	2	3	3	3	1	1	1	1	1	2	1	1	1	1	1	2	1	1	1	1	1	2	59.932	536	536;583	0	20.708	2.8	2.8	2.8	2.8	2.8	4.7	57715000	64148000	63613000	66983000	32764000	79064000	1697500	1886700	1871000
D3Z041;P41216;D3YVF6;D3Z457	D3Z041;P41216	12;12;1;1	12;12;1;1	11;11;1;1	Long-chain-fatty-acid--CoA ligase 1	Acsl1	tr|D3Z041|D3Z041_MOUSE Long-chain-fatty-acid--CoA ligase 1 OS=Mus musculus OX=10090 GN=Acsl1 PE=1 SV=1;sp|P41216|ACSL1_MOUSE Long-chain-fatty-acid--CoA ligase 1 OS=Mus musculus OX=10090 GN=Acsl1 PE=1 SV=2	4	12	12	11	5	4	7	4	3	4	5	4	7	4	3	4	4	3	6	3	2	3	78.034	699	699;699;86;136	0	56.857	9	7.9	13.2	7.9	6.2	7.2	203890000	215540000	451380000	175960000	45300000	131350000	5001400	4746700	11168000
Q9CZW4;E9PUC2;D3Z4I4	Q9CZW4;E9PUC2	7;6;1	7;6;1	7;6;1	Long-chain-fatty-acid--CoA ligase 3	Acsl3	sp|Q9CZW4|ACSL3_MOUSE Fatty acid CoA ligase Acsl3 OS=Mus musculus OX=10090 GN=Acsl3 PE=1 SV=2;tr|E9PUC2|E9PUC2_MOUSE Long-chain-fatty-acid--CoA ligase 3 OS=Mus musculus OX=10090 GN=Acsl3 PE=1 SV=1	3	7	7	7	1	2	4	2	2	4	1	2	4	2	2	4	1	2	4	2	2	4	80.491	720	720;568;141	0	23.184	2.5	4.3	9	4.6	4	7.9	51927000	81837000	196930000	72580000	110680000	133960000	1622700	2557400	6154100
Q8JZR0;A0A286YCF3;A0A286YD68	Q8JZR0	5;1;1	4;1;1	4;1;1	Long-chain-fatty-acid--CoA ligase 5	Acsl5	sp|Q8JZR0|ACSL5_MOUSE Long-chain-fatty-acid--CoA ligase 5 OS=Mus musculus OX=10090 GN=Acsl5 PE=1 SV=1	3	5	4	4	3	1	2	1	1	2	2	0	1	0	0	1	2	0	1	0	0	1	76.205	683	683;62;117	0	7.3508	5.1	1.3	3.2	1.3	1.3	2.9	43691000	0	44882000	0	0	26741000	774260	0	1320100
Q8K0L3;F6XLJ8;F6V4U2;D3YXB1;A0A140LIB0;A0A140LHG2	Q8K0L3	9;3;3;2;1;1	9;3;3;2;1;1	9;3;3;2;1;1	Acyl-coenzyme A synthetase ACSM2, mitochondrial	Acsm2	sp|Q8K0L3|ACSM2_MOUSE Acyl-coenzyme A synthetase ACSM2, mitochondrial OS=Mus musculus OX=10090 GN=Acsm2 PE=1 SV=1	6	9	9	9	0	0	1	0	0	0	0	0	1	0	0	0	0	0	1	0	0	0	64.268	575	575;163;216;149;83;86	0	144.69	0	0	1.2	0	0	0	0	0	92617000	0	0	0	0	0	2806600
Q3UNX5	Q3UNX5	17	17	17	Acyl-coenzyme A synthetase ACSM3, mitochondrial	Acsm3	sp|Q3UNX5|ACSM3_MOUSE Acyl-coenzyme A synthetase ACSM3, mitochondrial OS=Mus musculus OX=10090 GN=Acsm3 PE=1 SV=2	1	17	17	17	7	8	6	5	4	8	7	8	6	5	4	8	7	8	6	5	4	8	65.622	580	580	0	80.886	14.3	16.4	14.1	13.1	8.8	18.6	445720000	757720000	420070000	362630000	218110000	435310000	12735000	21649000	12002000
Q99NB1	Q99NB1	18	18	18	Acetyl-coenzyme A synthetase 2-like, mitochondrial	Acss1	sp|Q99NB1|ACS2L_MOUSE Acetyl-coenzyme A synthetase 2-like, mitochondrial OS=Mus musculus OX=10090 GN=Acss1 PE=1 SV=1	1	18	18	18	10	6	12	5	5	5	10	6	12	5	5	5	10	6	12	5	5	5	74.622	682	682	0	221.6	22.7	14.8	28.2	12.3	12.5	12.3	505190000	311360000	853410000	273740000	209380000	259230000	12628000	7388700	20730000
A2AQN4;Q9QXG4;A2AQN5;D6RHA7;F7CU63	A2AQN4;Q9QXG4;A2AQN5	10;10;9;3;2	10;10;9;3;2	10;10;9;3;2	Acetyl-coenzyme A synthetase, cytoplasmic	Acss2	tr|A2AQN4|A2AQN4_MOUSE Propionate--CoA ligase OS=Mus musculus OX=10090 GN=Acss2 PE=1 SV=1;sp|Q9QXG4|ACSA_MOUSE Acetyl-coenzyme A synthetase, cytoplasmic OS=Mus musculus OX=10090 GN=Acss2 PE=1 SV=2;tr|A2AQN5|A2AQN5_MOUSE Propionate--CoA ligase OS=Mus muscul	5	10	10	10	4	5	6	5	4	5	4	5	6	5	4	5	4	5	6	5	4	5	80.386	714	714;701;706;124;293	0	84.319	7.6	11.9	13.6	9.4	8.3	9.8	511760000	699020000	549950000	514110000	323000000	554740000	15986000	20044000	16361000
P68134	P68134	22	1	1	Actin, alpha skeletal muscle	Acta1	sp|P68134|ACTS_MOUSE Actin, alpha skeletal muscle OS=Mus musculus OX=10090 GN=Acta1 PE=1 SV=1	1	22	1	1	17	13	20	14	17	17	0	0	0	1	0	0	0	0	0	1	0	0	42.051	377	377	1	-2	62.1	50.1	63.9	56	62.1	62.1	0	0	0	130080000	0	0	0	0	0
P62737;A0A494B9T3;A0A0U1RQ96	P62737;A0A494B9T3	24;13;8	2;1;0	1;1;0	Actin, aortic smooth muscle	Acta2	sp|P62737|ACTA_MOUSE Actin, aortic smooth muscle OS=Mus musculus OX=10090 GN=Acta2 PE=1 SV=1;tr|A0A494B9T3|A0A494B9T3_MOUSE Actin, aortic smooth muscle (Fragment) OS=Mus musculus OX=10090 GN=Acta2 PE=1 SV=1	3	24	2	1	20	16	23	16	20	20	2	1	2	1	2	2	1	1	1	1	1	1	42.009	377	377;214;195	0	323.31	72.9	61	74.8	61	72.9	72.9	14318000000	60850000	7.1236e+09	79015000	14742000000	6.8657e+09	310370000	3042500	3399900
P60710;E9Q1F2;E9Q3M9	P60710;E9Q1F2	24;18;1	1;1;0	0;0;0	Actin, cytoplasmic 1;Actin, cytoplasmic 1, N-terminally processed	Actb	sp|P60710|ACTB_MOUSE Actin, cytoplasmic 1 OS=Mus musculus OX=10090 GN=Actb PE=1 SV=1;tr|E9Q1F2|E9Q1F2_MOUSE Actin, cytoplasmic 1 OS=Mus musculus OX=10090 GN=Actb PE=1 SV=1	3	24	1	0	19	14	21	15	19	19	1	1	1	1	1	1	0	0	0	0	0	0	41.736	375	375;295;1175	0	323.31	68.5	53.9	69.9	56.5	68.5	68.5	976160000	1.4989e+09	1158500000	9741700000	589080000	2878000000	29234000	63133000	27475000
E9Q5F4;G3UZ07;E9Q606;E9Q2D1;F6WX90	E9Q5F4;G3UZ07;E9Q606	18;13;9;5;3	1;0;0;0;0	1;0;0;0;0		Actb;Actg1	tr|E9Q5F4|E9Q5F4_MOUSE Actin, cytoplasmic 1 (Fragment) OS=Mus musculus OX=10090 GN=Actb PE=1 SV=1;tr|G3UZ07|G3UZ07_MOUSE Actin, cytoplasmic 2 (Fragment) OS=Mus musculus OX=10090 GN=Actg1 PE=1 SV=1;tr|E9Q606|E9Q606_MOUSE Actin, cytoplasmic 1 (Fragment) OS=M	5	18	1	1	14	9	14	10	13	14	1	0	0	0	0	1	1	0	0	0	0	1	29.442	265	265;268;150;108;43	1	-2	69.8	50.6	67.2	54.3	66.4	69.8	315600000	0	0	0	0	361440000	21040000	0	0
Q8BFZ3	Q8BFZ3	7	2	2	Beta-actin-like protein 2	Actbl2	sp|Q8BFZ3|ACTBL_MOUSE Beta-actin-like protein 2 OS=Mus musculus OX=10090 GN=Actbl2 PE=1 SV=1	1	7	2	2	6	4	6	4	6	6	1	0	1	0	1	1	1	0	1	0	1	1	42.004	376	376	0	25.429	22.3	16.2	22.3	16.2	22.3	22.3	632250000	0	660730000	0	882920000	1.6121e+09	30107000	0	31463000
F8WGM8	F8WGM8	7	1	1		Actg1	tr|F8WGM8|F8WGM8_MOUSE Actin, cytoplasmic 2 (Fragment) OS=Mus musculus OX=10090 GN=Actg1 PE=1 SV=1	1	7	1	1	5	4	7	4	5	5	0	0	1	0	0	0	0	0	1	0	0	0	11.884	105	105	1	-2	70.5	58.1	81.9	58.1	70.5	70.5	0	0	89439000	0	0	0	0	0	17888000
P63260;G3UYG0;B1ATY1	P63260	24;10;10	13;4;4	1;1;1	Actin, cytoplasmic 2;Actin, cytoplasmic 2, N-terminally processed	Actg1	sp|P63260|ACTG_MOUSE Actin, cytoplasmic 2 OS=Mus musculus OX=10090 GN=Actg1 PE=1 SV=1	3	24	13	1	19	14	21	15	19	19	10	8	11	9	10	10	1	1	1	1	1	1	41.792	375	375;132;153	0	323.31	68.5	53.9	69.9	56.5	68.5	68.5	77134000000	67265000000	102290000000	54982000000	62565000000	77432000000	2154700000	2194800000	3.3714e+09
P63268;D3YZY0;D3Z2K3	P63268;D3YZY0	25;13;12	25;13;12	3;1;1	Actin, gamma-enteric smooth muscle	Actg2	sp|P63268|ACTH_MOUSE Actin, gamma-enteric smooth muscle OS=Mus musculus OX=10090 GN=Actg2 PE=1 SV=1;tr|D3YZY0|D3YZY0_MOUSE Actin, gamma-enteric smooth muscle (Fragment) OS=Mus musculus OX=10090 GN=Actg2 PE=1 SV=2	3	25	25	3	20	15	23	17	20	20	20	15	23	17	20	20	2	0	2	2	2	2	41.876	376	376;221;195	0	323.31	72.9	56.1	74.7	64.4	72.9	72.9	554550000000	275060000000	488670000000	389530000000	421400000000	588660000000	18569000000	10134000000	14077000000
Q9Z2N8;A0A0A6YWG8;D3YVN1;A0A0A6YWR1;A0A0A6YW15;F8WI57;Q99MR0	Q9Z2N8;A0A0A6YWG8;D3YVN1	10;7;5;2;2;2;2	10;7;5;2;2;2;2	10;7;5;2;2;2;2	Actin-like protein 6A	Actl6a	sp|Q9Z2N8|ACL6A_MOUSE Actin-like protein 6A OS=Mus musculus OX=10090 GN=Actl6a PE=1 SV=2;tr|A0A0A6YWG8|A0A0A6YWG8_MOUSE Actin-like protein 6A (Fragment) OS=Mus musculus OX=10090 GN=Actl6a PE=1 SV=1;tr|D3YVN1|D3YVN1_MOUSE Actin-like protein 6A (Fragment) OS	7	10	10	10	5	5	5	5	2	5	5	5	5	5	2	5	5	5	5	5	2	5	47.447	429	429;245;204;54;77;381;426	0	275.03	19.3	21.2	17.9	22.4	9.8	19.3	477780000	611430000	561140000	586380000	194630000	424470000	16123000	19460000	15923000
Q7TPR4	Q7TPR4	56	2	2	Alpha-actinin-1	Actn1	sp|Q7TPR4|ACTN1_MOUSE Alpha-actinin-1 OS=Mus musculus OX=10090 GN=Actn1 PE=1 SV=1	1	56	2	2	39	31	42	30	43	45	1	1	1	0	1	2	1	1	1	0	1	2	103.07	892	892	0	151.44	53.8	44.3	55.8	43	56.1	60.8	115510000	147020000	138960000	0	0	226580000	1248800	1339400	1701900
A1BN54	A1BN54	57	39	3		Actn1	tr|A1BN54|A1BN54_MOUSE Alpha actinin 1a OS=Mus musculus OX=10090 GN=Actn1 PE=1 SV=1	1	57	39	3	40	32	44	32	44	45	26	23	29	23	29	29	2	2	3	2	2	2	102.72	887	887	0	323.31	54.7	45.1	56.8	46.3	58.1	60.3	18861000000	12711000000	20146000000	15710000000	15285000000	19953000000	274920000	163890000	278820000
P57780;A0A1L1SV25;E9Q2W9;A0A1L1SVJ6	P57780;A0A1L1SV25;E9Q2W9	60;58;32;18	60;58;32;18	34;32;12;13	Alpha-actinin-4	Actn4	sp|P57780|ACTN4_MOUSE Alpha-actinin-4 OS=Mus musculus OX=10090 GN=Actn4 PE=1 SV=1;tr|A0A1L1SV25|A0A1L1SV25_MOUSE Alpha-actinin-4 OS=Mus musculus OX=10090 GN=Actn4 PE=1 SV=1;tr|E9Q2W9|E9Q2W9_MOUSE Alpha-actinin-4 (Fragment) OS=Mus musculus OX=10090 GN=Actn4	4	60	60	34	35	33	44	32	47	52	35	33	44	32	47	52	17	19	23	19	24	28	104.98	912	912;932;518;323	0	323.31	49.1	49.2	58.6	45.4	61.2	64.9	17162000000	18938000000	26907000000	18205000000	23409000000	23253000000	263170000	295970000	388610000
Q9QZB7;A0A1Y7VL71	Q9QZB7;A0A1Y7VL71	4;2	4;2	4;2	Actin-related protein 10	Actr10	sp|Q9QZB7|ARP10_MOUSE Actin-related protein 10 OS=Mus musculus OX=10090 GN=Actr10 PE=1 SV=2;tr|A0A1Y7VL71|A0A1Y7VL71_MOUSE Actin-related protein 10 (Fragment) OS=Mus musculus OX=10090 GN=Actr10 PE=1 SV=1	2	4	4	4	1	1	1	0	0	0	1	1	1	0	0	0	1	1	1	0	0	0	46.207	417	417;145	0	13.294	4.3	3.4	4.3	0	0	0	7959400	13293000	23371000	0	0	0	331640	553880	973780
P61164;A0A494BB86;A0A494BAH0	P61164;A0A494BB86	12;11;2	7;7;1	7;7;1	Alpha-centractin	Actr1a	sp|P61164|ACTZ_MOUSE Alpha-centractin OS=Mus musculus OX=10090 GN=Actr1a PE=1 SV=1;tr|A0A494BB86|A0A494BB86_MOUSE Alpha-centractin OS=Mus musculus OX=10090 GN=Actr1a PE=1 SV=1	3	12	7	7	4	4	4	5	3	5	3	4	3	4	3	4	3	4	3	4	3	4	42.613	376	376;332;42	0	197.57	18.9	21	18.6	23.4	16.2	19.9	406050000	925080000	466480000	748730000	1.0089e+09	914010000	4004100	29699000	6764200
Q8R5C5;E0CZD4;E0CYB4	Q8R5C5	12;4;4	12;4;4	7;3;3	Beta-centractin	Actr1b	sp|Q8R5C5|ACTY_MOUSE Beta-centractin OS=Mus musculus OX=10090 GN=Actr1b PE=1 SV=1	3	12	12	7	5	4	6	5	5	6	5	4	6	5	5	6	4	4	5	4	5	5	42.281	376	376;142;149	0	280.61	21.8	20.5	27.4	21.8	25.3	27.1	928560000	777130000	621240000	908920000	501030000	805950000	37052000	31704000	31148000
P61161	P61161	13	13	13	Actin-related protein 2	Actr2	sp|P61161|ARP2_MOUSE Actin-related protein 2 OS=Mus musculus OX=10090 GN=Actr2 PE=1 SV=1	1	13	13	13	8	9	9	7	9	9	8	9	9	7	9	9	8	9	9	7	9	9	44.76	394	394	0	311.09	27.9	31.7	32.5	26.6	32	29.7	2.0052e+09	1.6598e+09	2339700000	1.6676e+09	2182100000	2866900000	127350000	96226000	143260000
Q99JY9;A0A087WRA1;A0A087WQ14;A0A087WP86;A0A087WS98;Q641P0;A0A087WQ83;A0A087WPR6	Q99JY9	21;8;6;5;4;4;2;1	21;8;6;5;4;4;2;1	21;8;6;5;4;4;2;1	Actin-related protein 3	Actr3	sp|Q99JY9|ARP3_MOUSE Actin-related protein 3 OS=Mus musculus OX=10090 GN=Actr3 PE=1 SV=3	8	21	21	21	14	12	15	11	15	15	14	12	15	11	15	15	14	12	15	11	15	15	47.357	418	418;216;161;155;129;418;70;41	0	323.31	50.2	45.2	52.2	41.9	49.8	47.4	4687600000	4465700000	5529700000	3.9638e+09	4.0055e+09	5422200000	162100000	140020000	189560000
V9GXE4;A0A0A0MQ89;Q80US4	V9GXE4;A0A0A0MQ89;Q80US4	2;2;2	2;2;2	2;2;2	Actin-related protein 5	Actr5	tr|V9GXE4|V9GXE4_MOUSE Actin-related protein 5 OS=Mus musculus OX=10090 GN=Actr5 PE=1 SV=1;tr|A0A0A0MQ89|A0A0A0MQ89_MOUSE Actin-related protein 5 OS=Mus musculus OX=10090 GN=Actr5 PE=1 SV=1;sp|Q80US4|ARP5_MOUSE Actin-related protein 5 OS=Mus musculus OX=10	3	2	2	2	1	1	0	1	0	0	1	1	0	1	0	0	1	1	0	1	0	0	45.23	401	401;608;605	0.0056312	2.3749	4.5	4.5	0	4.5	0	0	22382000	15512000	0	14319000	0	0	1178000	816410	0
A0A1L1SS90;A0A0R4J050;A0A1L1SRC1;Q99JW2;A0A1L1SRW7;A0A087WPX1;A0A1L1SSU4;A0A1L1SRL5;A0A087WRE0;A0A087WPV3	A0A1L1SS90;A0A0R4J050;A0A1L1SRC1;Q99JW2;A0A1L1SRW7;A0A087WPX1	14;14;11;11;10;7;6;4;2;1	14;14;11;11;10;7;6;4;2;1	14;14;11;11;10;7;6;4;2;1	Aminoacylase-1	Acy1	tr|A0A1L1SS90|A0A1L1SS90_MOUSE N-acyl-L-amino-acid amidohydrolase OS=Mus musculus OX=10090 GN=Acy1 PE=1 SV=1;tr|A0A0R4J050|A0A0R4J050_MOUSE N-acyl-L-amino-acid amidohydrolase OS=Mus musculus OX=10090 GN=Acy1 PE=1 SV=1;tr|A0A1L1SRC1|A0A1L1SRC1_MOUSE N-acyl-	10	14	14	14	5	8	6	4	5	7	5	8	6	4	5	7	5	8	6	4	5	7	42.067	373	373;408;343;408;336;219;201;155;50;39	0	190.23	23.6	37	26.5	16.9	22.8	34.6	365620000	450260000	426940000	210350000	145560000	439520000	11292000	17791000	13895000
Q91XE4;A0A494B9B0;A0A494BAV4	Q91XE4;A0A494B9B0	3;2;1	3;2;1	3;2;1	N-acyl-aromatic-L-amino acid amidohydrolase (carboxylate-forming)	Acy3	sp|Q91XE4|ACY3_MOUSE N-acyl-aromatic-L-amino acid amidohydrolase (carboxylate-forming) OS=Mus musculus OX=10090 GN=Acy3 PE=1 SV=1;tr|A0A494B9B0|A0A494B9B0_MOUSE N-acyl-aromatic-L-amino acid amidohydrolase (carboxylate-forming) (Fragment) OS=Mus musculus OX	3	3	3	3	0	2	0	0	1	1	0	2	0	0	1	1	0	2	0	0	1	1	35.286	318	318;174;98	0	4.6866	0	6	0	0	2.5	2.5	0	90658000	0	0	21933000	25508000	0	6043900	0
P56376;E9QJT5;Q8BMV3	P56376;E9QJT5	5;4;2	5;4;2	5;4;2	Acylphosphatase-1;Acylphosphatase	Acyp1	sp|P56376|ACYP1_MOUSE Acylphosphatase-1 OS=Mus musculus OX=10090 GN=Acyp1 PE=1 SV=2;tr|E9QJT5|E9QJT5_MOUSE Acylphosphatase OS=Mus musculus OX=10090 GN=Acyp1 PE=1 SV=1	3	5	5	5	4	2	2	2	1	2	4	2	2	2	1	2	4	2	2	2	1	2	11.241	99	99;157;108	0	51.256	49.5	28.3	28.3	28.3	14.1	30.3	261480000	102660000	110410000	101250000	27526000	67699000	32685000	12832000	13801000
P03958	P03958	5	5	5	Adenosine deaminase	Ada	sp|P03958|ADA_MOUSE Adenosine deaminase OS=Mus musculus OX=10090 GN=Ada PE=1 SV=3	1	5	5	5	2	2	4	2	1	3	2	2	4	2	1	3	2	2	4	2	1	3	39.991	352	352	0	47.328	7.4	7.1	13.9	7.7	4	11.1	113390000	97213000	217980000	156180000	121670000	269720000	5153900	4418800	9908300
O35598;E9PYF2;D3Z1E6	O35598	8;3;2	8;3;2	8;3;2	Disintegrin and metalloproteinase domain-containing protein 10	Adam10	sp|O35598|ADA10_MOUSE Disintegrin and metalloproteinase domain-containing protein 10 OS=Mus musculus OX=10090 GN=Adam10 PE=1 SV=2	3	8	8	8	2	1	3	1	3	3	2	1	3	1	3	3	2	1	3	1	3	3	83.967	749	749;513;144	0	71.006	3.6	1.9	5.7	2	4.4	4.4	252040000	104330000	192660000	105480000	71017000	127430000	6301000	2608200	4816500
Q99MU3	Q99MU3	3	3	3	Double-stranded RNA-specific adenosine deaminase	Adar	sp|Q99MU3|DSRAD_MOUSE Double-stranded RNA-specific adenosine deaminase OS=Mus musculus OX=10090 GN=Adar PE=1 SV=2	1	3	3	3	1	0	0	1	0	0	1	0	0	1	0	0	1	0	0	1	0	0	130.45	1178	1178	0.0012361	2.9323	0.9	0	0	0.9	0	0	57693000	0	0	14069000	0	0	861090	0	0
Q60936;F7B1B6;E0CXI5;E0CYD3;E0CYT4;E0CYG7;E0CZ05;E0CXT4;A0A0A6YXD9;E0CXR6;E0CYC1;E0CXR1	Q60936;F7B1B6	3;2;1;1;1;1;1;1;1;1;1;1	3;2;1;1;1;1;1;1;1;1;1;1	3;2;1;1;1;1;1;1;1;1;1;1	Atypical kinase ADCK3, mitochondrial	Adck3	sp|Q60936|COQ8A_MOUSE Atypical kinase COQ8A, mitochondrial OS=Mus musculus OX=10090 GN=Coq8a PE=1 SV=2;tr|F7B1B6|F7B1B6_MOUSE Atypical kinase COQ8A, mitochondrial (Fragment) OS=Mus musculus OX=10090 GN=Coq8a PE=1 SV=1	12	3	3	3	0	1	1	1	0	0	0	1	1	1	0	0	0	1	1	1	0	0	71.742	645	645;401;22;70;71;71;105;108;111;117;130;139	0	6.8136	0	1.9	1.9	1.9	0	0	0	18117000	22798000	29544000	0	0	0	696830	876860
Q9QYC0;F8WHZ9;F8WGR0;E9Q1K3;F6RDR0;A0A0J9YVI4;F6V4G5;D3Z0T1;Q9QYB8	Q9QYC0;F8WHZ9;F8WGR0;E9Q1K3	13;12;12;11;5;5;4;1;1	13;12;12;11;5;5;4;1;1	13;12;12;11;5;5;4;1;1	Alpha-adducin	Add1	sp|Q9QYC0|ADDA_MOUSE Alpha-adducin OS=Mus musculus OX=10090 GN=Add1 PE=1 SV=2;tr|F8WHZ9|F8WHZ9_MOUSE Alpha-adducin OS=Mus musculus OX=10090 GN=Add1 PE=1 SV=1;tr|F8WGR0|F8WGR0_MOUSE Alpha-adducin OS=Mus musculus OX=10090 GN=Add1 PE=1 SV=1;tr|E9Q1K3|E9Q1K3_M	9	13	13	13	4	1	4	1	6	4	4	1	4	1	6	4	4	1	4	1	6	4	80.646	735	735;662;663;660;160;248;135;141;725	0	180.44	10.9	2.2	11.3	3.8	13.3	7.3	187680000	25082000	216190000	23817000	219920000	255530000	4221300	928980	2703400
Q9QYB5;A0A494B9K4;A0A494BAX9;A0A494BBK1;A0A494B969	Q9QYB5;A0A494B9K4	11;10;5;3;2	11;10;5;3;2	11;10;5;3;2	Gamma-adducin	Add3	sp|Q9QYB5|ADDG_MOUSE Gamma-adducin OS=Mus musculus OX=10090 GN=Add3 PE=1 SV=2;tr|A0A494B9K4|A0A494B9K4_MOUSE Gamma-adducin OS=Mus musculus OX=10090 GN=Add3 PE=1 SV=1	5	11	11	11	5	4	6	7	6	7	5	4	6	7	6	7	5	4	6	7	6	7	78.776	706	706;700;189;71;38	0	183.73	12.3	10.1	14.6	16.7	11.3	16.6	294420000	181900000	363740000	328810000	314760000	407160000	9590300	5791100	11728000
Q9DC42;A0A0D9SEG8;E9QMJ5;E9QJS7;Q9Z0M6	Q9DC42;A0A0D9SEG8;E9QMJ5;E9QJS7;Q9Z0M6	7;7;7;7;7	7;7;7;7;7	7;7;7;7;7	CD97 antigen	Adgre5;Cd97	tr|Q9DC42|Q9DC42_MOUSE Adhesion G protein-coupled receptor E5 OS=Mus musculus OX=10090 GN=Adgre5 PE=1 SV=1;tr|A0A0D9SEG8|A0A0D9SEG8_MOUSE Adhesion G protein-coupled receptor E5 OS=Mus musculus OX=10090 GN=Adgre5 PE=1 SV=1;tr|E9QMJ5|E9QMJ5_MOUSE Adhesion G	5	7	7	7	3	2	2	4	4	5	3	2	2	4	4	5	3	2	2	4	4	5	80.202	722	722;724;773;818;818	0	56.978	5.8	4.8	4.2	8.2	7.9	9.3	136730000	80386000	113080000	220570000	101080000	275080000	4410800	2593100	3647600
P00329	P00329	18	18	18	Alcohol dehydrogenase 1	Adh1	sp|P00329|ADH1_MOUSE Alcohol dehydrogenase 1 OS=Mus musculus OX=10090 GN=Adh1 PE=1 SV=2	1	18	18	18	12	13	10	9	11	14	12	13	10	9	11	14	12	13	10	9	11	14	39.771	375	375	0	323.31	44.3	48	36.5	38.1	38.1	50.7	7.1013e+09	11356000000	3.9883e+09	4.2798e+09	3.8035e+09	6.0847e+09	306960000	429950000	113130000
P28474;Q64437;A0A0G2JGS3	P28474	14;2;1	14;2;1	14;2;1	Alcohol dehydrogenase class-3	Adh5	sp|P28474|ADHX_MOUSE Alcohol dehydrogenase class-3 OS=Mus musculus OX=10090 GN=Adh5 PE=1 SV=3	3	14	14	14	7	8	8	8	6	9	7	8	8	8	6	9	7	8	8	8	6	9	39.547	374	374;374;56	0	323.31	31.6	38.2	31.3	32.1	24.3	34.5	1.9226e+09	1.5448e+09	2164900000	1.6466e+09	1408300000	1.7827e+09	74191000	63509000	86511000
E9PWU4;Q60994	E9PWU4;Q60994	2;2	2;2	2;2	Adiponectin	Adipoq	tr|E9PWU4|E9PWU4_MOUSE Adiponectin (Fragment) OS=Mus musculus OX=10090 GN=Adipoq PE=1 SV=1;sp|Q60994|ADIPO_MOUSE Adiponectin OS=Mus musculus OX=10090 GN=Adipoq PE=1 SV=2	2	2	2	2	1	0	1	1	1	2	1	0	1	1	1	2	1	0	1	1	1	2	17.888	168	168;247	0.0021866	2.7359	6	0	6	6	6	11.3	0	0	69487000	65903000	77739000	143410000	0	0	6317000
P55264;A0A286YCD7;A0A286YCN3	P55264;A0A286YCD7;A0A286YCN3	11;8;6	11;8;6	11;8;6	Adenosine kinase	Adk	sp|P55264|ADK_MOUSE Adenosine kinase OS=Mus musculus OX=10090 GN=Adk PE=1 SV=2;tr|A0A286YCD7|A0A286YCD7_MOUSE Adenosine kinase (Fragment) OS=Mus musculus OX=10090 GN=Adk PE=1 SV=1;tr|A0A286YCN3|A0A286YCN3_MOUSE Adenosine kinase (Fragment) OS=Mus musculus O	3	11	11	11	8	4	7	4	7	9	8	4	7	4	7	9	8	4	7	4	7	9	40.148	361	361;205;123	0	282.58	28.3	12.2	27.4	12.2	28.3	34.6	923930000	591800000	1357400000	497830000	885610000	836630000	18218000	19669000	42462000
Q6PDY2	Q6PDY2	3	3	3	2-aminoethanethiol dioxygenase	Ado	sp|Q6PDY2|AEDO_MOUSE 2-aminoethanethiol dioxygenase OS=Mus musculus OX=10090 GN=Ado PE=1 SV=2	1	3	3	3	0	0	0	1	0	1	0	0	0	1	0	1	0	0	0	1	0	1	28.372	256	256	0.001476	2.8703	0	0	0	6.6	0	6.6	0	0	0	38037000	0	35881000	0	0	0
Q3UDS7;A0A1L1SSF2;Q8VDL4	Q3UDS7;A0A1L1SSF2;Q8VDL4	4;4;4	4;4;4	4;4;4	ADP-dependent glucokinase	Adpgk	tr|Q3UDS7|Q3UDS7_MOUSE ADP-dependent glucokinase OS=Mus musculus OX=10090 GN=Adpgk PE=1 SV=1;tr|A0A1L1SSF2|A0A1L1SSF2_MOUSE ADP-dependent glucokinase OS=Mus musculus OX=10090 GN=Adpgk PE=1 SV=1;sp|Q8VDL4|ADPGK_MOUSE ADP-dependent glucokinase OS=Mus musculu	3	4	4	4	1	2	1	1	2	4	1	2	1	1	2	4	1	2	1	1	2	4	53.788	495	495;496;496	0	14.296	3.2	5.3	3.2	3.2	5.3	11.1	82098000	97725000	82857000	138080000	93280000	150350000	4320900	5143400	4360900
P54923	P54923	7	7	7	[Protein ADP-ribosylarginine] hydrolase	Adprh	sp|P54923|ADPRH_MOUSE [Protein ADP-ribosylarginine] hydrolase OS=Mus musculus OX=10090 GN=Adprh PE=1 SV=1	1	7	7	7	1	0	2	1	1	2	1	0	2	1	1	2	1	0	2	1	1	2	40.068	362	362	0	42.722	3	0	5	2.8	7.2	5	78098000	0	52574000	0	18430000	160220000	2479000	0	2628700
Q8CG72	Q8CG72	6	6	6	Poly(ADP-ribose) glycohydrolase ARH3	Adprhl2	sp|Q8CG72|ADPRS_MOUSE ADP-ribose glycohydrolase ARH3 OS=Mus musculus OX=10090 GN=Adprs PE=1 SV=1	1	6	6	6	1	0	2	1	0	0	1	0	2	1	0	0	1	0	2	1	0	0	39.414	370	370	0	11.331	4.3	0	6.8	4.3	0	0	46818000	0	93734000	66690000	0	0	3901500	0	7811200
Q99MK8;Q7TS64;F7AEX1;F6QY34;Q8BVT9;Q3UYH7	Q99MK8;Q7TS64	5;4;2;2;2;2	5;4;2;2;2;2	5;4;2;2;2;2	Beta-adrenergic receptor kinase 1	Adrbk1	sp|Q99MK8|ARBK1_MOUSE Beta-adrenergic receptor kinase 1 OS=Mus musculus OX=10090 GN=Grk2 PE=1 SV=2;tr|Q7TS64|Q7TS64_MOUSE G protein-coupled receptor kinase OS=Mus musculus OX=10090 GN=Grk2 PE=1 SV=1	6	5	5	5	1	0	2	2	1	1	1	0	2	2	1	1	1	0	2	2	1	1	79.638	689	689;647;87;208;556;688	0	6.1142	1.3	0	2.6	2.8	1.5	1.3	0	0	50359000	54712000	47842000	0	0	0	1361100
Q9JKV1;A0A0A6YVU8;D3YUD8	Q9JKV1;A0A0A6YVU8;D3YUD8	4;4;3	4;4;3	4;4;3	Proteasomal ubiquitin receptor ADRM1	Adrm1;Gm9774	sp|Q9JKV1|ADRM1_MOUSE Proteasomal ubiquitin receptor ADRM1 OS=Mus musculus OX=10090 GN=Adrm1 PE=1 SV=2;tr|A0A0A6YVU8|A0A0A6YVU8_MOUSE Predicted pseudogene 9774 OS=Mus musculus OX=10090 GN=Gm9774 PE=3 SV=1;tr|D3YUD8|D3YUD8_MOUSE Predicted pseudogene 9774 OS	3	4	4	4	2	1	3	1	2	3	2	1	3	1	2	3	2	1	3	1	2	3	42.06	407	407;407;309	0	89.258	8.4	3.7	12.8	3.7	7.6	12.3	337010000	233240000	309660000	231190000	351870000	410350000	30637000	21204000	24326000
P54822;E9Q242;E9Q3T7;E9Q0A0;A0A0G2JFI8;A0A140LHU1	P54822;E9Q242;E9Q3T7	13;11;10;6;4;3	13;11;10;6;4;3	13;11;10;6;4;3	Adenylosuccinate lyase	Adsl	sp|P54822|PUR8_MOUSE Adenylosuccinate lyase OS=Mus musculus OX=10090 GN=Adsl PE=1 SV=2;tr|E9Q242|E9Q242_MOUSE Adenylosuccinate lyase OS=Mus musculus OX=10090 GN=Adsl PE=1 SV=1;tr|E9Q3T7|E9Q3T7_MOUSE Adenylosuccinase OS=Mus musculus OX=10090 GN=Adsl PE=1 SV	6	13	13	13	4	5	6	4	4	5	4	5	6	4	4	5	4	5	6	4	4	5	54.866	484	484;469;425;164;149;133	0	136.06	12.4	15.5	19.6	12.4	9.7	15.7	503510000	510990000	859990000	705420000	504740000	642760000	14239000	12389000	16473000
P46664	P46664	14	14	13	Adenylosuccinate synthetase isozyme 2	Adss	sp|P46664|PURA2_MOUSE Adenylosuccinate synthetase isozyme 2 OS=Mus musculus OX=10090 GN=Adss2 PE=1 SV=2	1	14	14	13	7	9	11	9	9	7	7	9	11	9	9	7	6	8	11	8	9	7	50.02	456	456	0	221.91	22.6	30.3	36	28.7	28.1	21.1	764180000	673960000	925730000	803040000	806950000	936520000	28399000	25136000	38795000
J3QN31;P28650	J3QN31;P28650	3;3	2;2	2;2	Adenylosuccinate synthetase isozyme 1	Adssl1	tr|J3QN31|J3QN31_MOUSE Adenylosuccinate synthetase isozyme 1 OS=Mus musculus OX=10090 GN=Adssl1 PE=1 SV=1;sp|P28650|PURA1_MOUSE Adenylosuccinate synthetase isozyme 1 OS=Mus musculus OX=10090 GN=Adss1 PE=1 SV=2	2	3	2	2	3	1	0	2	0	0	2	0	0	1	0	0	2	0	0	1	0	0	52.779	480	480;457	0	7.2047	10.2	2.9	0	7.3	0	0	44611000	0	0	16001000	0	0	980790	0	0
Q640N1	Q640N1	1	1	1	Adipocyte enhancer-binding protein 1	Aebp1	sp|Q640N1|AEBP1_MOUSE Adipocyte enhancer-binding protein 1 OS=Mus musculus OX=10090 GN=Aebp1 PE=1 SV=1	1	1	1	1	1	0	1	1	0	1	1	0	1	1	0	1	1	0	1	1	0	1	128.36	1128	1128	0	56.811	1.4	0	1.4	1.4	0	1.4	46257000	0	22285000	32729000	0	55068000	764150	0	495220
Q8JZQ2;Q920A7	Q8JZQ2	15;1	15;1	14;1	AFG3-like protein 2	Afg3l2	sp|Q8JZQ2|AFG32_MOUSE AFG3-like protein 2 OS=Mus musculus OX=10090 GN=Afg3l2 PE=1 SV=1	2	15	15	14	5	4	1	4	7	2	5	4	1	4	7	2	5	3	1	3	6	2	89.518	802	802;789	0	59.678	9	4.1	1	5.2	8.2	3.5	183500000	98982000	41195000	199650000	186970000	13561000	3904200	2106000	876480
Q64191;B7ZNK6	Q64191;B7ZNK6	3;2	3;2	3;2	N(4)-(beta-N-acetylglucosaminyl)-L-asparaginase;Glycosylasparaginase alpha chain;Glycosylasparaginase beta chain	Aga	sp|Q64191|ASPG_MOUSE N(4)-(beta-N-acetylglucosaminyl)-L-asparaginase OS=Mus musculus OX=10090 GN=Aga PE=1 SV=1;tr|B7ZNK6|B7ZNK6_MOUSE Aga protein OS=Mus musculus OX=10090 GN=Aga PE=1 SV=1	2	3	3	3	3	2	1	1	2	2	3	2	1	1	2	2	3	2	1	1	2	2	37.022	346	346;336	0	53.952	15	12.4	9	3.5	11.6	6.1	118730000	106860000	39066000	45389000	68755000	116600000	7420500	2702500	2441600
Q9ESW4	Q9ESW4	5	5	5	Acylglycerol kinase, mitochondrial	Agk	sp|Q9ESW4|AGK_MOUSE Acylglycerol kinase, mitochondrial OS=Mus musculus OX=10090 GN=Agk PE=1 SV=1	1	5	5	5	0	2	2	1	0	0	0	2	2	1	0	0	0	2	2	1	0	0	46.975	421	421	0	35.39	0	7.4	9.3	3.3	0	0	0	92154000	98131000	63769000	0	0	0	4188800	2315400
A0A0G2JGI9;F8VPN4;E0CYU6;E0CX86;F7CSZ6;F6XXE6	A0A0G2JGI9;F8VPN4;E0CYU6	9;9;5;3;2;2	9;9;5;3;2;2	9;9;5;3;2;2		Agl	tr|A0A0G2JGI9|A0A0G2JGI9_MOUSE 4-alpha-glucanotransferase OS=Mus musculus OX=10090 GN=Agl PE=1 SV=1;tr|F8VPN4|F8VPN4_MOUSE 4-alpha-glucanotransferase OS=Mus musculus OX=10090 GN=Agl PE=1 SV=1;tr|E0CYU6|E0CYU6_MOUSE Amylo-1,6-glucosidase, 4-alpha-glucanotra	6	9	9	9	4	3	3	2	1	1	4	3	3	2	1	1	4	3	3	2	1	1	145.13	1279	1279;1532;233;116;198;830	0	108.03	4.3	4	4	2.3	0.9	1.2	157730000	112130000	109900000	72742000	19471000	19483000	1529100	524740	595660
Q8CJG0	Q8CJG0	16	16	11	Protein argonaute-2	Ago2	sp|Q8CJG0|AGO2_MOUSE Protein argonaute-2 OS=Mus musculus OX=10090 GN=Ago2 PE=1 SV=3	1	16	16	11	4	6	3	5	5	7	4	6	3	5	5	7	2	3	1	3	4	5	97.303	860	860	0	75.796	5.9	9.2	5.5	7.9	7.8	10.3	100470000	129000000	99236000	131110000	197160000	277070000	1970000	2529400	1945800
O35083;A0A0R4J263;G3UWV6	O35083;A0A0R4J263;G3UWV6	2;2;1	2;2;1	2;2;1	1-acyl-sn-glycerol-3-phosphate acyltransferase alpha;1-acyl-sn-glycerol-3-phosphate acyltransferase	Agpat1	sp|O35083|PLCA_MOUSE 1-acyl-sn-glycerol-3-phosphate acyltransferase alpha OS=Mus musculus OX=10090 GN=Agpat1 PE=1 SV=1;tr|A0A0R4J263|A0A0R4J263_MOUSE 1-acyl-sn-glycerol-3-phosphate acyltransferase OS=Mus musculus OX=10090 GN=Agpat1 PE=1 SV=1;tr|G3UWV6|G3UW	3	2	2	2	0	0	0	1	0	1	0	0	0	1	0	1	0	0	0	1	0	1	31.709	285	285;285;198	0	12.213	0	0	0	8.1	0	8.1	0	0	0	13546000	0	19042000	0	0	0
Q8K4X7	Q8K4X7	3	3	3	1-acyl-sn-glycerol-3-phosphate acyltransferase delta	Agpat4	sp|Q8K4X7|PLCD_MOUSE 1-acyl-sn-glycerol-3-phosphate acyltransferase delta OS=Mus musculus OX=10090 GN=Agpat4 PE=1 SV=1	1	3	3	3	1	1	0	1	0	0	1	1	0	1	0	0	1	1	0	1	0	0	43.81	378	378	0	3.7925	3.4	3.7	0	3.4	0	0	0	56262000	0	0	0	0	0	2961200	0
A2AL50;Q8C0I1;H3BKN2;A2AL49;H3BIY5	A2AL50;Q8C0I1;H3BKN2;A2AL49	10;10;9;8;1	10;10;9;8;1	10;10;9;8;1	Alkyldihydroxyacetonephosphate synthase, peroxisomal	Agps	tr|A2AL50|A2AL50_MOUSE Alkylglycerone-phosphate synthase OS=Mus musculus OX=10090 GN=Agps PE=1 SV=1;sp|Q8C0I1|ADAS_MOUSE Alkyldihydroxyacetonephosphate synthase, peroxisomal OS=Mus musculus OX=10090 GN=Agps PE=1 SV=1;tr|H3BKN2|H3BKN2_MOUSE Alkylglycerone-p	5	10	10	10	3	2	2	4	1	3	3	2	2	4	1	3	3	2	2	4	1	3	74.342	671	671;645;568;508;57	0	114.35	5.4	4.6	3.6	8.2	3.4	7	38511000	112390000	0	107520000	47994000	126710000	1069800	2311100	0
O88312	O88312	9	9	9	Anterior gradient protein 2 homolog	Agr2	sp|O88312|AGR2_MOUSE Anterior gradient protein 2 homolog OS=Mus musculus OX=10090 GN=Agr2 PE=1 SV=1	1	9	9	9	8	5	9	5	8	7	8	5	9	5	8	7	8	5	9	5	8	7	19.92	175	175	0	323.31	58.9	46.3	58.9	42.3	58.9	58.9	57530000000	35170000000	72355000000	38186000000	39873000000	40585000000	6.0523e+09	3.7979e+09	7.4395e+09
M0QWP1;Z4YK85;A2ASQ1;Z4YJS5	M0QWP1;Z4YK85;A2ASQ1;Z4YJS5	12;11;11;6	12;11;11;6	12;11;11;6	Agrin;Agrin N-terminal 110 kDa subunit;Agrin C-terminal 110 kDa subunit;Agrin C-terminal 90 kDa fragment;Agrin C-terminal 22 kDa fragment	Agrn	tr|M0QWP1|M0QWP1_MOUSE Agrin OS=Mus musculus OX=10090 GN=Agrn PE=1 SV=1;tr|Z4YK85|Z4YK85_MOUSE Agrin OS=Mus musculus OX=10090 GN=Agrn PE=1 SV=1;sp|A2ASQ1|AGRIN_MOUSE Agrin OS=Mus musculus OX=10090 GN=Agrn PE=1 SV=1;tr|Z4YJS5|Z4YJS5_MOUSE Agrin OS=Mus muscu	4	12	12	12	3	1	3	5	2	5	3	1	3	5	2	5	3	1	3	5	2	5	216.65	2034	2034;1927;1950;1151	0	38.222	2.7	0.8	2.3	3.7	1.7	3.6	72428000	26296000	80290000	93707000	33038000	110480000	804760	292180	892110
P50247;A2ALT5	P50247	21;3	21;3	21;3	Adenosylhomocysteinase	Ahcy	sp|P50247|SAHH_MOUSE Adenosylhomocysteinase OS=Mus musculus OX=10090 GN=Ahcy PE=1 SV=3	2	21	21	21	16	11	14	14	13	18	16	11	14	14	13	18	16	11	14	14	13	18	47.688	432	432;95	0	323.31	51.4	39.8	41.7	45.8	38	56.7	4.0633e+09	3.1717e+09	5414100000	2447000000	5141100000	6.0735e+09	139770000	78279000	128920000
F8WGT1;Q68FL4;F8WI65;H3BKT5;Q80SW1;E9PX77;H3BL31;D3YYM7;A0A0N4SUY4;D3YX97;F7ATQ6;D3Z2Q0	F8WGT1;Q68FL4;F8WI65;H3BKT5;Q80SW1	13;13;11;10;7;2;2;2;1;1;1;1	13;13;11;10;7;2;2;2;1;1;1;1	13;13;11;10;7;2;2;2;1;1;1;1	Adenosylhomocysteinase;Putative adenosylhomocysteinase 3;Putative adenosylhomocysteinase 2	Ahcyl2;Ahcyl1	tr|F8WGT1|F8WGT1_MOUSE Putative adenosylhomocysteinase 3 OS=Mus musculus OX=10090 GN=Ahcyl2 PE=1 SV=1;sp|Q68FL4|SAHH3_MOUSE Putative adenosylhomocysteinase 3 OS=Mus musculus OX=10090 GN=Ahcyl2 PE=1 SV=1;tr|F8WI65|F8WI65_MOUSE Adenosylhomocysteinase 3 isofo	12	13	13	13	7	6	8	4	8	8	7	6	8	4	8	8	7	6	8	4	8	8	66.771	612	612;613;508;404;530;160;223;238;115;181;182;210	0	102.27	13.6	14.4	17	9	16.5	15.5	817270000	460130000	1241400000	509010000	688260000	1.0244e+09	28182000	15867000	40722000
E9Q616;A0A494BBD5;G5E8K8;A0A494B8Y7	E9Q616	181;12;4;4	181;12;4;4	181;12;4;4		Ahnak	tr|E9Q616|E9Q616_MOUSE AHNAK nucleoprotein (desmoyokin) OS=Mus musculus OX=10090 GN=Ahnak PE=1 SV=1	4	181	181	181	89	64	101	92	111	119	89	64	101	92	111	119	89	64	101	92	111	119	604.25	5656	5656;311;150;176	0	323.31	39.4	28.8	44.6	41	45.9	49.4	19698000000	9725200000	23939000000	22028000000	27053000000	31585000000	43429000	19752000	51383000
Q8BK64	Q8BK64	7	7	7	Activator of 90 kDa heat shock protein ATPase homolog 1	Ahsa1	sp|Q8BK64|AHSA1_MOUSE Activator of 90 kDa heat shock protein ATPase homolog 1 OS=Mus musculus OX=10090 GN=Ahsa1 PE=1 SV=2	1	7	7	7	3	2	3	2	2	3	3	2	3	2	2	3	3	2	3	2	2	3	38.117	338	338	0	155.22	14.2	10.1	14.2	10.1	10.1	14.2	181600000	123570000	379080000	142620000	104820000	128830000	6061300	2181400	6824500
P29699;A0A338P703;A0A338P7G1;A0A338P7H5;A0A338P692;A0A338P6Y6	P29699;A0A338P703;A0A338P7G1;A0A338P7H5	5;4;4;4;1;1	5;4;4;4;1;1	5;4;4;4;1;1	Alpha-2-HS-glycoprotein	Ahsg	sp|P29699|FETUA_MOUSE Alpha-2-HS-glycoprotein OS=Mus musculus OX=10090 GN=Ahsg PE=1 SV=1;tr|A0A338P703|A0A338P703_MOUSE Alpha-2-HS-glycoprotein OS=Mus musculus OX=10090 GN=Ahsg PE=1 SV=1;tr|A0A338P7G1|A0A338P7G1_MOUSE Alpha-2-HS-glycoprotein OS=Mus musculu	6	5	5	5	3	1	2	0	3	2	3	1	2	0	3	2	3	1	2	0	3	2	37.325	345	345;266;294;301;115;123	0	218.73	16.8	7	9.9	0	15.9	9.9	219660000	74291000	375000000	0	262870000	174080000	14944000	6753700	23361000
Q8C4Q6	Q8C4Q6	1	1	1	Axin interactor, dorsalization-associated protein	Aida	sp|Q8C4Q6|AIDA_MOUSE Axin interactor, dorsalization-associated protein OS=Mus musculus OX=10090 GN=Aida PE=1 SV=1	1	1	1	1	1	0	1	0	0	1	1	0	1	0	0	1	1	0	1	0	0	1	34.888	305	305	0.0031175	2.633	3.9	0	3.9	0	0	3.9	9821000	0	11188000	0	0	13209000	654730	0	745890
B1AU25;Q9Z0X1	B1AU25;Q9Z0X1	16;16	16;16	16;16	Apoptosis-inducing factor 1, mitochondrial	Aifm1	tr|B1AU25|B1AU25_MOUSE Apoptosis-inducing factor 1, mitochondrial OS=Mus musculus OX=10090 GN=Aifm1 PE=1 SV=1;sp|Q9Z0X1|AIFM1_MOUSE Apoptosis-inducing factor 1, mitochondrial OS=Mus musculus OX=10090 GN=Aifm1 PE=1 SV=1	2	16	16	16	7	9	8	4	6	9	7	9	8	4	6	9	7	9	8	4	6	9	66.113	608	608;612	0	158.39	16.6	24.3	19.7	11.3	13.2	21.9	791030000	1.0615e+09	1.0259e+09	585420000	687900000	1126000000	24956000	27993000	26695000
Q91VJ1	Q91VJ1	2	2	2	Interferon-inducible protein AIM2	Aim2	sp|Q91VJ1|AIM2_MOUSE Interferon-inducible protein AIM2 OS=Mus musculus OX=10090 GN=Aim2 PE=1 SV=2	1	2	2	2	0	1	0	1	1	0	0	1	0	1	1	0	0	1	0	1	1	0	40.155	354	354	0.0077982	2.1643	0	2.5	0	2.5	2.5	0	0	19562000	0	0	13658000	0	0	1086800	0
P31230;Q3UZG4;A0A0G2JDW6;A0A0G2JDH0;A0A0G2JEU9	P31230;Q3UZG4	10;9;4;3;3	10;9;4;3;3	10;9;4;3;3	Aminoacyl tRNA synthase complex-interacting multifunctional protein 1;Endothelial monocyte-activating polypeptide 2	Aimp1	sp|P31230|AIMP1_MOUSE Aminoacyl tRNA synthase complex-interacting multifunctional protein 1 OS=Mus musculus OX=10090 GN=Aimp1 PE=1 SV=2;tr|Q3UZG4|Q3UZG4_MOUSE Aminoacyl tRNA synthase complex-interacting multifunctional protein 1 OS=Mus musculus OX=10090 GN	5	10	10	10	5	2	6	5	5	5	5	2	6	5	5	5	5	2	6	5	5	5	33.997	310	310;319;115;55;80	0	184.91	26.8	9.7	35.2	26.5	30.3	30.3	591310000	428990000	684030000	701930000	695980000	682450000	17174000	15092000	20311000
Q8R010;Q8R3V2	Q8R010;Q8R3V2	7;5	7;5	7;5	Aminoacyl tRNA synthase complex-interacting multifunctional protein 2	Aimp2	sp|Q8R010|AIMP2_MOUSE Aminoacyl tRNA synthase complex-interacting multifunctional protein 2 OS=Mus musculus OX=10090 GN=Aimp2 PE=1 SV=2;tr|Q8R3V2|Q8R3V2_MOUSE Aminoacyl tRNA synthase complex-interacting multifunctional protein 2 OS=Mus musculus OX=10090 GN	2	7	7	7	1	4	2	3	4	4	1	4	2	3	4	4	1	4	2	3	4	4	35.377	320	320;280	0	202.13	7.8	22.5	11.2	18.1	24.4	27.8	55108000	216130000	166890000	315250000	198400000	233710000	3673900	9596900	8832900
O08915;D3YW40	O08915	5;1	5;1	5;1	AH receptor-interacting protein	Aip	sp|O08915|AIP_MOUSE AH receptor-interacting protein OS=Mus musculus OX=10090 GN=Aip PE=1 SV=1	2	5	5	5	2	1	2	2	2	2	2	1	2	2	2	2	2	1	2	2	2	2	37.605	330	330;172	0	8.4415	7	4.2	7.9	7	7.9	7.9	66255000	28337000	85934000	50096000	50989000	81285000	4417000	1889200	5729000
Q9R0Y5;A0A0A6YXW8;Z4YN97	Q9R0Y5	8;3;2	8;3;2	8;3;2	Adenylate kinase isoenzyme 1	Ak1	sp|Q9R0Y5|KAD1_MOUSE Adenylate kinase isoenzyme 1 OS=Mus musculus OX=10090 GN=Ak1 PE=1 SV=1	3	8	8	8	2	2	3	1	2	1	2	2	3	1	2	1	2	2	3	1	2	1	21.539	194	194;96;89	0	149.63	17.5	17.5	28.9	10.3	14.4	7.2	59907000	85340000	146140000	20208000	74092000	124820000	2073300	5550800	13286000
Q9WTP6;F7BP55	Q9WTP6	11;3	11;3	11;3	Adenylate kinase 2, mitochondrial;Adenylate kinase 2, mitochondrial, N-terminally processed	Ak2	sp|Q9WTP6|KAD2_MOUSE Adenylate kinase 2, mitochondrial OS=Mus musculus OX=10090 GN=Ak2 PE=1 SV=5	2	11	11	11	6	9	8	8	5	7	6	9	8	8	5	7	6	9	8	8	5	7	26.468	239	239;72	0	323.31	36.4	54	54	48.1	32.6	42.7	1.6117e+09	1.7651e+09	2757000000	1.9968e+09	1110300000	1.9116e+09	88481000	75163000	120600000
Q9WTP7;F6RP11	Q9WTP7	15;4	15;4	15;4	GTP:AMP phosphotransferase AK3, mitochondrial	Ak3	sp|Q9WTP7|KAD3_MOUSE GTP:AMP phosphotransferase AK3, mitochondrial OS=Mus musculus OX=10090 GN=Ak3 PE=1 SV=3	2	15	15	15	6	6	7	5	7	8	6	6	7	5	7	8	6	6	7	5	7	8	25.426	227	227;65	0	187.55	34.4	35.7	40.1	30	38.8	41.4	1081300000	1.0054e+09	1193600000	1258000000	967640000	1381500000	67580000	62836000	74598000
Q9WUR9;A2ARF6;A2ARF5;F6TEU8	Q9WUR9;A2ARF6	4;3;1;1	4;3;1;1	4;3;1;1	Adenylate kinase 4, mitochondrial	Ak4	sp|Q9WUR9|KAD4_MOUSE Adenylate kinase 4, mitochondrial OS=Mus musculus OX=10090 GN=Ak4 PE=1 SV=1;tr|A2ARF6|A2ARF6_MOUSE Nucleoside-diphosphate kinase (Fragment) OS=Mus musculus OX=10090 GN=Ak4 PE=1 SV=1	4	4	4	4	0	0	1	0	0	0	0	0	1	0	0	0	0	0	1	0	0	0	25.061	223	223;115;123;141	0	149.78	0	0	5.4	0	0	0	0	0	32137000	0	0	0	0	0	2295500
A0A668KLD3;A0A668KLV9;Q9WTQ5	A0A668KLD3;A0A668KLV9;Q9WTQ5	7;7;7	7;7;7	7;7;7	A-kinase anchor protein 12	Akap12	tr|A0A668KLD3|A0A668KLD3_MOUSE A-kinase anchor protein 12 OS=Mus musculus OX=10090 GN=Akap12 PE=1 SV=1;tr|A0A668KLV9|A0A668KLV9_MOUSE A-kinase anchor protein 12 OS=Mus musculus OX=10090 GN=Akap12 PE=1 SV=1;sp|Q9WTQ5|AKA12_MOUSE A-kinase anchor protein 12 O	3	7	7	7	1	2	5	1	1	2	1	2	5	1	1	2	1	2	5	1	1	2	172.79	1604	1604;1604;1684	0	17.54	1.2	2.1	4.7	1.2	1.2	2.3	86889000	70594000	244480000	63283000	70633000	117840000	1091300	1103000	3477300
A0A140LJJ5;E9Q394;A0A140LIX0;A0A140LID7;A0A140LHG3	A0A140LJJ5;E9Q394;A0A140LIX0	7;6;5;2;1	7;6;5;2;1	7;6;5;2;1		Akap13	tr|A0A140LJJ5|A0A140LJJ5_MOUSE A-kinase anchor protein 13 OS=Mus musculus OX=10090 GN=Akap13 PE=1 SV=1;sp|E9Q394|AKP13_MOUSE A-kinase anchor protein 13 OS=Mus musculus OX=10090 GN=Akap13 PE=1 SV=1;tr|A0A140LIX0|A0A140LIX0_MOUSE A-kinase anchor protein 13 (	5	7	7	7	0	0	2	1	2	1	0	0	2	1	2	1	0	0	2	1	2	1	306	2794	2794;2776;870;569;607	0	11.808	0	0	1.1	0.6	0.9	0.4	0	0	60703000	44373000	85568000	22730000	0	0	225950
A2API8;F7AA26;O54931;A2APJ1;A0A5F8MPZ6	A2API8;F7AA26;O54931	4;4;4;1;1	4;4;4;1;1	4;4;4;1;1	A-kinase anchor protein 2	Akap2;Pakap	tr|A2API8|A2API8_MOUSE Paralemmin A kinase anchor protein OS=Mus musculus OX=10090 GN=Pakap PE=1 SV=1;tr|F7AA26|F7AA26_MOUSE Paralemmin A kinase anchor protein (Fragment) OS=Mus musculus OX=10090 GN=Pakap PE=1 SV=1;sp|O54931|AKAP2_MOUSE A-kinase anchor pro	5	4	4	4	1	0	1	1	0	0	1	0	1	1	0	0	1	0	1	1	0	0	101.6	921	921;1137;893;176;336	0	5.1955	1.1	0	2.3	1.1	0	0	35784000	0	0	35629000	0	0	917540	0	0
E9QQ10;Q70FJ1;A0A571BE77;A0A140T8S1	E9QQ10;Q70FJ1	7;7;1;1	7;7;1;1	7;7;1;1	A-kinase anchor protein 9	Akap9	tr|E9QQ10|E9QQ10_MOUSE A-kinase anchor protein 9 OS=Mus musculus OX=10090 GN=Akap9 PE=1 SV=1;sp|Q70FJ1|AKAP9_MOUSE A-kinase anchor protein 9 OS=Mus musculus OX=10090 GN=Akap9 PE=1 SV=2	4	7	7	7	1	1	1	1	2	0	1	1	1	1	2	0	1	1	1	1	2	0	434.13	3779	3779;3797;282;581	0	23.853	0.4	0.4	0.3	0.4	0.7	0	0	27937000	0	21534000	44865000	0	0	123070	0
Q9JII6;B1AXW3	Q9JII6;B1AXW3	15;9	15;9	15;9	Alcohol dehydrogenase [NADP(+)]	Akr1a1	sp|Q9JII6|AK1A1_MOUSE Aldo-keto reductase family 1 member A1 OS=Mus musculus OX=10090 GN=Akr1a1 PE=1 SV=3;tr|B1AXW3|B1AXW3_MOUSE Aldo-keto reductase family 1 member A1 (Fragment) OS=Mus musculus OX=10090 GN=Akr1a1 PE=1 SV=8	2	15	15	15	9	10	11	10	9	13	9	10	11	10	9	13	9	10	11	10	9	13	36.586	325	325;203	0	323.31	35.1	44.9	48	39.7	33.2	48	3.5056e+09	2689800000	4350500000	2750100000	4.0233e+09	4.1333e+09	125220000	99129000	161460000
P45376;D3YVJ7	P45376	16;7	16;7	16;7	Aldose reductase	Akr1b1	sp|P45376|ALDR_MOUSE Aldo-keto reductase family 1 member B1 OS=Mus musculus OX=10090 GN=Akr1b1 PE=1 SV=3	2	16	16	16	12	5	8	7	8	10	12	5	8	7	8	10	12	5	8	7	8	10	35.732	316	316;176	0	297.86	49.7	25.3	35.1	28.2	31.6	44	4997100000	2.1146e+09	2354900000	1394000000	2343400000	3.9536e+09	193680000	95433000	88875000
G5E895;D3Z494;S4R2G9	G5E895;D3Z494;S4R2G9	8;8;4	4;4;3	2;2;1		Akr1b10	tr|G5E895|G5E895_MOUSE Aldo-keto reductase family 1, member B10 (aldose reductase) OS=Mus musculus OX=10090 GN=Akr1b10 PE=1 SV=1;tr|D3Z494|D3Z494_MOUSE Aldo-keto reductase family 1, member B10 (aldose reductase) OS=Mus musculus OX=10090 GN=Akr1b10 PE=1 SV=	3	8	4	2	6	3	4	2	3	4	3	1	3	1	2	2	1	1	2	1	1	1	35.848	316	316;288;145	0	10.715	19.6	10.4	17.1	7.9	11.1	13.6	354340000	118960000	291020000	144130000	98584000	196750000	16270000	4734500	12570000
P21300	P21300	7	1	1	Aldose reductase-related protein 1	Akr1b7	sp|P21300|ALD1_MOUSE Aldo-keto reductase family 1 member B7 OS=Mus musculus OX=10090 GN=Akr1b7 PE=1 SV=4	1	7	1	1	5	3	3	2	3	4	1	1	1	1	1	1	1	1	1	1	1	1	35.988	316	316	0.00025582	3.3659	12	8.5	9.2	6	9.2	11.7	144590000	175340000	302720000	83941000	102680000	124630000	7229400	8766900	11101000
P45377	P45377	10	10	4	Aldose reductase-related protein 2	Akr1b8	sp|P45377|ALD2_MOUSE Aldose reductase-related protein 2 OS=Mus musculus OX=10090 GN=Akr1b8 PE=1 SV=2	1	10	10	4	6	5	5	3	2	5	6	5	5	3	2	5	2	2	3	1	0	2	36.12	316	316	0	52.179	31	25.3	22.2	9.8	7.3	21.8	877840000	543640000	902150000	882530000	520000000	1.5036e+09	23581000	15014000	16192000
Q9JLI0;D6RGB1	Q9JLI0	16;2	4;0	3;0		Akr1c12	tr|Q9JLI0|Q9JLI0_MOUSE Aldo-keto reductase a OS=Mus musculus OX=10090 GN=Akr1c12 PE=1 SV=1	2	16	4	3	6	7	8	7	8	8	0	0	2	0	1	1	0	0	2	0	0	1	37.063	323	323;41	0	46.571	26	26	35.6	29.1	30.7	34.4	0	0	111340000	0	54700000	43229000	0	0	6549400
Q8VC28	Q8VC28	17	17	4	Aldo-keto reductase family 1 member C13	Akr1c13	sp|Q8VC28|AK1CD_MOUSE Aldo-keto reductase family 1 member C13 OS=Mus musculus OX=10090 GN=Akr1c13 PE=1 SV=2	1	17	17	4	10	9	11	9	10	11	10	9	11	9	10	11	3	2	4	2	2	3	37.057	323	323	0	323.31	44.6	35.3	49.8	38.4	39.3	47.1	1293400000	1.6032e+09	2457000000	1.4583e+09	1.4913e+09	1.4873e+09	48596000	49956000	90192000
Q91WT7	Q91WT7	11	11	10		Akr1c14	tr|Q91WT7|Q91WT7_MOUSE 3-alpha-hydroxysteroid dehydrogenase type 1 OS=Mus musculus OX=10090 GN=Akr1c14 PE=1 SV=1	1	11	11	10	5	5	7	3	2	4	5	5	7	3	2	4	4	5	6	3	2	4	37.188	323	323	0	198.54	20.4	22.9	35	13.9	5.3	21.1	818990000	533170000	837250000	402130000	94963000	252730000	36937000	20515000	36878000
G3X9Y6;A0A1Y7VK17	G3X9Y6	8;1	7;1	7;1		Akr1c19	tr|G3X9Y6|G3X9Y6_MOUSE Aldo-keto reductase family 1, member C19 OS=Mus musculus OX=10090 GN=Akr1c19 PE=1 SV=1	2	8	7	7	5	2	6	3	4	3	4	2	5	3	3	2	4	2	5	3	3	2	37.045	323	323;61	0	139.91	25.4	11.1	31.6	18	20.4	17.3	243480000	53243000	998920000	354370000	134160000	142940000	6830500	2802300	38102000
Q91WR5	Q91WR5	3	2	1	Aldo-keto reductase family 1 member C21	Akr1c21	sp|Q91WR5|AK1CL_MOUSE Aldo-keto reductase family 1 member C21 OS=Mus musculus OX=10090 GN=Akr1c21 PE=1 SV=2	1	3	2	1	1	0	2	0	0	0	0	0	1	0	0	0	0	0	0	0	0	0	36.876	323	323	0.00025523	3.3547	2.8	0	5.3	0	0	0	0	0	29764000	0	0	0	0	0	1566500
Q9DCT1;Q8CEB6	Q9DCT1;Q8CEB6	8;6	8;6	8;6	1,5-anhydro-D-fructose reductase	Akr1e2;Akr1e1	sp|Q9DCT1|AKCL2_MOUSE 1,5-anhydro-D-fructose reductase OS=Mus musculus OX=10090 GN=Akr1e2 PE=1 SV=1;tr|Q8CEB6|Q8CEB6_MOUSE Aldo-keto reductase family 1, member E1 OS=Mus musculus OX=10090 GN=Akr1e1 PE=1 SV=1	2	8	8	8	2	2	3	2	2	2	2	2	3	2	2	2	2	2	3	2	2	2	34.46	301	301;245	0	35.309	8.6	10.6	15.3	7	7.3	9	98842000	72146000	132880000	33358000	44061000	63711000	5491200	1030600	2862200
Q8CG76	Q8CG76	7	7	7	Aflatoxin B1 aldehyde reductase member 2	Akr7a2	sp|Q8CG76|ARK72_MOUSE Aflatoxin B1 aldehyde reductase member 2 OS=Mus musculus OX=10090 GN=Akr7a2 PE=1 SV=3	1	7	7	7	2	2	5	1	2	2	2	2	5	1	2	2	2	2	5	1	2	2	40.612	367	367	0	29.686	7.4	9.5	21.5	4.1	6.3	8.7	119690000	0	380470000	52679000	162090000	121950000	7040700	0	5198600
F6R8S6;Q9D1F4;A0A140LJJ3;D3Z4W3;A0A140LHA0;D3Z4R0;E9QKI5;E9QKI4	F6R8S6;Q9D1F4;A0A140LJJ3;D3Z4W3;A0A140LHA0;D3Z4R0;E9QKI5;E9QKI4	2;2;1;1;1;1;1;1	2;2;1;1;1;1;1;1	2;2;1;1;1;1;1;1	Proline-rich AKT1 substrate 1	Akt1s1	tr|F6R8S6|F6R8S6_MOUSE Proline-rich AKT1 substrate 1 (Fragment) OS=Mus musculus OX=10090 GN=Akt1s1 PE=1 SV=9;sp|Q9D1F4|AKTS1_MOUSE Proline-rich AKT1 substrate 1 OS=Mus musculus OX=10090 GN=Akt1s1 PE=1 SV=1;tr|A0A140LJJ3|A0A140LJJ3_MOUSE Proline-rich AKT1 s	8	2	2	2	1	1	2	0	0	1	1	1	2	0	0	1	1	1	2	0	0	1	25.975	247	247;257;57;95;111;123;283;328	0	18.396	7.3	7.3	12.1	0	0	7.3	34353000	24462000	74406000	0	0	18816000	3435300	2446200	4047300
P10518	P10518	12	12	12	Delta-aminolevulinic acid dehydratase	Alad	sp|P10518|HEM2_MOUSE Delta-aminolevulinic acid dehydratase OS=Mus musculus OX=10090 GN=Alad PE=1 SV=1	1	12	12	12	5	4	7	3	6	6	5	4	7	3	6	6	5	4	7	3	6	6	36.023	330	330	0	114.12	20.3	14.2	28.5	10.9	31.2	31.5	318340000	186790000	298130000	215980000	288990000	353620000	19896000	11674000	17230000
P07724	P07724	41	40	37	Serum albumin	Alb	sp|P07724|ALBU_MOUSE Albumin OS=Mus musculus OX=10090 GN=Alb PE=1 SV=3	1	41	40	37	26	18	30	18	29	30	25	18	29	18	28	29	24	18	28	18	26	27	68.692	608	608	0	323.31	56.4	41.9	58.1	42.6	58.1	61	26705000000	20049000000	68994000000	15927000000	18676000000	40588000000	536570000	358280000	1232800000
E9Q4G8;E9Q3Q6;Q61490;F6QH25;Q5MPX5	E9Q4G8;E9Q3Q6;Q61490;F6QH25	8;8;8;6;1	8;8;8;6;1	8;8;8;6;1	CD166 antigen	Alcam	tr|E9Q4G8|E9Q4G8_MOUSE Activated leukocyte cell adhesion molecule OS=Mus musculus OX=10090 GN=Alcam PE=1 SV=1;tr|E9Q3Q6|E9Q3Q6_MOUSE Activated leukocyte cell adhesion molecule OS=Mus musculus OX=10090 GN=Alcam PE=1 SV=1;sp|Q61490|CD166_MOUSE CD166 antigen	5	8	8	8	4	5	4	2	2	3	4	5	4	2	2	3	4	5	4	2	2	3	61.9	555	555;570;583;345;133	0	101.39	13	15.7	13	5.8	7.2	10.6	279690000	311700000	240950000	141040000	191920000	184080000	5439300	2424900	5254300
D3Z0B9;A0A1B0GSU0;Q571I9	D3Z0B9;A0A1B0GSU0;Q571I9	7;7;7	7;7;7	7;7;7	Aldehyde dehydrogenase family 16 member A1	Aldh16a1	tr|D3Z0B9|D3Z0B9_MOUSE Aldehyde dehydrogenase family 16 member A1 OS=Mus musculus OX=10090 GN=Aldh16a1 PE=1 SV=3;tr|A0A1B0GSU0|A0A1B0GSU0_MOUSE Aldehyde dehydrogenase family 16 member A1 OS=Mus musculus OX=10090 GN=Aldh16a1 PE=1 SV=1;sp|Q571I9|A16A1_MOUSE	3	7	7	7	3	0	4	1	4	4	3	0	4	1	4	4	3	0	4	1	4	4	79.488	754	754;802;802	0	240.45	5.3	0	7	1.7	7.3	7.2	76612000	0	200120000	0	279210000	139720000	1453700	0	5976600
Q9Z110;D3Z0B4;H3BKJ8;H3BLE8;H3BKK0	Q9Z110	25;4;2;2;1	25;4;2;2;1	25;4;2;2;1	Delta-1-pyrroline-5-carboxylate synthase;Glutamate 5-kinase;Gamma-glutamyl phosphate reductase	Aldh18a1	sp|Q9Z110|P5CS_MOUSE Delta-1-pyrroline-5-carboxylate synthase OS=Mus musculus OX=10090 GN=Aldh18a1 PE=1 SV=2	5	25	25	25	10	7	13	6	7	9	10	7	13	6	7	9	10	7	13	6	7	9	87.265	795	795;173;48;83;100	0	261.97	18.6	13.5	21.1	10.9	11.7	14.2	883520000	501280000	794590000	493510000	305550000	568640000	12207000	6858600	8919200
P24549;A0A286YCZ0	P24549	21;6	19;6	13;4	Retinal dehydrogenase 1	Aldh1a1	sp|P24549|AL1A1_MOUSE Aldehyde dehydrogenase 1A1 OS=Mus musculus OX=10090 GN=Aldh1a1 PE=1 SV=5	2	21	19	13	14	10	15	10	11	11	12	10	14	9	9	9	7	7	9	4	6	6	54.467	501	501;138	0	323.31	42.9	34.9	46.9	32.9	32.3	35.5	2245400000	1283000000	3.3388e+09	1226700000	1.05e+09	1336300000	66621000	28618000	90975000
Q62148	Q62148	11	7	7	Retinal dehydrogenase 2	Aldh1a2	sp|Q62148|AL1A2_MOUSE Retinal dehydrogenase 2 OS=Mus musculus OX=10090 GN=Aldh1a2 PE=1 SV=2	1	11	7	7	7	0	6	2	4	5	4	0	4	1	1	2	4	0	4	1	1	2	56.625	518	518	0	23.343	15.3	0	18.3	3.9	5.8	9.8	163260000	0	154900000	28256000	25806000	37630000	6802600	0	5508600
Q9JHW9;G3UWP3;A0A140LIF9	Q9JHW9;G3UWP3	5;4;2	2;1;1	2;1;1	Aldehyde dehydrogenase family 1 member A3	Aldh1a3	sp|Q9JHW9|AL1A3_MOUSE Aldehyde dehydrogenase family 1 member A3 OS=Mus musculus OX=10090 GN=Aldh1a3 PE=1 SV=1;tr|G3UWP3|G3UWP3_MOUSE Aldehyde dehydrogenase family 1 member A3 (Fragment) OS=Mus musculus OX=10090 GN=Aldh1a3 PE=1 SV=1	3	5	2	2	3	0	2	1	4	4	1	0	0	0	2	1	1	0	0	0	2	1	56.157	512	512;277;176	0	5.1404	4.1	0	3.1	1.6	6.6	5.9	17908000	0	0	0	78852000	29774000	688770	0	0
O35945	O35945	10	2	2	Aldehyde dehydrogenase, cytosolic 1	Aldh1a7	sp|O35945|AL1A7_MOUSE Aldehyde dehydrogenase, cytosolic 1 OS=Mus musculus OX=10090 GN=Aldh1a7 PE=1 SV=1	1	10	2	2	8	3	7	6	5	5	1	0	1	0	0	0	1	0	1	0	0	0	54.587	501	501	0.0040467	2.5504	23.8	11	18.8	17.4	12.2	12.2	126940000	0	53773000	0	0	0	5077500	0	2150900
Q9CZS1;G3UYH1	Q9CZS1	27;5	27;5	23;4	Aldehyde dehydrogenase X, mitochondrial	Aldh1b1	sp|Q9CZS1|AL1B1_MOUSE Aldehyde dehydrogenase X, mitochondrial OS=Mus musculus OX=10090 GN=Aldh1b1 PE=1 SV=1	2	27	27	23	19	13	20	17	17	18	19	13	20	17	17	18	16	13	17	16	14	14	57.552	519	519;131	0	323.31	43.7	37.6	49.7	39.9	38.7	42.4	9100300000	8966500000	13900000000	8.1544e+09	6.2741e+09	7.5587e+09	235350000	217440000	358530000
Q8R0Y6;A0A0N4SW56;A0A0N4SVT2	Q8R0Y6	29;13;4	29;13;4	27;11;3	Cytosolic 10-formyltetrahydrofolate dehydrogenase	Aldh1l1	sp|Q8R0Y6|AL1L1_MOUSE Cytosolic 10-formyltetrahydrofolate dehydrogenase OS=Mus musculus OX=10090 GN=Aldh1l1 PE=1 SV=1	3	29	29	27	13	14	12	10	16	19	13	14	12	10	16	19	12	13	10	9	15	17	98.708	902	902;359;135	0	322.19	19.4	25.2	17.4	15.9	22.9	28.4	806330000	1.8233e+09	816560000	1.0157e+09	1208600000	2176500000	13462000	25689000	11926000
D3Z6B9;Q8K009	D3Z6B9;Q8K009	10;10	8;8	8;8	Mitochondrial 10-formyltetrahydrofolate dehydrogenase	Aldh1l2	tr|D3Z6B9|D3Z6B9_MOUSE Formyltetrahydrofolate dehydrogenase OS=Mus musculus OX=10090 GN=Aldh1l2 PE=1 SV=1;sp|Q8K009|AL1L2_MOUSE Mitochondrial 10-formyltetrahydrofolate dehydrogenase OS=Mus musculus OX=10090 GN=Aldh1l2 PE=1 SV=2	2	10	8	8	4	4	4	3	1	4	3	3	2	2	0	2	3	3	2	2	0	2	88.896	810	810;923	0	13.488	6.4	6.2	6.4	4.8	1	5.9	113380000	29780000	43789000	60226000	0	63131000	2313900	607750	893650
P47738;A0A0G2JEU1;A0A0G2JFQ0;A0A0G2JF60;D3YYF3	P47738;A0A0G2JEU1	23;22;8;7;6	21;20;8;7;6	20;19;7;7;5	Aldehyde dehydrogenase, mitochondrial	Aldh2	sp|P47738|ALDH2_MOUSE Aldehyde dehydrogenase, mitochondrial OS=Mus musculus OX=10090 GN=Aldh2 PE=1 SV=1;tr|A0A0G2JEU1|A0A0G2JEU1_MOUSE Aldehyde dehydrogenase, mitochondrial OS=Mus musculus OX=10090 GN=Aldh2 PE=1 SV=1	5	23	21	20	17	16	17	16	17	18	15	16	16	15	15	16	15	16	16	15	15	16	56.537	519	519;471;229;196;185	0	323.31	39.7	39.9	43.4	36.6	42.4	39.3	10978000000	15388000000	13204000000	10017000000	9617700000	11670000000	379300000	457170000	430050000
B1AV77;B1ATI0;P47740;P47739	B1AV77;B1ATI0;P47740	10;10;10;2	10;10;10;2	10;10;10;2	Aldehyde dehydrogenase;Fatty aldehyde dehydrogenase	Aldh3a2	tr|B1AV77|B1AV77_MOUSE Aldehyde dehydrogenase OS=Mus musculus OX=10090 GN=Aldh3a2 PE=1 SV=1;tr|B1ATI0|B1ATI0_MOUSE Aldehyde dehydrogenase OS=Mus musculus OX=10090 GN=Aldh3a2 PE=1 SV=1;sp|P47740|AL3A2_MOUSE Aldehyde dehydrogenase family 3 member A2 OS=Mus m	4	10	10	10	3	3	6	3	4	4	3	3	6	3	4	4	3	3	6	3	4	4	54.33	487	487;532;484;453	0	29.318	7.6	8.8	16.4	8	10.7	9.9	140160000	37327000	436770000	195370000	240480000	177050000	7008200	1866400	18944000
E9Q3E1	E9Q3E1	3	3	2	Aldehyde dehydrogenase	Aldh3b2	sp|E9Q3E1|AL3B2_MOUSE Aldehyde dehydrogenase family 3 member B2 OS=Mus musculus OX=10090 GN=Aldh3b2 PE=1 SV=1	1	3	3	2	0	1	0	0	0	0	0	1	0	0	0	0	0	1	0	0	0	0	52.982	479	479	0.0014688	2.8432	0	2.3	0	0	0	0	0	25867000	0	0	0	0	0	1231800	0
Q8CHT0	Q8CHT0	10	10	10	Delta-1-pyrroline-5-carboxylate dehydrogenase, mitochondrial	Aldh4a1	sp|Q8CHT0|AL4A1_MOUSE Delta-1-pyrroline-5-carboxylate dehydrogenase, mitochondrial OS=Mus musculus OX=10090 GN=Aldh4a1 PE=1 SV=3	1	10	10	10	4	5	3	2	3	4	4	5	3	2	3	4	4	5	3	2	3	4	61.84	562	562	0	166.54	15.5	23	10.3	6.9	10.3	11.7	197500000	223600000	310540000	172530000	117460000	236650000	6637000	6380400	11944000
Q8BWF0	Q8BWF0	8	8	8	Succinate-semialdehyde dehydrogenase, mitochondrial	Aldh5a1	sp|Q8BWF0|SSDH_MOUSE Succinate-semialdehyde dehydrogenase, mitochondrial OS=Mus musculus OX=10090 GN=Aldh5a1 PE=1 SV=1	1	8	8	8	3	2	3	3	2	4	3	2	3	3	2	4	3	2	3	3	2	4	55.968	523	523	0	82.66	9.4	6.9	9.4	10.3	5.9	12.8	103120000	133180000	264170000	166430000	117950000	310190000	3556000	4592500	9109100
Q9EQ20;A0A1Y7VJ32	Q9EQ20	15;4	15;4	15;4	Methylmalonate-semialdehyde dehydrogenase [acylating], mitochondrial	Aldh6a1	sp|Q9EQ20|MMSA_MOUSE Methylmalonate-semialdehyde dehydrogenase [acylating], mitochondrial OS=Mus musculus OX=10090 GN=Aldh6a1 PE=1 SV=1	2	15	15	15	6	5	10	8	3	8	6	5	10	8	3	8	6	5	10	8	3	8	57.915	535	535;135	0	119.8	15.7	14.2	22.8	20.6	7.7	19.6	481300000	410610000	986810000	562050000	197170000	585150000	16596000	12394000	34028000
Q9DBF1;G3UYR8;G3UY72;E9Q1H3;E9Q1G1	Q9DBF1;G3UYR8;G3UY72	12;10;6;3;2	12;10;6;3;2	12;10;6;3;2	Alpha-aminoadipic semialdehyde dehydrogenase	Aldh7a1	sp|Q9DBF1|AL7A1_MOUSE Alpha-aminoadipic semialdehyde dehydrogenase OS=Mus musculus OX=10090 GN=Aldh7a1 PE=1 SV=4;tr|G3UYR8|G3UYR8_MOUSE Aldehyde dehydrogenase (NAD(+)) OS=Mus musculus OX=10090 GN=Aldh7a1 PE=1 SV=1;tr|G3UY72|G3UY72_MOUSE Alpha-aminoadipic s	5	12	12	12	7	5	4	6	3	4	7	5	4	6	3	4	7	5	4	6	3	4	58.861	539	539;475;321;161;121	0	323.31	19.7	16.7	12.8	19.3	9.1	13.4	557360000	512710000	388440000	696500000	175800000	409520000	21557000	12303000	16889000
Q9JLJ2;Q3U367	Q9JLJ2;Q3U367	19;18	19;18	19;18	4-trimethylaminobutyraldehyde dehydrogenase	Aldh9a1	sp|Q9JLJ2|AL9A1_MOUSE 4-trimethylaminobutyraldehyde dehydrogenase OS=Mus musculus OX=10090 GN=Aldh9a1 PE=1 SV=1;tr|Q3U367|Q3U367_MOUSE 4-trimethylaminobutyraldehyde dehydrogenase OS=Mus musculus OX=10090 GN=Aldh9a1 PE=1 SV=1	2	19	19	19	8	9	11	6	10	7	8	9	11	6	10	7	8	9	11	6	10	7	53.514	494	494;518	0	155.5	22.3	30.4	30	17	29.8	19.6	984500000	1254000000	1110600000	925750000	908640000	885810000	25520000	37572000	31612000
P05064;A6ZI44;D3YWI1;D3Z510;A0A0U1RPN8;Q9CPQ9;A6ZI46;D3YV98;A0A0U1RPT5;A6ZI47	P05064;A6ZI44;D3YWI1;D3Z510;A0A0U1RPN8;Q9CPQ9;A6ZI46	22;21;16;12;12;12;12;10;10;8	22;21;16;12;12;12;12;10;10;8	18;17;12;12;12;11;11;10;10;7	Fructose-bisphosphate aldolase A;Fructose-bisphosphate aldolase	Aldoa;Aldoart1	sp|P05064|ALDOA_MOUSE Fructose-bisphosphate aldolase A OS=Mus musculus OX=10090 GN=Aldoa PE=1 SV=2;tr|A6ZI44|A6ZI44_MOUSE Fructose-bisphosphate aldolase OS=Mus musculus OX=10090 GN=Aldoa PE=1 SV=1;tr|D3YWI1|D3YWI1_MOUSE Fructose-bisphosphate aldolase (Frag	10	22	22	18	14	9	13	12	18	18	14	9	13	12	18	18	11	7	10	9	16	14	39.355	364	364;418;236;180;190;364;419;193;209;364	0	323.31	58.8	42	57.7	52.5	71.4	65.4	18610000000	13100000000	17139000000	9738300000	19388000000	22428000000	465930000	409920000	498080000
Q91Y97	Q91Y97	13	12	12	Fructose-bisphosphate aldolase B	Aldob	sp|Q91Y97|ALDOB_MOUSE Fructose-bisphosphate aldolase B OS=Mus musculus OX=10090 GN=Aldob PE=1 SV=3	1	13	12	12	5	3	8	5	4	7	4	3	7	4	3	6	4	3	7	4	3	6	39.507	364	364	0	282.18	19.5	12.4	27.7	18.4	14.3	28.3	529230000	766400000	2.0609e+09	460490000	772820000	830730000	18396000	26016000	91191000
P05063	P05063	13	9	9	Fructose-bisphosphate aldolase C	Aldoc	sp|P05063|ALDOC_MOUSE Fructose-bisphosphate aldolase C OS=Mus musculus OX=10090 GN=Aldoc PE=1 SV=4	1	13	9	9	7	5	6	4	5	7	4	3	3	1	3	3	4	3	3	1	3	3	39.394	363	363	0	83.588	32.8	22.6	22.6	14	28.7	25.6	211290000	166210000	20255000	44571000	125450000	114600000	5767100	5280500	880660
Q9DBE8;F6RBY3	Q9DBE8;F6RBY3	7;4	7;4	7;4	Alpha-1,3/1,6-mannosyltransferase ALG2	Alg2	sp|Q9DBE8|ALG2_MOUSE Alpha-1,3/1,6-mannosyltransferase ALG2 OS=Mus musculus OX=10090 GN=Alg2 PE=1 SV=2;tr|F6RBY3|F6RBY3_MOUSE Alpha-1,3/1,6-mannosyltransferase ALG2 (Fragment) OS=Mus musculus OX=10090 GN=Alg2 PE=1 SV=1	2	7	7	7	0	1	0	2	1	2	0	1	0	2	1	2	0	1	0	2	1	2	47.404	415	415;177	0	8.1044	0	3.9	0	8.4	3.9	9.6	0	53423000	0	42951000	13808000	34861000	0	2543900	0
Q9DB25;D6RCG2	Q9DB25;D6RCG2	3;2	3;2	3;2	Dolichyl-phosphate beta-glucosyltransferase	Alg5	sp|Q9DB25|ALG5_MOUSE Dolichyl-phosphate beta-glucosyltransferase OS=Mus musculus OX=10090 GN=Alg5 PE=1 SV=1;tr|D6RCG2|D6RCG2_MOUSE Dolichyl-phosphate beta-glucosyltransferase OS=Mus musculus OX=10090 GN=Alg5 PE=1 SV=1	2	3	3	3	0	2	2	1	0	1	0	2	2	1	0	1	0	2	2	1	0	1	36.79	324	324;84	0	12.564	0	7.7	8.3	4	0	4	0	175030000	100420000	74958000	0	113350000	0	13464000	7724700
Q6P8H8	Q6P8H8	1	1	1	Probable dolichyl pyrophosphate Glc1Man9GlcNAc2 alpha-1,3-glucosyltransferase	Alg8	sp|Q6P8H8|ALG8_MOUSE Probable dolichyl pyrophosphate Glc1Man9GlcNAc2 alpha-1,3-glucosyltransferase OS=Mus musculus OX=10090 GN=Alg8 PE=2 SV=2	1	1	1	1	1	0	1	0	0	1	1	0	1	0	0	1	1	0	1	0	0	1	59.534	526	526	0.0079872	2.1153	1.7	0	1.7	0	0	1.7	30024000	0	0	0	0	32765000	1876500	0	0
Q9D6Z0	Q9D6Z0	1	1	1	Alpha-ketoglutarate-dependent dioxygenase alkB homolog 7, mitochondrial	Alkbh7	sp|Q9D6Z0|ALKB7_MOUSE Alpha-ketoglutarate-dependent dioxygenase alkB homolog 7, mitochondrial OS=Mus musculus OX=10090 GN=Alkbh7 PE=1 SV=1	1	1	1	1	0	0	0	0	0	1	0	0	0	0	0	1	0	0	0	0	0	1	24.97	221	221	0.00026069	3.7069	0	0	0	0	0	10	0	0	0	0	0	11979000	0	0	0
P39654	P39654	12	12	12	Arachidonate 15-lipoxygenase	Alox15	sp|P39654|LOX15_MOUSE Polyunsaturated fatty acid lipoxygenase ALOX15 OS=Mus musculus OX=10090 GN=Alox15 PE=1 SV=4	1	12	12	12	2	3	4	3	4	6	2	3	4	3	4	6	2	3	4	3	4	6	75.444	663	663	0	108.63	5.3	7.1	10.6	6.3	10.1	13	13259000	89487000	121280000	79698000	77836000	201350000	368310	2485800	3369000
P48999;E9QA93;E9Q6H6	P48999;E9QA93;E9Q6H6	2;1;1	2;1;1	2;1;1	Arachidonate 5-lipoxygenase	Alox5	sp|P48999|LOX5_MOUSE Polyunsaturated fatty acid 5-lipoxygenase OS=Mus musculus OX=10090 GN=Alox5 PE=1 SV=3;tr|E9QA93|E9QA93_MOUSE Polyunsaturated fatty acid 5-lipoxygenase OS=Mus musculus OX=10090 GN=Alox5 PE=1 SV=1;tr|E9Q6H6|E9Q6H6_MOUSE Polyunsaturated f	3	2	2	2	1	0	0	1	0	0	1	0	0	1	0	0	1	0	0	1	0	0	77.966	674	674;617;642	0	4.1398	2.2	0	0	2.5	0	0	21370000	0	0	71411000	0	0	628520	0	0
O08583;G3X9I4;Q9JJW6	O08583	6;2;2	6;2;2	6;2;2	THO complex subunit 4	Alyref	sp|O08583|THOC4_MOUSE THO complex subunit 4 OS=Mus musculus OX=10090 GN=Alyref PE=1 SV=3	3	6	6	6	5	4	5	3	5	5	5	4	5	3	5	5	5	4	5	3	5	5	26.94	255	255;218;218	0	171.03	29.4	25.1	29.4	18.4	29.4	29.4	1.6271e+09	581420000	1356500000	451650000	1087500000	1.5101e+09	66470000	14631000	62481000
O09174	O09174	4	4	4	Alpha-methylacyl-CoA racemase	Amacr	sp|O09174|AMACR_MOUSE Alpha-methylacyl-CoA racemase OS=Mus musculus OX=10090 GN=Amacr PE=1 SV=4	1	4	4	4	1	2	1	1	2	2	1	2	1	1	2	2	1	2	1	1	2	2	41.704	381	381	0	17.228	3.7	7.9	3.7	3.7	7.3	7.9	32484000	53484000	37200000	23711000	53468000	22738000	1624200	2674200	1860000
A0A1L1SRX2;O08739;F6XQD0;D3Z4N3;D3YU73	A0A1L1SRX2;O08739	6;6;2;2;1	6;6;2;2;1	6;6;2;2;1	AMP deaminase 3	Ampd3	tr|A0A1L1SRX2|A0A1L1SRX2_MOUSE AMP deaminase OS=Mus musculus OX=10090 GN=Ampd3 PE=1 SV=1;sp|O08739|AMPD3_MOUSE AMP deaminase 3 OS=Mus musculus OX=10090 GN=Ampd3 PE=1 SV=2	5	6	6	6	1	2	2	2	0	2	1	2	2	2	0	2	1	2	2	2	0	2	89.567	775	775;766;137;184;111	0	8.8487	1.5	2.5	3	4	0	4.4	28368000	41132000	72364000	35424000	0	42635000	787990	1142600	2010100
Q8CFA2	Q8CFA2	1	1	1	Aminomethyltransferase, mitochondrial	Amt	sp|Q8CFA2|GCST_MOUSE Aminomethyltransferase, mitochondrial OS=Mus musculus OX=10090 GN=Amt PE=1 SV=1	1	1	1	1	1	0	0	0	1	0	1	0	0	0	1	0	1	0	0	0	1	0	44.008	403	403	0	9.4597	6.5	0	0	0	6.5	0	0	0	0	0	43393000	0	0	0	0
P00688;E9PV85;P00687;D3YYQ5;CON__Q3MHH8;G3UXY7	P00688;E9PV85	14;8;4;3;2;1	14;8;4;3;2;1	14;8;4;3;2;1	Pancreatic alpha-amylase;Alpha-amylase	Amy2;Amy2a1	sp|P00688|AMYP_MOUSE Pancreatic alpha-amylase OS=Mus musculus OX=10090 GN=Amy2 PE=1 SV=2;tr|E9PV85|E9PV85_MOUSE Alpha-amylase (Fragment) OS=Mus musculus OX=10090 GN=Amy2a1 PE=1 SV=1	6	14	14	14	0	9	0	0	0	10	0	9	0	0	0	10	0	9	0	0	0	10	57.318	508	508;245;511;272;511;131	0	313.53	0	28	0	0	0	28.3	0	930760000	0	0	0	726700000	0	18489000	0
A2ATQ5;P53995	A2ATQ5;P53995	1;1	1;1	1;1	Anaphase-promoting complex subunit 1	Anapc1	tr|A2ATQ5|A2ATQ5_MOUSE Anaphase-promoting complex subunit 1 OS=Mus musculus OX=10090 GN=Anapc1 PE=1 SV=1;sp|P53995|APC1_MOUSE Anaphase-promoting complex subunit 1 OS=Mus musculus OX=10090 GN=Anapc1 PE=1 SV=2	2	1	1	1	0	1	0	1	0	1	0	1	0	1	0	1	0	1	0	1	0	1	134.72	1213	1213;1944	0	5.7729	0	1.2	0	1.2	0	1.2	0	10814000	0	10101000	0	9968200	0	177280	0
Q91W96	Q91W96	1	1	1	Anaphase-promoting complex subunit 4	Anapc4	sp|Q91W96|APC4_MOUSE Anaphase-promoting complex subunit 4 OS=Mus musculus OX=10090 GN=Anapc4 PE=1 SV=1	1	1	1	1	1	1	0	1	0	1	1	1	0	1	0	1	1	1	0	1	0	1	91.707	807	807	0.0047181	2.4565	1.4	1.4	0	1.4	0	1.4	18904000	27609000	0	30108000	0	0	510920	746180	0
Q3TMQ6	Q3TMQ6	4	4	4	Angiogenin-4	Ang4	sp|Q3TMQ6|ANG4_MOUSE Angiogenin-4 OS=Mus musculus OX=10090 GN=Ang4 PE=1 SV=1	1	4	4	4	3	1	2	1	2	1	3	1	2	1	2	1	3	1	2	1	2	1	16.425	144	144	0	37.738	30.6	17.4	23.6	6.9	24.3	6.9	1.4853e+09	31891000	235560000	154550000	127310000	78183000	196130000	5315100	24333000
S4R2F3;Q8C8R3;S4R2R5;S4R2T7;S4R1J9;A0A571BDG9;A0A1D5RLB2;S4R1U2;S4R1I1;S4R2D6	S4R2F3;Q8C8R3;S4R2R5;S4R2T7;S4R1J9	11;11;10;7;6;1;1;1;1;1	8;8;8;4;4;1;1;1;1;1	8;8;8;4;4;1;1;1;1;1	Ankyrin-2	Ank2	tr|S4R2F3|S4R2F3_MOUSE Ankyrin-2 OS=Mus musculus OX=10090 GN=Ank2 PE=1 SV=3;sp|Q8C8R3|ANK2_MOUSE Ankyrin-2 OS=Mus musculus OX=10090 GN=Ank2 PE=1 SV=2;tr|S4R2R5|S4R2R5_MOUSE Ankyrin-2 OS=Mus musculus OX=10090 GN=Ank2 PE=1 SV=3;tr|S4R2T7|S4R2T7_MOUSE Ankyrin	10	11	8	8	5	4	3	3	3	3	4	2	2	1	2	1	4	2	2	1	2	1	429.1	3926	3926;3898;3900;1219;1114;112;121;124;418;489	0	34.686	2	1.5	1	0.9	0.9	1	71888000	24385000	62666000	31920000	15972000	0	275780	121320	311770
G5E8K5;S4R2K9;S4R2S8;G5E8K3;G5E8K2;S4R1S2;A0A1W2P812;S4R236;S4R2F5;S4R165;S4R2J6;S4R187;S4R2C1;S4R1X7;G3X971;S4R278;S4R208;S4R1U4;A0A087WRP9;Q3UVY0;W4VSQ0;S4R229;S4R162	G5E8K5;S4R2K9;S4R2S8;G5E8K3;G5E8K2;S4R1S2;A0A1W2P812;S4R236;S4R2F5;S4R165;S4R2J6;S4R187;S4R2C1;S4R1X7;G3X971	13;13;13;13;13;13;13;11;10;10;10;10;10;10;10;4;3;2;1;1;1;1;1	13;13;13;13;13;13;13;11;10;10;10;10;10;10;10;4;3;2;1;1;1;1;1	7;7;7;7;7;7;7;5;5;5;5;5;5;5;5;1;1;1;0;1;1;1;0	Ankyrin-3	Ank3	sp|G5E8K5|ANK3_MOUSE Ankyrin-3 OS=Mus musculus OX=10090 GN=Ank3 PE=1 SV=1;tr|S4R2K9|S4R2K9_MOUSE Ankyrin-3 (Fragment) OS=Mus musculus OX=10090 GN=Ank3 PE=1 SV=1;tr|S4R2S8|S4R2S8_MOUSE Ankyrin-3 OS=Mus musculus OX=10090 GN=Ank3 PE=1 SV=1;tr|G5E8K3|G5E8K3_MO	23	13	13	7	4	3	6	3	3	7	4	3	6	3	3	7	1	1	3	2	2	2	214.06	1961	1961;2622;1985;1943;1940;1807;1758;1181;1001;1174;1157;978;961;881;838;459;556;335;178;297;291;250;114	0	19.613	2.5	2.9	4.6	2.8	2.1	4.6	239710000	115340000	267900000	147350000	115600000	270790000	2634200	1094500	2695500
Q810B6	Q810B6	15	15	15	Rabankyrin-5	Ankfy1	sp|Q810B6|ANFY1_MOUSE Rabankyrin-5 OS=Mus musculus OX=10090 GN=Ankfy1 PE=1 SV=2	1	15	15	15	6	6	3	8	7	8	6	6	3	8	7	8	6	6	3	8	7	8	128.65	1169	1169	0	175.54	7	7.5	2.6	11	9.6	11.5	207140000	439000000	73749000	322980000	192200000	299590000	3345500	6478700	1391500
Q6P1H6	Q6P1H6	1	1	1	Ankyrin repeat and LEM domain-containing protein 2	Ankle2	sp|Q6P1H6|ANKL2_MOUSE Ankyrin repeat and LEM domain-containing protein 2 OS=Mus musculus OX=10090 GN=Ankle2 PE=1 SV=2	1	1	1	1	0	1	0	1	0	0	0	1	0	1	0	0	0	1	0	1	0	0	106.2	964	964	0.0068981	2.1897	0	2.2	0	2.2	0	0	0	15715000	0	11639000	0	0	0	285730	0
Q80UP5;F7B209;Q6PD24	Q80UP5;F7B209	6;5;1	6;5;1	6;5;1	Ankyrin repeat domain-containing protein 13A	Ankrd13a	sp|Q80UP5|AN13A_MOUSE Ankyrin repeat domain-containing protein 13A OS=Mus musculus OX=10090 GN=Ankrd13a PE=1 SV=2;tr|F7B209|F7B209_MOUSE Ankyrin repeat domain-containing protein 13A (Fragment) OS=Mus musculus OX=10090 GN=Ankrd13a PE=1 SV=1	3	6	6	6	1	2	2	2	1	2	1	2	2	2	1	2	1	2	2	2	1	2	67.177	588	588;454;605	0	9.1448	2	4.3	4.1	4.4	2.2	3.6	0	45935000	0	40905000	0	16714000	0	955190	0
Q8BH79;A0A1L1SS60;A0A1L1SR14;A0A1L1SV36	Q8BH79;A0A1L1SS60;A0A1L1SR14	4;3;2;1	4;3;2;1	4;3;2;1	Anoctamin-10	Ano10	sp|Q8BH79|ANO10_MOUSE Anoctamin-10 OS=Mus musculus OX=10090 GN=Ano10 PE=1 SV=1;tr|A0A1L1SS60|A0A1L1SS60_MOUSE Anoctamin OS=Mus musculus OX=10090 GN=Ano10 PE=1 SV=1;tr|A0A1L1SR14|A0A1L1SR14_MOUSE Anoctamin-10 OS=Mus musculus OX=10090 GN=Ano10 PE=1 SV=1	4	4	4	4	0	2	2	3	1	1	0	2	2	3	1	1	0	2	2	3	1	1	76.187	659	659;498;176;478	0	55.271	0	4.1	4.4	5.9	2.6	3	0	57255000	56848000	99741000	0	28783000	0	2120600	2105500
D3YYE1;D3Z7M9;O35381;F6UFG6;Q64G17	D3YYE1;D3Z7M9;O35381;F6UFG6	11;11;11;9;4	11;11;11;9;4	8;8;8;6;2	Acidic leucine-rich nuclear phosphoprotein 32 family member A	Anp32a	tr|D3YYE1|D3YYE1_MOUSE Acidic leucine-rich nuclear phosphoprotein 32 family member A (Fragment) OS=Mus musculus OX=10090 GN=Anp32a PE=1 SV=1;tr|D3Z7M9|D3Z7M9_MOUSE Acidic leucine-rich nuclear phosphoprotein 32 family member A OS=Mus musculus OX=10090 GN=An	5	11	11	8	7	4	6	5	6	9	7	4	6	5	6	9	6	4	5	5	5	7	22.954	198	198;233;247;138;123	0	268.28	29.8	24.7	29.3	25.8	25.8	37.9	2298200000	1261400000	2691200000	2.0546e+09	2754200000	3.745e+09	234560000	140150000	291870000
Q9EST5	Q9EST5	8	5	5	Acidic leucine-rich nuclear phosphoprotein 32 family member B	Anp32b	sp|Q9EST5|AN32B_MOUSE Acidic leucine-rich nuclear phosphoprotein 32 family member B OS=Mus musculus OX=10090 GN=Anp32b PE=1 SV=1	1	8	5	5	3	3	4	3	4	5	2	3	3	3	3	3	2	3	3	3	3	3	31.078	272	272	0	55.585	14	16.2	16.9	15.1	18	19.5	825800000	1.049e+09	1088900000	1.7716e+09	1.8578e+09	1357700000	54213000	72889000	67572000
P97822;E9Q0X5;E9Q2G1	P97822	7;2;1	7;2;1	1;1;1	Acidic leucine-rich nuclear phosphoprotein 32 family member E	Anp32e	sp|P97822|AN32E_MOUSE Acidic leucine-rich nuclear phosphoprotein 32 family member E OS=Mus musculus OX=10090 GN=Anp32e PE=1 SV=2	3	7	7	1	5	6	3	7	4	5	5	6	3	7	4	5	1	1	0	1	0	1	29.622	260	260;219;109	0	206.89	25.4	30.4	18.1	30.4	22.7	24.2	506720000	757140000	739730000	777990000	620770000	792880000	57139000	72378000	68524000
P97449;A0A0U1RNS3	P97449	16;3	16;3	16;3	Aminopeptidase N	Anpep	sp|P97449|AMPN_MOUSE Aminopeptidase N OS=Mus musculus OX=10090 GN=Anpep PE=1 SV=4	2	16	16	16	4	7	4	4	3	6	4	7	4	4	3	6	4	7	4	4	3	6	109.65	966	966;207	0	217.13	5.4	12.3	5.5	6.3	4.1	9.3	270790000	480180000	274520000	250400000	125050000	355030000	4761800	6251500	5490400
P10107;A0A494BBD8	P10107;A0A494BBD8	22;18	22;18	21;17	Annexin A1	Anxa1	sp|P10107|ANXA1_MOUSE Annexin A1 OS=Mus musculus OX=10090 GN=Anxa1 PE=1 SV=2;tr|A0A494BBD8|A0A494BBD8_MOUSE Annexin OS=Mus musculus OX=10090 GN=Anxa1 PE=1 SV=1	2	22	22	21	11	10	14	15	13	16	11	10	14	15	13	16	10	9	13	14	13	15	38.734	346	346;302	0	323.31	42.8	33.2	53.5	53.8	48.6	54	5402900000	3.6176e+09	4889900000	4918000000	4.1375e+09	6.8133e+09	125020000	90186000	127320000
P97384;D3Z7U0	P97384;D3Z7U0	16;11	16;11	16;11	Annexin A11;Annexin	Anxa11	sp|P97384|ANX11_MOUSE Annexin A11 OS=Mus musculus OX=10090 GN=Anxa11 PE=1 SV=2;tr|D3Z7U0|D3Z7U0_MOUSE Annexin OS=Mus musculus OX=10090 GN=Anxa11 PE=1 SV=1	2	16	16	16	10	9	12	9	8	7	10	9	12	9	8	7	10	9	12	9	8	7	54.079	503	503;447	0	227.34	23.1	22.3	26.8	22.5	20.5	18.3	2442000000	2.0876e+09	2.9877e+09	2.1395e+09	1294200000	1.8461e+09	123700000	98190000	137910000
Q99JG3	Q99JG3	8	8	8	Annexin A13	Anxa13	sp|Q99JG3|ANX13_MOUSE Annexin A13 OS=Mus musculus OX=10090 GN=Anxa13 PE=1 SV=3	1	8	8	8	4	3	2	0	1	1	4	3	2	0	1	1	4	3	2	0	1	1	35.921	317	317	0	52.389	17	14.2	7.6	0	2.8	2.8	258330000	244210000	9298200	0	22928000	35458000	11904000	10819000	442770
P07356;B0V2N7;B0V2N8;B0V2N5;REV__F6WNG1;REV__Q8BND4	P07356;B0V2N7;B0V2N8;B0V2N5	27;19;17;14;1;1	27;19;17;14;1;1	27;19;17;14;1;1	Annexin A2;Annexin	Anxa2	sp|P07356|ANXA2_MOUSE Annexin A2 OS=Mus musculus OX=10090 GN=Anxa2 PE=1 SV=2;tr|B0V2N7|B0V2N7_MOUSE Annexin (Fragment) OS=Mus musculus OX=10090 GN=Anxa2 PE=1 SV=1;tr|B0V2N8|B0V2N8_MOUSE Annexin (Fragment) OS=Mus musculus OX=10090 GN=Anxa2 PE=1 SV=1;tr|B0V2	6	27	27	27	17	15	18	18	20	21	17	15	18	18	20	21	17	15	18	18	20	21	38.676	339	339;196;176;272;638;861	0	323.31	55.5	49.6	60.2	55.2	59.9	62.8	13784000000	8.4497e+09	15137000000	11321000000	16995000000	18008000000	518670000	280500000	558870000
O35639;Q3TET3;A0A0G2JGL7	O35639;Q3TET3	18;9;5	18;9;5	15;6;5	Annexin A3;Annexin	Anxa3	sp|O35639|ANXA3_MOUSE Annexin A3 OS=Mus musculus OX=10090 GN=Anxa3 PE=1 SV=4;tr|Q3TET3|Q3TET3_MOUSE Annexin OS=Mus musculus OX=10090 GN=Anxa3 PE=1 SV=1	3	18	18	15	11	10	9	8	12	11	11	10	9	8	12	11	9	7	6	5	9	9	36.384	323	323;180;84	0	323.31	41.5	35.3	32.5	30.3	36.5	33.1	2365400000	2589900000	1.7925e+09	2371800000	2.0062e+09	3.2312e+09	106040000	114460000	82989000
P97429;F7ANV6;A0A0N4SW89;D3Z0S1;A0A0N4SV57;S4R1F2	P97429;F7ANV6;A0A0N4SW89;D3Z0S1;A0A0N4SV57	15;12;12;11;11;6	15;12;12;11;11;6	15;12;12;11;11;6	Annexin A4;Annexin	Anxa4	sp|P97429|ANXA4_MOUSE Annexin A4 OS=Mus musculus OX=10090 GN=Anxa4 PE=1 SV=4;tr|F7ANV6|F7ANV6_MOUSE Annexin (Fragment) OS=Mus musculus OX=10090 GN=Anxa4 PE=1 SV=1;tr|A0A0N4SW89|A0A0N4SW89_MOUSE Annexin (Fragment) OS=Mus musculus OX=10090 GN=Anxa4 PE=1 SV=3	6	15	15	15	12	10	14	11	10	11	12	10	14	11	10	11	12	10	14	11	10	11	35.915	319	319;215;273;254;258;196	0	323.31	45.8	38.9	53	41.4	40.1	45.1	6.1604e+09	4354800000	7.1798e+09	4778800000	4985700000	5804800000	269860000	187440000	311330000
P48036;A0A0G2JGQ0	P48036	19;7	19;7	19;7	Annexin A5	Anxa5	sp|P48036|ANXA5_MOUSE Annexin A5 OS=Mus musculus OX=10090 GN=Anxa5 PE=1 SV=1	2	19	19	19	12	12	15	13	12	13	12	12	15	13	12	13	12	12	15	13	12	13	35.752	319	319;137	0	323.31	51.4	53.6	60.8	50.5	52	53	8678400000	7.0216e+09	7.3279e+09	5306100000	4653600000	6.4517e+09	342500000	275670000	291930000
F8WIT2	F8WIT2	34	1	1	Annexin	Anxa6	tr|F8WIT2|F8WIT2_MOUSE Annexin OS=Mus musculus OX=10090 GN=Anxa6 PE=1 SV=1	1	34	1	1	23	18	19	20	17	21	1	0	1	0	0	0	1	0	1	0	0	0	75.288	667	667	0	9.9895	43.2	33.3	34.2	36.9	32.1	37.8	42027000	0	31220000	0	0	0	955160	0	709540
P14824	P14824	35	35	2	Annexin A6	Anxa6	sp|P14824|ANXA6_MOUSE Annexin A6 OS=Mus musculus OX=10090 GN=Anxa6 PE=1 SV=3	1	35	35	2	23	19	19	21	18	23	23	19	19	21	18	23	1	1	1	1	1	2	75.884	673	673	0	323.31	43.7	36.6	34.8	40.1	35.4	42.1	6.886e+09	6.6422e+09	6.0539e+09	5418100000	4.0894e+09	6.2106e+09	106310000	108830000	97076000
Q07076;A0A2C9F2D2;A0A286YCW4	Q07076;A0A2C9F2D2	12;12;1	12;12;1	12;12;1	Annexin A7	Anxa7	sp|Q07076|ANXA7_MOUSE Annexin A7 OS=Mus musculus OX=10090 GN=Anxa7 PE=1 SV=2;tr|A0A2C9F2D2|A0A2C9F2D2_MOUSE Annexin OS=Mus musculus OX=10090 GN=Anxa7 PE=1 SV=1	3	12	12	12	7	7	5	6	7	8	7	7	5	6	7	8	7	7	5	6	7	8	49.925	463	463;485;72	0	176.61	16.4	17.9	13.6	16	18.4	20.7	811020000	1078400000	868940000	982960000	1.0641e+09	1390500000	37361000	46849000	43447000
O35640;Q921D0	O35640;Q921D0	5;4	5;4	5;4	Annexin A8;Annexin	Anxa8	sp|O35640|ANXA8_MOUSE Annexin A8 OS=Mus musculus OX=10090 GN=Anxa8 PE=1 SV=2;tr|Q921D0|Q921D0_MOUSE Annexin OS=Mus musculus OX=10090 GN=Anxa8 PE=1 SV=1	2	5	5	5	0	0	1	2	1	2	0	0	1	2	1	2	0	0	1	2	1	2	36.724	327	327;301	0	15.29	0	0	4.6	12.2	4.6	7.3	0	0	38624000	159380000	80989000	227140000	0	0	1931200
Q8JZQ5;E9PYN9;A0A0N4SUP5	Q8JZQ5;E9PYN9	4;4;1	4;4;1	3;3;1	Amiloride-sensitive amine oxidase [copper-containing];Amine oxidase	Aoc1	sp|Q8JZQ5|AOC1_MOUSE Amiloride-sensitive amine oxidase [copper-containing] OS=Mus musculus OX=10090 GN=Aoc1 PE=2 SV=1;tr|E9PYN9|E9PYN9_MOUSE Amine oxidase OS=Mus musculus OX=10090 GN=Aoc1 PE=1 SV=1	3	4	4	3	1	2	0	1	0	2	1	2	0	1	0	2	1	2	0	1	0	1	85.423	751	751;756;250	0	7.0494	1.9	4.7	0	1.9	0	3.3	31440000	64011000	0	26506000	0	149160000	873330	1103500	0
O70423;A2A4I8;A2A4I9;Q812C9	O70423;A2A4I8	20;14;4;4	20;14;4;4	20;14;4;4	Membrane primary amine oxidase	Aoc3	sp|O70423|AOC3_MOUSE Membrane primary amine oxidase OS=Mus musculus OX=10090 GN=Aoc3 PE=1 SV=3;tr|A2A4I8|A2A4I8_MOUSE Amine oxidase (Fragment) OS=Mus musculus OX=10090 GN=Aoc3 PE=1 SV=1	4	20	20	20	13	12	14	13	10	13	13	12	14	13	10	13	13	12	14	13	10	13	84.533	765	765;470;730;757	0	323.31	27.5	21.6	26.7	25.1	21.3	22.7	5056900000	3.5733e+09	3.9744e+09	3.517e+09	1.8234e+09	2480700000	102390000	77930000	87442000
Q5SVG5;Q5SVG4;O35643	Q5SVG5;Q5SVG4;O35643	28;28;28	17;17;17	17;17;17	AP-1 complex subunit beta-1	Ap1b1	tr|Q5SVG5|Q5SVG5_MOUSE AP complex subunit beta OS=Mus musculus OX=10090 GN=Ap1b1 PE=1 SV=1;tr|Q5SVG4|Q5SVG4_MOUSE AP complex subunit beta OS=Mus musculus OX=10090 GN=Ap1b1 PE=1 SV=1;sp|O35643|AP1B1_MOUSE AP-1 complex subunit beta-1 OS=Mus musculus OX=10090	3	28	17	17	14	16	14	14	15	14	8	12	7	8	9	9	8	12	7	8	9	9	101.19	916	916;923;943	0	323.31	21.9	29.7	21.9	23.1	22.6	22.4	900790000	1.0431e+09	1085500000	871520000	660100000	890110000	10131000	12911000	13381000
Q8CBB7;P22892	Q8CBB7;P22892	12;12	12;12	12;12	AP-1 complex subunit gamma-1	Ap1g1	tr|Q8CBB7|Q8CBB7_MOUSE AP-1 complex subunit gamma OS=Mus musculus OX=10090 GN=Ap1g1 PE=1 SV=1;sp|P22892|AP1G1_MOUSE AP-1 complex subunit gamma-1 OS=Mus musculus OX=10090 GN=Ap1g1 PE=1 SV=3	2	12	12	12	3	3	6	0	2	3	3	3	6	0	2	3	3	3	6	0	2	3	91.721	825	825;822	0	15.215	3.9	4.5	7.5	0	2.2	3.2	87481000	58983000	209190000	0	56617000	214460000	2499400	1021800	5540200
O88512;D6RFT7	O88512;D6RFT7	4;2	4;2	4;2	AP-1 complex subunit gamma-like 2	Ap1g2	sp|O88512|AP1G2_MOUSE AP-1 complex subunit gamma-like 2 OS=Mus musculus OX=10090 GN=Ap1g2 PE=1 SV=2;tr|D6RFT7|D6RFT7_MOUSE AP-1 complex subunit gamma-like 2 OS=Mus musculus OX=10090 GN=Ap1g2 PE=1 SV=1	2	4	4	4	0	1	0	0	0	1	0	1	0	0	0	1	0	1	0	0	0	1	87.862	791	791;235	0	8.2036	0	2	0	0	0	2.9	0	0	0	0	0	12632000	0	0	0
P35585;A0A1D5RLL9;A0A1D5RMJ1;A0A1D5RLW6	P35585	6;1;1;1	4;1;1;1	4;1;1;1	AP-1 complex subunit mu-1	Ap1m1	sp|P35585|AP1M1_MOUSE AP-1 complex subunit mu-1 OS=Mus musculus OX=10090 GN=Ap1m1 PE=1 SV=3	4	6	4	4	1	2	1	2	1	3	0	0	0	1	0	2	0	0	0	1	0	2	48.542	423	423;55;63;132	0	5.387	2.4	4.7	2.4	5.7	2.4	7.6	0	0	0	24250000	0	486980000	0	0	0
A0A0R4IZX6;Q9WVP1;A0A0R4J1L4;A0A1L1SUA0;A0A1L1SQU9	A0A0R4IZX6;Q9WVP1;A0A0R4J1L4	12;12;11;5;3	12;12;11;5;3	10;10;9;4;3	AP-1 complex subunit mu-2	Ap1m2	tr|A0A0R4IZX6|A0A0R4IZX6_MOUSE AP-1 complex subunit mu-2 OS=Mus musculus OX=10090 GN=Ap1m2 PE=1 SV=1;sp|Q9WVP1|AP1M2_MOUSE AP-1 complex subunit mu-2 OS=Mus musculus OX=10090 GN=Ap1m2 PE=1 SV=3;tr|A0A0R4J1L4|A0A0R4J1L4_MOUSE AP-1 complex subunit mu-2 OS=Mus	5	12	12	10	6	8	8	2	5	7	6	8	8	2	5	7	5	6	7	1	4	6	48.15	423	423;423;425;224;195	0	104.99	20.3	23.2	25.1	7.6	16.3	24.1	226240000	439550000	462150000	146260000	270190000	306540000	7681600	16068000	17485000
P61967;D3Z268;D3Z0D6;D3YXN0;B1B0F6;Q3TIV9;Q8BW87;Q9DB50	P61967;D3Z268;D3Z0D6;D3YXN0	4;2;2;2;1;1;1;1	4;2;2;2;1;1;1;1	4;2;2;2;1;1;1;1	AP-1 complex subunit sigma-1A	Ap1s1	sp|P61967|AP1S1_MOUSE AP-1 complex subunit sigma-1A OS=Mus musculus OX=10090 GN=Ap1s1 PE=1 SV=1;tr|D3Z268|D3Z268_MOUSE AP-1 complex subunit sigma-1A (Fragment) OS=Mus musculus OX=10090 GN=Ap1s1 PE=1 SV=1;tr|D3Z0D6|D3Z0D6_MOUSE AP complex subunit sigma (Fra	8	4	4	4	2	1	1	1	0	0	2	1	1	1	0	0	2	1	1	1	0	0	18.733	158	158;77;150;189;132;157;160;160	0	57.225	10.8	5.7	5.7	5.7	0	0	14885000	0	0	0	0	0	1488500	0	0
P17426;A0A140LIG7;A0A140LHG0;A0A140LHA6;A0A0J9YUA7	P17426	26;9;1;1;1	26;9;1;1;1	18;9;0;1;0	AP-2 complex subunit alpha-1	Ap2a1	sp|P17426|AP2A1_MOUSE AP-2 complex subunit alpha-1 OS=Mus musculus OX=10090 GN=Ap2a1 PE=1 SV=1	5	26	26	18	9	5	9	7	6	10	9	5	9	7	6	10	6	5	7	7	5	6	107.66	977	977;317;38;57;131	0	199.42	11.9	7.6	13	9.9	7.5	14.5	482690000	262040000	457820000	309890000	246060000	452160000	6950100	4454700	6212800
P17427	P17427	25	17	17	AP-2 complex subunit alpha-2	Ap2a2	sp|P17427|AP2A2_MOUSE AP-2 complex subunit alpha-2 OS=Mus musculus OX=10090 GN=Ap2a2 PE=1 SV=2	1	25	17	17	8	3	7	6	4	9	5	3	5	6	3	5	5	3	5	6	3	5	104.02	938	938	0	67.909	12.3	4.1	10.8	9.9	5	13.5	198390000	86525000	389020000	310140000	178440000	284280000	3967800	1730500	5405300
Q9DBG3;H3BIY9;H3BKM0;H3BJ06;Q5SWR0	Q9DBG3;H3BIY9;H3BKM0	30;28;27;7;1	30;28;27;7;1	19;17;19;3;0	AP-2 complex subunit beta;AP complex subunit beta	Ap2b1	sp|Q9DBG3|AP2B1_MOUSE AP-2 complex subunit beta OS=Mus musculus OX=10090 GN=Ap2b1 PE=1 SV=1;tr|H3BIY9|H3BIY9_MOUSE AP complex subunit beta OS=Mus musculus OX=10090 GN=Ap2b1 PE=1 SV=1;tr|H3BKM0|H3BKM0_MOUSE AP complex subunit beta OS=Mus musculus OX=10090 G	5	30	30	19	15	14	17	18	14	15	15	14	17	18	14	15	9	10	10	12	8	10	104.58	937	937;942;913;199;44	0	323.31	22.8	22.5	27.4	26.8	19.4	22.2	1.522e+09	1294800000	2533700000	1.6249e+09	1222400000	1.6111e+09	26567000	23482000	40515000
P84091;Q3TWV4;A0A338P6T4	P84091;Q3TWV4	7;7;2	7;7;2	7;7;2	AP-2 complex subunit mu	Ap2m1	sp|P84091|AP2M1_MOUSE AP-2 complex subunit mu OS=Mus musculus OX=10090 GN=Ap2m1 PE=1 SV=1;tr|Q3TWV4|Q3TWV4_MOUSE AP-2 complex subunit mu OS=Mus musculus OX=10090 GN=Ap2m1 PE=1 SV=1	3	7	7	7	5	0	5	3	5	3	5	0	5	3	5	3	5	0	5	3	5	3	49.654	435	435;433;119	0	168.98	16.6	0	14	11	15.4	9.4	154230000	0	276480000	161840000	222580000	140420000	5932100	0	10634000
Q9Z1T1;A0A338P6V5	Q9Z1T1	9;2	9;2	9;2	AP-3 complex subunit beta-1	Ap3b1	sp|Q9Z1T1|AP3B1_MOUSE AP-3 complex subunit beta-1 OS=Mus musculus OX=10090 GN=Ap3b1 PE=1 SV=2	2	9	9	9	3	2	3	3	3	3	3	2	3	3	3	3	3	2	3	3	3	3	122.74	1105	1105;484	0	27.717	3.7	2	2.7	2.7	3.6	4.1	152600000	0	131990000	144580000	175930000	133340000	2724900	0	2356900
O54774	O54774	14	14	14	AP-3 complex subunit delta-1	Ap3d1	sp|O54774|AP3D1_MOUSE AP-3 complex subunit delta-1 OS=Mus musculus OX=10090 GN=Ap3d1 PE=1 SV=1	1	14	14	14	4	4	3	5	1	5	4	4	3	5	1	5	4	4	3	5	1	5	135.08	1199	1199	0	103.54	6.1	6.2	4.3	7.1	1.8	6.8	87386000	110400000	156220000	152810000	15100000	182880000	1560500	1198900	1242200
Q9JKC8;H7BWY2;A0A286YDZ6	Q9JKC8;H7BWY2;A0A286YDZ6	9;8;7	9;8;7	7;7;6	AP-3 complex subunit mu-1	Ap3m1	sp|Q9JKC8|AP3M1_MOUSE AP-3 complex subunit mu-1 OS=Mus musculus OX=10090 GN=Ap3m1 PE=1 SV=1;tr|H7BWY2|H7BWY2_MOUSE AP-3 complex subunit mu-1 OS=Mus musculus OX=10090 GN=Ap3m1 PE=1 SV=1;tr|A0A286YDZ6|A0A286YDZ6_MOUSE AP-3 complex subunit mu-1 OS=Mus musculu	3	9	9	7	4	4	3	5	4	4	4	4	3	5	4	4	3	3	2	4	3	2	46.936	418	418;364;204	0	37.945	11.7	13.6	8.1	19.4	14.4	11.2	118480000	176660000	61387000	227370000	114820000	117070000	2211800	4686900	2790300
Q9DCR2;A0A286YD58;A0A286YDU3	Q9DCR2	3;1;1	3;1;1	3;1;1	AP-3 complex subunit sigma-1	Ap3s1	sp|Q9DCR2|AP3S1_MOUSE AP-3 complex subunit sigma-1 OS=Mus musculus OX=10090 GN=Ap3s1 PE=1 SV=2	3	3	3	3	1	0	1	1	0	1	1	0	1	1	0	1	1	0	1	1	0	1	21.732	193	193;54;162	0	31.315	7.8	0	7.8	7.8	0	7.8	51652000	0	68560000	49050000	0	63697000	5739100	0	7617700
Q80VR5;O88879	Q80VR5;O88879	1;1	1;1	1;1	Apoptotic protease-activating factor 1	Apaf1	tr|Q80VR5|Q80VR5_MOUSE Apaf1 protein OS=Mus musculus OX=10090 GN=Apaf1 PE=1 SV=1;sp|O88879|APAF_MOUSE Apoptotic protease-activating factor 1 OS=Mus musculus OX=10090 GN=Apaf1 PE=1 SV=3	2	1	1	1	0	0	0	0	1	1	0	0	0	0	1	1	0	0	0	0	1	1	28.808	258	258;1249	0.0042694	2.5055	0	0	0	0	7.4	7.4	0	0	0	0	5836300	8972600	0	0	0
A0A0R4J107;Q8R146	A0A0R4J107;Q8R146	19;19	19;19	14;14	Acylamino-acid-releasing enzyme	Apeh	tr|A0A0R4J107|A0A0R4J107_MOUSE Acyl-peptide hydrolase (Fragment) OS=Mus musculus OX=10090 GN=Apeh PE=1 SV=1;sp|Q8R146|APEH_MOUSE Acylamino-acid-releasing enzyme OS=Mus musculus OX=10090 GN=Apeh PE=1 SV=3	2	19	19	14	10	11	11	7	10	14	10	11	11	7	10	14	8	9	8	5	9	10	79.704	716	716;732	0	312.49	20.4	26.5	25.4	14.5	21.2	26.8	1.007e+09	1.0217e+09	1331700000	600210000	1081800000	1.5199e+09	23211000	22704000	28263000
P28352;F6QA74;D3Z124;D3Z6R9	P28352;F6QA74;D3Z124;D3Z6R9	7;6;5;5	7;6;5;5	7;6;5;5	DNA-(apurinic or apyrimidinic site) lyase;DNA-(apurinic or apyrimidinic site) lyase, mitochondrial	Apex1	sp|P28352|APEX1_MOUSE DNA-(apurinic or apyrimidinic site) endonuclease OS=Mus musculus OX=10090 GN=Apex1 PE=1 SV=2;tr|F6QA74|F6QA74_MOUSE DNA-(apurinic or apyrimidinic site) endonuclease (Fragment) OS=Mus musculus OX=10090 GN=Apex1 PE=1 SV=1;tr|D3Z124|D3Z1	4	7	7	7	4	3	5	4	4	4	4	3	5	4	4	4	4	3	5	4	4	4	35.49	317	317;289;177;214	0	55.069	19.6	16.1	24.9	19.9	19.6	20.8	378130000	228080000	540450000	315390000	199610000	443100000	19757000	4780300	32392000
O35841	O35841	11	11	11	Apoptosis inhibitor 5	Api5	sp|O35841|API5_MOUSE Apoptosis inhibitor 5 OS=Mus musculus OX=10090 GN=Api5 PE=1 SV=2	1	11	11	11	4	4	5	3	6	5	4	4	5	3	6	5	4	4	5	3	6	5	56.784	504	504	0	175.13	10.9	8.7	12.9	9.3	15.1	12.5	377510000	339210000	541320000	257550000	658820000	656000000	15100000	13568000	21653000
Q9WVQ5	Q9WVQ5	3	3	3	Methylthioribulose-1-phosphate dehydratase	Apip	sp|Q9WVQ5|MTNB_MOUSE Methylthioribulose-1-phosphate dehydratase OS=Mus musculus OX=10090 GN=Apip PE=1 SV=1	1	3	3	3	1	1	2	1	1	2	1	1	2	1	1	2	1	1	2	1	1	2	26.949	241	241	0	6.8048	3.3	3.3	9.5	3.3	3.3	9.1	25600000	22714000	67730000	32991000	26127000	38102000	1600000	1419600	4233100
Q9D7N9	Q9D7N9	10	10	10	Adipocyte plasma membrane-associated protein	Apmap	sp|Q9D7N9|APMAP_MOUSE Adipocyte plasma membrane-associated protein OS=Mus musculus OX=10090 GN=Apmap PE=1 SV=1	1	10	10	10	3	4	3	1	1	1	3	4	3	1	1	1	3	4	3	1	1	1	46.434	415	415	0	37.609	11.3	15.7	13	2.7	2.9	2.2	97961000	254760000	144370000	89343000	139180000	0	3669000	8146500	2611000
Q00623;A0A1L1STX7	Q00623	14;2	14;2	13;2	Apolipoprotein A-I;Proapolipoprotein A-I;Truncated apolipoprotein A-I	Apoa1	sp|Q00623|APOA1_MOUSE Apolipoprotein A-I OS=Mus musculus OX=10090 GN=Apoa1 PE=1 SV=2	2	14	14	13	3	4	3	2	4	7	3	4	3	2	4	7	3	4	3	2	4	7	30.615	264	264;122	0	25.25	12.1	15.5	12.5	8.3	16.3	25.8	416400000	2.0532e+09	913680000	158480000	691020000	2.0925e+09	29743000	115700000	65263000
Q8K4Z3	Q8K4Z3	5	5	5	NAD(P)H-hydrate epimerase	Apoa1bp	sp|Q8K4Z3|NNRE_MOUSE NAD(P)H-hydrate epimerase OS=Mus musculus OX=10090 GN=Naxe PE=1 SV=1	1	5	5	5	4	4	3	5	4	3	4	4	3	5	4	3	4	4	3	5	4	3	30.972	282	282	0	188.92	24.5	24.5	20.2	27.3	23	20.2	1112100000	1085200000	869430000	1206400000	1145000000	915480000	76098000	68764000	59408000
P06728	P06728	6	6	6	Apolipoprotein A-IV	Apoa4	sp|P06728|APOA4_MOUSE Apolipoprotein A-IV OS=Mus musculus OX=10090 GN=Apoa4 PE=1 SV=3	1	6	6	6	1	2	3	1	2	3	1	2	3	1	2	3	1	2	3	1	2	3	45.029	395	395	0	13.005	3	5.1	9.1	2.5	6.1	8.6	39823000	265590000	217700000	53181000	42662000	212170000	1659300	11066000	9070700
H3BKS1;H3BJJ6;H3BJD1;Q3TI69;Q3U5C5;E9QMH1;Q99J72	H3BKS1;H3BJJ6;H3BJD1;Q3TI69;Q3U5C5;E9QMH1;Q99J72	1;1;1;1;1;1;1	1;1;1;1;1;1;1	1;1;1;1;1;1;1	DNA dC->dU-editing enzyme APOBEC-3	Apobec3	tr|H3BKS1|H3BKS1_MOUSE DNA dC->dU-editing enzyme APOBEC-3 (Fragment) OS=Mus musculus OX=10090 GN=Apobec3 PE=1 SV=1;tr|H3BJJ6|H3BJJ6_MOUSE DNA dC->dU-editing enzyme APOBEC-3 (Fragment) OS=Mus musculus OX=10090 GN=Apobec3 PE=1 SV=1;tr|H3BJD1|H3BJD1_MOUSE DNA	7	1	1	1	0	0	0	0	1	1	0	0	0	0	1	1	0	0	0	0	1	1	10.098	85	85;151;166;297;396;429;440	0	41.684	0	0	0	0	17.6	17.6	0	0	0	0	37127000	34173000	0	0	0
E9QP56;A0A0R4J1N3;P33622	E9QP56;A0A0R4J1N3;P33622	1;1;1	1;1;1	1;1;1	Apolipoprotein C-III	Apoc3	tr|E9QP56|E9QP56_MOUSE Apolipoprotein C-III OS=Mus musculus OX=10090 GN=Apoc3 PE=1 SV=1;tr|A0A0R4J1N3|A0A0R4J1N3_MOUSE Apolipoprotein C-III OS=Mus musculus OX=10090 GN=Apoc3 PE=1 SV=1;sp|P33622|APOC3_MOUSE Apolipoprotein C-III OS=Mus musculus OX=10090 GN=A	3	1	1	1	0	1	0	0	0	0	0	1	0	0	0	0	0	1	0	0	0	0	15.163	137	137;99;99	0	17.46	0	13.9	0	0	0	0	0	115190000	0	0	0	0	0	16456000	0
P08226;A0A1B0GX15;G3UWN5;G3UZM8	P08226;A0A1B0GX15;G3UWN5	7;4;4;2	7;4;4;2	7;4;4;2	Apolipoprotein E	Apoe	sp|P08226|APOE_MOUSE Apolipoprotein E OS=Mus musculus OX=10090 GN=Apoe PE=1 SV=2;tr|A0A1B0GX15|A0A1B0GX15_MOUSE Apolipoprotein E (Fragment) OS=Mus musculus OX=10090 GN=Apoe PE=1 SV=1;tr|G3UWN5|G3UWN5_MOUSE Apolipoprotein E (Fragment) OS=Mus musculus OX=100	4	7	7	7	2	3	4	2	4	5	2	3	4	2	4	5	2	3	4	2	4	5	35.866	311	311;231;232;146	0	55.259	6.8	12.9	15.8	6.8	17.7	19.9	61102000	50826000	164490000	23292000	231180000	278790000	3033800	2038000	8626700
Q01339;I7HPW5;I7HJR3	Q01339	3;1;1	3;1;1	3;1;1	Beta-2-glycoprotein 1	Apoh	sp|Q01339|APOH_MOUSE Beta-2-glycoprotein 1 OS=Mus musculus OX=10090 GN=Apoh PE=1 SV=1	3	3	3	3	2	1	1	1	1	0	2	1	1	1	1	0	2	1	1	1	1	0	38.618	345	345;51;154	0	5.402	8.1	4.9	4.6	4.9	4.9	0	76756000	71479000	136930000	77852000	63615000	0	1547900	3249000	6224100
Q8CCA5	Q8CCA5	3	3	3		Apol10a	tr|Q8CCA5|Q8CCA5_MOUSE Apolipoprotein L 10A OS=Mus musculus OX=10090 GN=Apol10a PE=1 SV=1	1	3	3	3	2	0	3	1	1	1	2	0	3	1	1	1	2	0	3	1	1	1	35.558	318	318	0	7.9311	7.9	0	11	4.4	4.4	4.4	25126000	0	123790000	17168000	13901000	20908000	1395900	0	6877300
Q9DCZ4	Q9DCZ4	4	4	4	Apolipoprotein O	Apoo	sp|Q9DCZ4|MIC26_MOUSE MICOS complex subunit Mic26 OS=Mus musculus OX=10090 GN=Apoo PE=1 SV=2	1	4	4	4	2	2	1	1	1	1	2	2	1	1	1	1	2	2	1	1	1	1	22.604	198	198	0	31.141	13.1	11.1	7.6	7.6	7.6	7.6	199970000	128310000	82134000	74303000	70624000	132610000	22219000	14256000	9126000
Q78IK4;B1AV14	Q78IK4;B1AV14	8;5	8;5	8;5	MICOS complex subunit Mic27	Apool	sp|Q78IK4|MIC27_MOUSE MICOS complex subunit Mic27 OS=Mus musculus OX=10090 GN=Apool PE=1 SV=1;tr|B1AV14|B1AV14_MOUSE MICOS complex subunit OS=Mus musculus OX=10090 GN=Apool PE=1 SV=1	2	8	8	8	1	3	4	1	3	2	1	3	4	1	3	2	1	3	4	1	3	2	29.26	265	265;192	0	24.484	7.2	18.1	20.4	7.2	16.6	10.6	132360000	71408000	129130000	58992000	147280000	0	3064900	782180	7596100
A0A2I3BPT1;A0A2I3BQZ9;Q3TWF3;P12023;A0A2I3BR03	A0A2I3BPT1;A0A2I3BQZ9;Q3TWF3;P12023;A0A2I3BR03	5;5;5;5;4	5;5;5;5;4	5;5;5;5;4	Amyloid beta A4 protein;N-APP;Soluble APP-alpha;Soluble APP-beta;C99;Beta-amyloid protein 42;Beta-amyloid protein 40;C83;P3(42);P3(40);C80;Gamma-secretase C-terminal fragment 59;Gamma-secretase C-terminal fragment 57;Gamma-secretase C-terminal fragment 50;C31	App	tr|A0A2I3BPT1|A0A2I3BPT1_MOUSE Amyloid-beta A4 protein OS=Mus musculus OX=10090 GN=App PE=1 SV=1;tr|A0A2I3BQZ9|A0A2I3BQZ9_MOUSE Amyloid-beta A4 protein OS=Mus musculus OX=10090 GN=App PE=1 SV=1;tr|Q3TWF3|Q3TWF3_MOUSE Amyloid-beta A4 protein OS=Mus musculus	5	5	5	5	0	0	0	0	1	2	0	0	0	0	1	2	0	0	0	0	1	2	82.785	733	733;751;752;770;582	0	13.277	0	0	0	0	1.4	2.9	0	0	0	0	26560000	0	0	0	0
Q8K3H0	Q8K3H0	7	7	7	DCC-interacting protein 13-alpha	Appl1	sp|Q8K3H0|DP13A_MOUSE DCC-interacting protein 13-alpha OS=Mus musculus OX=10090 GN=Appl1 PE=1 SV=1	1	7	7	7	0	0	2	0	5	2	0	0	2	0	5	2	0	0	2	0	5	2	79.327	707	707	0	47.749	0	0	4.8	0	10.9	5.1	0	0	88229000	0	108770000	46681000	0	0	937660
Q8K3G9;D3Z340;D6RFR7;H3BL43	Q8K3G9	12;5;3;2	12;5;3;2	12;5;3;2	DCC-interacting protein 13-beta	Appl2	sp|Q8K3G9|DP13B_MOUSE DCC-interacting protein 13-beta OS=Mus musculus OX=10090 GN=Appl2 PE=1 SV=1	4	12	12	12	3	3	4	4	2	2	3	3	4	4	2	2	3	3	4	4	2	2	73.853	662	662;209;117;95	0	38.855	6.6	6.8	8.8	8	4.7	5	25166000	55235000	99012000	81390000	44328000	12421000	613810	1347200	2414900
P08030;A0A1D5RLR6	P08030	9;4	9;4	9;4	Adenine phosphoribosyltransferase	Aprt	sp|P08030|APT_MOUSE Adenine phosphoribosyltransferase OS=Mus musculus OX=10090 GN=Aprt PE=1 SV=2	2	9	9	9	5	3	5	4	6	6	5	3	5	4	6	6	5	3	5	4	6	6	19.724	180	180;67	0	87.999	36.1	23.3	37.8	28.9	32.8	37.8	628710000	293550000	698190000	491840000	741300000	770770000	47028000	22446000	54261000
Q02013	Q02013	3	3	3	Aquaporin-1	Aqp1	sp|Q02013|AQP1_MOUSE Aquaporin-1 OS=Mus musculus OX=10090 GN=Aqp1 PE=1 SV=3	1	3	3	3	0	0	1	0	0	0	0	0	1	0	0	0	0	0	1	0	0	0	28.793	269	269	0	8.9042	0	0	3.3	0	0	0	0	0	219940000	0	0	0	0	0	36657000
P55088;A0A0R4J0Z3;A0A3Q4EI78	P55088;A0A0R4J0Z3;A0A3Q4EI78	4;4;2	4;4;2	1;1;0	Aquaporin-4	Aqp4	sp|P55088|AQP4_MOUSE Aquaporin-4 OS=Mus musculus OX=10090 GN=Aqp4 PE=1 SV=2;tr|A0A0R4J0Z3|A0A0R4J0Z3_MOUSE Aquaporin-4 OS=Mus musculus OX=10090 GN=Aqp4 PE=1 SV=1;tr|A0A3Q4EI78|A0A3Q4EI78_MOUSE Aquaporin-4 (Fragment) OS=Mus musculus OX=10090 GN=Aqp4 PE=1 SV	3	4	4	1	0	2	0	0	0	0	0	2	0	0	0	0	0	0	0	0	0	0	34.436	323	323;323;83	0	16.686	0	8	0	0	0	0	0	105390000	0	0	0	0	0	8632200	0
A2AQA7;Q8CFQ3	A2AQA7;Q8CFQ3	2;2	2;2	2;2	Intron-binding protein aquarius	Aqr	tr|A2AQA7|A2AQA7_MOUSE RNA helicase aquarius OS=Mus musculus OX=10090 GN=Aqr PE=1 SV=1;sp|Q8CFQ3|AQR_MOUSE RNA helicase aquarius OS=Mus musculus OX=10090 GN=Aqr PE=1 SV=2	2	2	2	2	0	0	1	1	0	0	0	0	1	1	0	0	0	0	1	1	0	0	161.85	1400	1400;1481	0.00050277	3.1569	0	0	0.9	0.9	0	0	0	0	51212000	0	0	0	0	0	753120
Q4LDD4;E9PUB0;D3YZJ7;D3Z2S2	Q4LDD4;E9PUB0	5;3;1;1	5;3;1;1	5;3;1;1	Arf-GAP with Rho-GAP domain, ANK repeat and PH domain-containing protein 1	Arap1	sp|Q4LDD4|ARAP1_MOUSE Arf-GAP with Rho-GAP domain, ANK repeat and PH domain-containing protein 1 OS=Mus musculus OX=10090 GN=Arap1 PE=1 SV=2;tr|E9PUB0|E9PUB0_MOUSE Arf-GAP with Rho-GAP domain, ANK repeat and PH domain-containing protein 1 OS=Mus musculus O	4	5	5	5	2	0	2	1	1	3	2	0	2	1	1	3	2	0	2	1	1	3	162.27	1452	1452;727;54;57	0	18.96	2.1	0	1.9	1	0.8	3	53133000	0	123770000	57284000	12823000	87434000	805050	0	1875300
Q5XJY5	Q5XJY5	22	22	22	Coatomer subunit delta	Arcn1	sp|Q5XJY5|COPD_MOUSE Coatomer subunit delta OS=Mus musculus OX=10090 GN=Arcn1 PE=1 SV=2	1	22	22	22	10	6	12	5	5	13	10	6	12	5	5	13	10	6	12	5	5	13	57.229	511	511	0	203.25	25.8	16.2	33.7	11.4	10.4	28.4	1.5421e+09	1.0667e+09	1.4817e+09	1.0557e+09	612010000	1.7728e+09	53521000	35649000	51098000
P84078;P61205;Q8BSL7;A2A6T9	P84078;P61205;Q8BSL7	8;8;7;1	4;4;4;1	4;4;4;1	ADP-ribosylation factor 1;ADP-ribosylation factor 3;ADP-ribosylation factor 2	Arf1;Arf3;Arf2	sp|P84078|ARF1_MOUSE ADP-ribosylation factor 1 OS=Mus musculus OX=10090 GN=Arf1 PE=1 SV=2;sp|P61205|ARF3_MOUSE ADP-ribosylation factor 3 OS=Mus musculus OX=10090 GN=Arf3 PE=2 SV=2;sp|Q8BSL7|ARF2_MOUSE ADP-ribosylation factor 2 OS=Mus musculus OX=10090 GN=A	4	8	4	4	6	5	7	6	8	6	3	2	3	3	4	3	3	2	3	3	4	3	20.697	181	181;181;181;101	0	60.791	39.8	39.2	53.6	43.6	57.5	39.8	1.7753e+09	794170000	2.146e+09	847790000	1.7869e+09	1.5336e+09	177530000	79417000	214600000
P61750;E9Q798;F6UFB9	P61750;E9Q798;F6UFB9	8;6;4	4;4;4	4;4;4	ADP-ribosylation factor 4	Arf4	sp|P61750|ARF4_MOUSE ADP-ribosylation factor 4 OS=Mus musculus OX=10090 GN=Arf4 PE=1 SV=2;tr|E9Q798|E9Q798_MOUSE ADP-ribosylation factor 4 OS=Mus musculus OX=10090 GN=Arf4 PE=1 SV=1;tr|F6UFB9|F6UFB9_MOUSE ADP-ribosylation factor 4 (Fragment) OS=Mus musculu	3	8	4	4	5	5	7	5	7	5	2	2	3	2	3	2	2	2	3	2	3	2	20.396	180	180;153;60	0	76.129	39.4	37.8	53.3	39.4	53.3	39.4	1.036e+09	367140000	1.5117e+09	450110000	1313700000	946650000	103600000	36714000	151170000
P84084;D3YV25;E9Q2C2	P84084	9;1;1	9;1;1	4;0;0	ADP-ribosylation factor 5	Arf5	sp|P84084|ARF5_MOUSE ADP-ribosylation factor 5 OS=Mus musculus OX=10090 GN=Arf5 PE=1 SV=2	3	9	9	4	5	5	6	4	7	6	5	5	6	4	7	6	1	1	1	0	2	2	20.529	180	180;49;64	0	285.38	35.6	39.4	49.4	31.1	53.3	41.1	3.5582e+09	2271000000	3.4022e+09	2646200000	2539500000	2274300000	214860000	206460000	256540000
P62331	P62331	3	3	3	ADP-ribosylation factor 6	Arf6	sp|P62331|ARF6_MOUSE ADP-ribosylation factor 6 OS=Mus musculus OX=10090 GN=Arf6 PE=1 SV=2	1	3	3	3	1	2	3	2	2	1	1	2	3	2	2	1	1	2	3	2	2	1	20.082	175	175	0	41.924	6.3	18.3	26.9	18.3	14.9	6.3	66569000	231730000	299450000	182850000	163240000	73896000	8321100	14063000	11741000
V9GXM1;Q9EPJ9;Q3TGS9;V9GWV1	V9GXM1;Q9EPJ9;Q3TGS9;V9GWV1	2;2;1;1	2;2;1;1	2;2;1;1	ADP-ribosylation factor GTPase-activating protein 1	Arfgap1	tr|V9GXM1|V9GXM1_MOUSE ADP-ribosylation factor GTPase-activating protein 1 OS=Mus musculus OX=10090 GN=Arfgap1 PE=1 SV=1;sp|Q9EPJ9|ARFG1_MOUSE ADP-ribosylation factor GTPase-activating protein 1 OS=Mus musculus OX=10090 GN=Arfgap1 PE=1 SV=2;tr|Q3TGS9|Q3TGS	4	2	2	2	2	1	1	1	2	2	2	1	1	1	2	2	2	1	1	1	2	2	46.539	424	424;414;394;402	0	12.213	7.8	4.2	4.2	4.2	7.8	7.8	83266000	53496000	113730000	86367000	112750000	141020000	4382400	2815600	5985800
Q99K28	Q99K28	6	6	6	ADP-ribosylation factor GTPase-activating protein 2	Arfgap2	sp|Q99K28|ARFG2_MOUSE ADP-ribosylation factor GTPase-activating protein 2 OS=Mus musculus OX=10090 GN=Arfgap2 PE=1 SV=1	1	6	6	6	1	0	2	2	0	2	1	0	2	2	0	2	1	0	2	2	0	2	56.598	520	520	0	46.56	3.5	0	6.2	5.4	0	5.4	36926000	0	44391000	95584000	0	85883000	1420200	0	1707300
Q9D8S3;A0A0R4J0T8;A0A2I3BQY0	Q9D8S3;A0A0R4J0T8	7;7;1	7;7;1	7;7;1	ADP-ribosylation factor GTPase-activating protein 3	Arfgap3	sp|Q9D8S3|ARFG3_MOUSE ADP-ribosylation factor GTPase-activating protein 3 OS=Mus musculus OX=10090 GN=Arfgap3 PE=1 SV=2;tr|A0A0R4J0T8|A0A0R4J0T8_MOUSE ADP-ribosylation factor GTPase-activating protein 3 OS=Mus musculus OX=10090 GN=Arfgap3 PE=1 SV=1	3	7	7	7	5	4	7	3	2	4	5	4	7	3	2	4	5	4	7	3	2	4	57.455	523	523;524;105	0	57.422	11.7	10.5	16.1	7.5	5.7	10.1	178810000	99081000	283250000	66972000	36389000	104280000	6165900	3416600	9767200
G3X9K3;D3YYK9;A2A5R2	G3X9K3;D3YYK9	5;4;1	5;4;1	5;4;1	Brefeldin A-inhibited guanine nucleotide-exchange protein 1	Arfgef1	sp|G3X9K3|BIG1_MOUSE Brefeldin A-inhibited guanine nucleotide-exchange protein 1 OS=Mus musculus OX=10090 GN=Arfgef1 PE=1 SV=1;tr|D3YYK9|D3YYK9_MOUSE Brefeldin A-inhibited guanine nucleotide-exchange protein 1 OS=Mus musculus OX=10090 GN=Arfgef1 PE=1 SV=1	3	5	5	5	1	2	1	2	1	1	1	2	1	2	1	1	1	2	1	2	1	1	208.5	1846	1846;1054;1792	0	6.3973	0.5	1.2	0.9	1.5	0.9	0.5	12442000	19029000	0	84680000	28508000	9211700	126960	194170	0
A0A1N9M5I8;Q3UGY8	A0A1N9M5I8;Q3UGY8	1;1	1;1	1;1	Brefeldin A-inhibited guanine nucleotide-exchange protein 3	Arfgef3	tr|A0A1N9M5I8|A0A1N9M5I8_MOUSE Brefeldin A-inhibited guanine nucleotide-exchange protein 3 OS=Mus musculus OX=10090 GN=Arfgef3 PE=1 SV=1;sp|Q3UGY8|BIG3_MOUSE Brefeldin A-inhibited guanine nucleotide-exchange protein 3 OS=Mus musculus OX=10090 GN=Arfgef3 PE	2	1	1	1	1	1	0	1	0	1	1	1	0	1	0	1	1	1	0	1	0	1	188.13	1709	1709;2170	0	4.5909	0.8	0.8	0	0.8	0	0.8	0	15046000	0	0	0	0	0	181270	0
G5E8V9;E9QAY5	G5E8V9;E9QAY5	10;7	10;7	10;7		Arfip1	sp|G5E8V9|ARFP1_MOUSE Arfaptin-1 OS=Mus musculus OX=10090 GN=Arfip1 PE=1 SV=1;tr|E9QAY5|E9QAY5_MOUSE Predicted gene, 37240 OS=Mus musculus OX=10090 GN=Gm37240 PE=4 SV=1	2	10	10	10	5	4	5	5	5	6	5	4	5	5	5	6	5	4	5	5	5	6	41.518	373	373;252	0	286.32	19.8	16.1	20.6	19.6	19.3	23.9	392660000	268970000	353430000	349420000	411500000	492120000	15344000	10105000	8777400
A0A1B0GS63;Q8K221;A0A1B0GSM3;D3Z2F3;A0A1B0GQY8;D6RHM6	A0A1B0GS63;Q8K221;A0A1B0GSM3	5;5;4;2;1;1	5;5;4;2;1;1	5;5;4;2;1;1	Arfaptin-2	Arfip2	tr|A0A1B0GS63|A0A1B0GS63_MOUSE Arfaptin-2 OS=Mus musculus OX=10090 GN=Arfip2 PE=1 SV=1;sp|Q8K221|ARFP2_MOUSE Arfaptin-2 OS=Mus musculus OX=10090 GN=Arfip2 PE=1 SV=2;tr|A0A1B0GSM3|A0A1B0GSM3_MOUSE Arfaptin-2 OS=Mus musculus OX=10090 GN=Arfip2 PE=1 SV=1	6	5	5	5	2	1	2	0	1	0	2	1	2	0	1	0	2	1	2	0	1	0	37.288	337	337;341;267;209;111;159	0	65.792	6.8	4.7	8	0	4.7	0	73345000	32239000	63770000	0	25195000	0	2928000	2149300	4251300
Q61176	Q61176	5	5	5	Arginase-1	Arg1	sp|Q61176|ARGI1_MOUSE Arginase-1 OS=Mus musculus OX=10090 GN=Arg1 PE=1 SV=1	1	5	5	5	0	0	0	0	1	1	0	0	0	0	1	1	0	0	0	0	1	1	34.807	323	323	0	5.053	0	0	0	0	5.6	6.2	0	0	0	0	17008000	26959000	0	0	0
Q5FWK3;A2AH25	Q5FWK3;A2AH25	16;15	16;15	16;15	Rho GTPase-activating protein 1	Arhgap1	sp|Q5FWK3|RHG01_MOUSE Rho GTPase-activating protein 1 OS=Mus musculus OX=10090 GN=Arhgap1 PE=1 SV=1;tr|A2AH25|A2AH25_MOUSE Rho GTPase-activating protein 1 OS=Mus musculus OX=10090 GN=Arhgap1 PE=1 SV=1	2	16	16	16	8	6	9	3	4	7	8	6	9	3	4	7	8	6	9	3	4	7	50.41	439	439;479	0	99.786	23.7	19.4	29.6	7.7	10.3	23.2	986730000	967590000	1.0307e+09	641660000	736840000	953740000	39469000	32457000	32480000
Q3UIA2;E9QAJ9;A0A0U1RNM6	Q3UIA2;E9QAJ9	3;3;1	3;3;1	3;3;1	Rho GTPase-activating protein 17	Arhgap17	sp|Q3UIA2|RHG17_MOUSE Rho GTPase-activating protein 17 OS=Mus musculus OX=10090 GN=Arhgap17 PE=1 SV=1;tr|E9QAJ9|E9QAJ9_MOUSE Rho GTPase-activating protein 17 OS=Mus musculus OX=10090 GN=Arhgap17 PE=1 SV=1	3	3	3	3	0	0	0	1	0	1	0	0	0	1	0	1	0	0	0	1	0	1	92.201	846	846;818;230	0	7.3953	0	0	0	1.2	0	1.2	0	0	0	37578000	0	41377000	0	0	0
Q99PT1	Q99PT1	11	11	11	Rho GDP-dissociation inhibitor 1	Arhgdia	sp|Q99PT1|GDIR1_MOUSE Rho GDP-dissociation inhibitor 1 OS=Mus musculus OX=10090 GN=Arhgdia PE=1 SV=3	1	11	11	11	8	7	10	7	8	8	8	7	10	7	8	8	8	7	10	7	8	8	23.407	204	204	0	323.31	56.9	56.4	67.6	56.4	56.9	56.9	7.8618e+09	4981100000	7.2777e+09	5360700000	6.4916e+09	9573200000	684560000	440980000	616590000
Q61599;D3YWL7;A0A0N4SVH4	Q61599	7;2;2	7;2;2	7;2;2	Rho GDP-dissociation inhibitor 2	Arhgdib	sp|Q61599|GDIR2_MOUSE Rho GDP-dissociation inhibitor 2 OS=Mus musculus OX=10090 GN=Arhgdib PE=1 SV=3	3	7	7	7	4	1	4	2	3	4	4	1	4	2	3	4	4	1	4	2	3	4	22.851	200	200;50;89	0	296.4	36	10.5	38.5	22.5	30	38.5	644280000	179690000	514810000	340020000	413910000	668750000	23172000	10496000	21423000
E9PUF7;Q61210;A0A0U1RPN7;F6ZN61;A0A0U1RPP2;A0A0U1RPH2	E9PUF7;Q61210;A0A0U1RPN7;F6ZN61	8;8;4;4;3;2	8;8;4;4;3;2	8;8;4;4;3;2	Rho guanine nucleotide exchange factor 1	Arhgef1	tr|E9PUF7|E9PUF7_MOUSE Rho guanine nucleotide exchange factor 1 OS=Mus musculus OX=10090 GN=Arhgef1 PE=1 SV=1;sp|Q61210|ARHG1_MOUSE Rho guanine nucleotide exchange factor 1 OS=Mus musculus OX=10090 GN=Arhgef1 PE=1 SV=2;tr|A0A0U1RPN7|A0A0U1RPN7_MOUSE Rho gu	6	8	8	8	3	2	2	3	3	3	3	2	2	3	3	3	3	2	2	3	3	3	108.69	976	976;920;233;616;192;102	0	49.603	4	2.8	3	4.6	4.4	4.6	75597000	36009000	102970000	61587000	60419000	63723000	1608500	766140	2190800
A2AWP6;A2AWP8;F6S3V7;A2AWP4;F7BCP8;F7BQE4;Q8C033	A2AWP6;A2AWP8;F6S3V7	4;4;2;1;1;1;1	4;4;2;1;1;1;1	4;4;2;1;1;1;1	Rho guanine nucleotide exchange factor 10-like protein	Arhgef10l	tr|A2AWP6|A2AWP6_MOUSE Rho guanine nucleotide exchange factor 10-like protein OS=Mus musculus OX=10090 GN=Arhgef10l PE=1 SV=1;sp|A2AWP8|ARGAL_MOUSE Rho guanine nucleotide exchange factor 10-like protein OS=Mus musculus OX=10090 GN=Arhgef10l PE=1 SV=1;tr|F6	7	4	4	4	1	0	0	0	0	2	1	0	0	0	0	2	1	0	0	0	0	2	113.98	1040	1040;1280;611;261;579;988;1345	0	17.215	1.3	0	0	0	0	2.5	12672000	0	0	0	0	34721000	275470	0	0
Q3U5C8;B1ASH7	Q3U5C8	4;1	4;1	4;1	Rho guanine nucleotide exchange factor 16	Arhgef16	sp|Q3U5C8|ARHGG_MOUSE Rho guanine nucleotide exchange factor 16 OS=Mus musculus OX=10090 GN=Arhgef16 PE=1 SV=3	2	4	4	4	1	2	1	1	2	2	1	2	1	1	2	2	1	2	1	1	2	2	80.38	713	713;232	0	13.288	1.5	3.5	1.5	1.5	3.5	3.6	55060000	49466000	72157000	71603000	126600000	49889000	1448900	1301700	1898900
H3BJU7;H3BJ45;H3BJ40;H3BKH9;H3BJX8;Q60875	H3BJU7;H3BJ45;H3BJ40;H3BKH9;H3BJX8;Q60875	4;4;4;4;4;4	4;4;4;4;4;4	4;4;4;4;4;4	Rho guanine nucleotide exchange factor 2	Arhgef2	tr|H3BJU7|H3BJU7_MOUSE Guanine nucleotide exchange factor H1 OS=Mus musculus OX=10090 GN=Arhgef2 PE=1 SV=1;tr|H3BJ45|H3BJ45_MOUSE Guanine nucleotide exchange factor H1 OS=Mus musculus OX=10090 GN=Arhgef2 PE=1 SV=1;tr|H3BJ40|H3BJ40_MOUSE Guanine nucleotide	6	4	4	4	0	1	1	0	2	1	0	1	1	0	2	1	0	1	1	0	2	1	108.59	956	956;968;970;983;1183;985	0	7.0074	0	1.6	0.8	0	3.6	1.6	0	0	15671000	0	43837000	22884000	0	0	295670
D3Z0V2;A0A0R4J0X8;Q9ES28;A0A1B0GRS3;A2AFJ8;F6WMJ3;Q8K4I3	D3Z0V2;A0A0R4J0X8;Q9ES28	4;4;4;1;1;1;1	4;4;4;1;1;1;1	4;4;4;1;1;1;1	Rho guanine nucleotide exchange factor 7	Arhgef7	tr|D3Z0V2|D3Z0V2_MOUSE Rho guanine nucleotide exchange factor 7 (Fragment) OS=Mus musculus OX=10090 GN=Arhgef7 PE=1 SV=2;tr|A0A0R4J0X8|A0A0R4J0X8_MOUSE Rho guanine nucleotide exchange factor 7 OS=Mus musculus OX=10090 GN=Arhgef7 PE=1 SV=1;sp|Q9ES28|ARHG7_M	7	4	4	4	2	1	1	0	2	1	2	1	1	0	2	1	2	1	1	0	2	1	72.353	636	636;646;862;200;483;795;771	0	39.205	3.9	2.4	2.7	0	3.9	2.4	47803000	16851000	26220000	0	46468000	21558000	1327900	468090	728350
E9QAQ7;A2BH40;E9Q4N6;E9Q6R4;E9Q4N7;A0A338P6U8	E9QAQ7;A2BH40	5;5;1;1;1;1	4;4;1;1;1;1	4;4;1;1;1;1	AT-rich interactive domain-containing protein 1A	Arid1a	tr|E9QAQ7|E9QAQ7_MOUSE AT-rich interactive domain-containing protein 1A OS=Mus musculus OX=10090 GN=Arid1a PE=1 SV=1;sp|A2BH40|ARI1A_MOUSE AT-rich interactive domain-containing protein 1A OS=Mus musculus OX=10090 GN=Arid1a PE=1 SV=1	6	5	4	4	2	2	3	2	2	3	1	1	2	1	2	2	1	1	2	1	2	2	242.67	2287	2287;2283;1762;2243;2244;2296	0	90.143	1.1	1.1	1.7	1.2	1.7	2	26040000	30243000	3.3733e+09	2875700000	3.244e+09	3.2242e+09	317560	368820	40880000
Q9Z1K5;H7BWY7;H9KV21	Q9Z1K5;H7BWY7;H9KV21	2;1;1	2;1;1	2;1;1	E3 ubiquitin-protein ligase ARIH1	Arih1	sp|Q9Z1K5|ARI1_MOUSE E3 ubiquitin-protein ligase ARIH1 OS=Mus musculus OX=10090 GN=Arih1 PE=1 SV=3;tr|H7BWY7|H7BWY7_MOUSE RBR-type E3 ubiquitin transferase OS=Mus musculus OX=10090 GN=Arih1 PE=1 SV=1;tr|H9KV21|H9KV21_MOUSE RBR-type E3 ubiquitin transferase	3	2	2	2	1	1	2	1	1	1	1	1	2	1	1	1	1	1	2	1	1	1	64.016	555	555;381;476	0	43.813	2.5	2.5	4.7	2.5	2.5	2.5	55509000	44418000	98801000	65022000	64236000	73866000	2135000	1708400	2554100
A0A0A6YXB0;Q9Z1K6	A0A0A6YXB0;Q9Z1K6	2;2	2;2	2;2	E3 ubiquitin-protein ligase ARIH2	Arih2	tr|A0A0A6YXB0|A0A0A6YXB0_MOUSE RBR-type E3 ubiquitin transferase OS=Mus musculus OX=10090 GN=Arih2 PE=1 SV=1;sp|Q9Z1K6|ARI2_MOUSE E3 ubiquitin-protein ligase ARIH2 OS=Mus musculus OX=10090 GN=Arih2 PE=1 SV=1	2	2	2	2	0	0	1	0	0	1	0	0	1	0	0	1	0	0	1	0	0	1	36.221	318	318;492	0.00026116	3.7413	0	0	5	0	0	5.3	0	0	19210000	0	0	20444000	0	0	1200600
P61211;F8WIB1;E9Q006	P61211;F8WIB1	7;6;1	7;6;1	7;6;1	ADP-ribosylation factor-like protein 1	Arl1	sp|P61211|ARL1_MOUSE ADP-ribosylation factor-like protein 1 OS=Mus musculus OX=10090 GN=Arl1 PE=1 SV=1;tr|F8WIB1|F8WIB1_MOUSE ADP-ribosylation factor-like protein 1 (Fragment) OS=Mus musculus OX=10090 GN=Arl1 PE=1 SV=1	3	7	7	7	5	6	5	4	3	5	5	6	5	4	3	5	5	6	5	4	3	5	20.411	181	181;138;52	0	117.25	33.7	38.7	33.7	33.7	26	33.7	159400000	413720000	431630000	283420000	165460000	219340000	13092000	39148000	38394000
Q9D0J4	Q9D0J4	2	2	2	ADP-ribosylation factor-like protein 2	Arl2	sp|Q9D0J4|ARL2_MOUSE ADP-ribosylation factor-like protein 2 OS=Mus musculus OX=10090 GN=Arl2 PE=1 SV=1	1	2	2	2	0	1	1	0	0	1	0	1	1	0	0	1	0	1	1	0	0	1	20.864	184	184	0	5.8924	0	6	6	0	0	12	0	0	0	0	0	28999000	0	0	0
A0A494BAJ6;Q9WUL7	A0A494BAJ6;Q9WUL7	5;5	5;5	5;5	ADP-ribosylation factor-like protein 3	Arl3	tr|A0A494BAJ6|A0A494BAJ6_MOUSE ADP-ribosylation factor-like protein 3 OS=Mus musculus OX=10090 GN=Arl3 PE=1 SV=1;sp|Q9WUL7|ARL3_MOUSE ADP-ribosylation factor-like protein 3 OS=Mus musculus OX=10090 GN=Arl3 PE=1 SV=1	2	5	5	5	3	2	2	1	2	3	3	2	2	1	2	3	3	2	2	1	2	3	20.227	180	180;182	0	9.9945	23.9	18.3	18.9	12.2	18.3	28.9	168350000	77987000	87824000	59750000	49117000	100550000	8838500	2404000	1823800
Q8R5J9	Q8R5J9	3	3	3	PRA1 family protein 3	Arl6ip5	sp|Q8R5J9|PRAF3_MOUSE PRA1 family protein 3 OS=Mus musculus OX=10090 GN=Arl6ip5 PE=1 SV=2	1	3	3	3	2	1	2	2	1	1	2	1	2	2	1	1	2	1	2	2	1	1	21.557	188	188	0	18.304	10.6	5.9	10.6	10.6	5.9	5.9	203590000	112970000	189070000	220610000	90539000	96474000	40719000	22594000	37814000
A0A0N4SVB8;Q9CQW2	A0A0N4SVB8;Q9CQW2	4;4	4;4	2;2	ADP-ribosylation factor-like protein 8B	Arl8b	tr|A0A0N4SVB8|A0A0N4SVB8_MOUSE ADP-ribosylation factor-like protein 8B OS=Mus musculus OX=10090 GN=Arl8b PE=1 SV=1;sp|Q9CQW2|ARL8B_MOUSE ADP-ribosylation factor-like protein 8B OS=Mus musculus OX=10090 GN=Arl8b PE=1 SV=1	2	4	4	2	1	0	2	1	1	0	1	0	2	1	1	0	0	0	0	0	1	0	15.985	138	138;186	0	10.176	6.5	0	23.2	16.7	6.5	0	114980000	0	253650000	33716000	62724000	0	12776000	0	7451000
D3Z5T2;Q9D0L7	D3Z5T2;Q9D0L7	3;3	3;3	3;3	Armadillo repeat-containing protein 10	Armc10	tr|D3Z5T2|D3Z5T2_MOUSE Armadillo repeat-containing protein 10 OS=Mus musculus OX=10090 GN=Armc10 PE=1 SV=1;sp|Q9D0L7|ARM10_MOUSE Armadillo repeat-containing protein 10 OS=Mus musculus OX=10090 GN=Armc10 PE=1 SV=1	2	3	3	3	1	2	1	1	1	2	1	2	1	1	1	2	1	2	1	1	1	2	25.81	238	238;306	0	73.168	7.1	11.8	7.1	7.1	7.1	11.8	0	117090000	52637000	85058000	57452000	141370000	0	11709000	5263700
Q8BNU0;D3Z3J0	Q8BNU0;D3Z3J0	2;1	2;1	2;1	Armadillo repeat-containing protein 6	Armc6	sp|Q8BNU0|ARMC6_MOUSE Armadillo repeat-containing protein 6 OS=Mus musculus OX=10090 GN=Armc6 PE=1 SV=1;tr|D3Z3J0|D3Z3J0_MOUSE Armadillo repeat-containing protein 6 (Fragment) OS=Mus musculus OX=10090 GN=Armc6 PE=1 SV=1	2	2	2	2	1	1	0	0	0	1	1	1	0	0	0	1	1	1	0	0	0	1	50.683	468	468;120	0	3.8261	3.8	3.8	0	0	0	3.8	20468000	21828000	0	0	0	23694000	974660	1039400	0
G3X920;Q9DBR3	G3X920;Q9DBR3	2;2	2;2	2;2	Armadillo repeat-containing protein 8	Armc8	tr|G3X920|G3X920_MOUSE Armadillo repeat-containing protein 8 OS=Mus musculus OX=10090 GN=Armc8 PE=1 SV=1;sp|Q9DBR3|ARMC8_MOUSE Armadillo repeat-containing protein 8 OS=Mus musculus OX=10090 GN=Armc8 PE=1 SV=2	2	2	2	2	1	0	1	1	1	0	1	0	1	1	1	0	1	0	1	1	1	0	75.401	673	673;673	0.0012385	2.9518	1.6	0	1.3	1.6	1.3	0	0	0	11936000	0	13984000	0	0	0	306040
Q9R0Q6;A0A0G2JF52;D3YVI5	Q9R0Q6;A0A0G2JF52;D3YVI5	4;3;2	3;2;2	3;2;2	Actin-related protein 2/3 complex subunit 1A	Arpc1a	sp|Q9R0Q6|ARC1A_MOUSE Actin-related protein 2/3 complex subunit 1A OS=Mus musculus OX=10090 GN=Arpc1a PE=1 SV=1;tr|A0A0G2JF52|A0A0G2JF52_MOUSE Actin-related protein 2/3 complex subunit 1A OS=Mus musculus OX=10090 GN=Arpc1a PE=1 SV=1;tr|D3YVI5|D3YVI5_MOUSE	3	4	3	3	0	1	2	0	0	0	0	0	1	0	0	0	0	0	1	0	0	0	41.626	370	370;262;135	0.00050518	3.2079	0	6.2	8.4	0	0	0	0	0	36009000	0	0	0	0	0	1714700
Q91Z25;Q9WV32;F6VVE6;F6THG2;D3Z6S0	Q91Z25;Q9WV32	11;11;5;3;1	11;11;5;3;1	10;10;4;3;1	Actin-related protein 2/3 complex subunit 1B	Arpc1b	tr|Q91Z25|Q91Z25_MOUSE Actin-related protein 2/3 complex subunit OS=Mus musculus OX=10090 GN=Arpc1b PE=1 SV=1;sp|Q9WV32|ARC1B_MOUSE Actin-related protein 2/3 complex subunit 1B OS=Mus musculus OX=10090 GN=Arpc1b PE=1 SV=4	5	11	11	10	4	3	6	4	7	5	4	3	6	4	7	5	4	2	5	4	7	5	41.498	376	376;372;232;105;56	0	323.31	18.9	15.7	25.5	18.9	27.4	21.3	882210000	425010000	1.4608e+09	533950000	1251500000	892640000	32783000	5838500	63484000
Q9CVB6;D3YXG6;A0A087WRT2	Q9CVB6;D3YXG6	16;13;1	16;13;1	16;13;1	Actin-related protein 2/3 complex subunit 2	Arpc2	sp|Q9CVB6|ARPC2_MOUSE Actin-related protein 2/3 complex subunit 2 OS=Mus musculus OX=10090 GN=Arpc2 PE=1 SV=3;tr|D3YXG6|D3YXG6_MOUSE Arp2/3 complex 34 kDa subunit OS=Mus musculus OX=10090 GN=Arpc2 PE=1 SV=1	3	16	16	16	10	7	10	7	9	10	10	7	10	7	9	10	10	7	10	7	9	10	34.357	300	300;284;26	0	302.65	42.3	32.7	43	26	42	42	2.115e+09	1265300000	2797100000	1236100000	1.8601e+09	2418800000	60420000	42122000	66092000
Q9JM76;H7BWZ3;A0A0G2JFK7;D3Z2F7;D3Z2F8	Q9JM76;H7BWZ3;A0A0G2JFK7;D3Z2F7;D3Z2F8	6;5;4;4;4	6;5;4;4;4	6;5;4;4;4	Actin-related protein 2/3 complex subunit 3	Arpc3	sp|Q9JM76|ARPC3_MOUSE Actin-related protein 2/3 complex subunit 3 OS=Mus musculus OX=10090 GN=Arpc3 PE=1 SV=3;tr|H7BWZ3|H7BWZ3_MOUSE Actin-related protein 2/3 complex subunit 3 OS=Mus musculus OX=10090 GN=Arpc3 PE=1 SV=1;tr|A0A0G2JFK7|A0A0G2JFK7_MOUSE Acti	5	6	6	6	4	2	2	3	4	4	4	2	2	3	4	4	4	2	2	3	4	4	20.524	178	178;170;142;161;163	0	104.29	35.4	21.9	21.9	28.1	34.3	34.3	464260000	176920000	387250000	290920000	601520000	791870000	18901000	12410000	25315000
P59999;Q3TX55;E9PWA7	P59999	7;3;3	7;3;3	7;3;3	Actin-related protein 2/3 complex subunit 4	Arpc4	sp|P59999|ARPC4_MOUSE Actin-related protein 2/3 complex subunit 4 OS=Mus musculus OX=10090 GN=Arpc4 PE=1 SV=3	3	7	7	7	4	3	4	3	4	5	4	3	4	3	4	5	4	3	4	3	4	5	19.667	168	168;78;91	0	26.848	22.6	17.9	22.6	16.1	22.6	28	1162300000	901350000	1.9104e+09	1427700000	1414100000	1.9621e+09	129150000	100150000	212270000
Q9CPW4;Q3UA72	Q9CPW4;Q3UA72	5;3	5;3	5;3	Actin-related protein 2/3 complex subunit 5	Arpc5	sp|Q9CPW4|ARPC5_MOUSE Actin-related protein 2/3 complex subunit 5 OS=Mus musculus OX=10090 GN=Arpc5 PE=1 SV=3;tr|Q3UA72|Q3UA72_MOUSE Actin-related protein 2/3 complex subunit 5 OS=Mus musculus OX=10090 GN=Arpc5 PE=1 SV=1	2	5	5	5	2	2	3	2	1	4	2	2	3	2	1	4	2	2	3	2	1	4	16.288	151	151;92	0	149.42	16.6	31.8	39.7	31.8	8.6	45	1319800000	294040000	934170000	159350000	201150000	1242200000	131980000	24797000	84205000
Q9D898	Q9D898	3	3	3	Actin-related protein 2/3 complex subunit 5-like protein	Arpc5l	sp|Q9D898|ARP5L_MOUSE Actin-related protein 2/3 complex subunit 5-like protein OS=Mus musculus OX=10090 GN=Arpc5l PE=1 SV=1	1	3	3	3	2	2	2	2	2	2	2	2	2	2	2	2	2	2	2	2	2	2	16.98	153	153	0	27.751	16.3	16.3	16.3	16.3	16.3	16.3	233220000	216470000	218100000	186910000	183330000	116770000	25913000	24052000	24233000
Q9D0A3	Q9D0A3	5	5	5	Arpin	Arpin	sp|Q9D0A3|ARPIN_MOUSE Arpin OS=Mus musculus OX=10090 GN=Arpin PE=1 SV=1	1	5	5	5	0	0	0	1	3	2	0	0	0	1	3	2	0	0	0	1	3	2	25.193	226	226	0	24.841	0	0	0	3.1	13.7	10.6	0	0	0	25945000	215990000	185860000	0	0	0
P56212;E9Q4B9;E9Q827;E9PXD7	P56212;E9Q4B9;E9Q827	3;2;2;1	3;2;2;1	2;1;1;1	cAMP-regulated phosphoprotein 19	Arpp19	sp|P56212|ARP19_MOUSE cAMP-regulated phosphoprotein 19 OS=Mus musculus OX=10090 GN=Arpp19 PE=1 SV=2;tr|E9Q4B9|E9Q4B9_MOUSE cAMP-regulated phosphoprotein 19 OS=Mus musculus OX=10090 GN=Arpp19 PE=1 SV=1;tr|E9Q827|E9Q827_MOUSE cAMP-regulated phosphoprotein 19	4	3	3	2	0	2	1	1	0	3	0	2	1	1	0	3	0	1	1	1	0	2	12.293	112	112;71;145;46	0	20.886	0	33	17	17	0	50	0	71460000	45686000	24678000	0	120240000	0	5659200	6526600
J3QNU6;Q8BWG8;E0CYB1;E0CY53	J3QNU6;Q8BWG8	3;3;1;1	3;3;1;1	3;3;1;1	Beta-arrestin-1	Arrb1	tr|J3QNU6|J3QNU6_MOUSE Beta-arrestin-1 OS=Mus musculus OX=10090 GN=Arrb1 PE=1 SV=1;sp|Q8BWG8|ARRB1_MOUSE Beta-arrestin-1 OS=Mus musculus OX=10090 GN=Arrb1 PE=1 SV=1	4	3	3	3	1	0	2	1	2	1	1	0	2	1	2	1	1	0	2	1	2	1	47.106	419	419;418;118;135	0	8.3447	3.3	0	6	2.6	6	2.6	21448000	0	30892000	20941000	23652000	18469000	1021300	0	1471000
F7DF62	F7DF62	1	1	1		Arrb1	tr|F7DF62|F7DF62_MOUSE Beta-arrestin-1 (Fragment) OS=Mus musculus OX=10090 GN=Arrb1 PE=1 SV=1	1	1	1	1	1	0	1	1	0	1	1	0	1	1	0	1	1	0	1	1	0	1	13.252	121	121	0	4.9909	13.2	0	13.2	13.2	0	13.2	12902000	0	18965000	39482000	0	42919000	2150300	0	3160800
P50428	P50428	2	2	2	Arylsulfatase A	Arsa	sp|P50428|ARSA_MOUSE Arylsulfatase A OS=Mus musculus OX=10090 GN=Arsa PE=1 SV=2	1	2	2	2	1	1	0	0	0	1	1	1	0	0	0	1	1	1	0	0	0	1	53.748	506	506	0.00025381	3.2869	3.2	5.9	0	0	0	5.9	0	4255400	0	0	0	3866900	0	303960	0
A0A0R4J1M9;E9QNU1;A0A0R4J1Q4;E9Q7Q8;A0A0R4J1N4;Q8R2G4;E9Q1U7;F6RER8;E9Q9Q8;E9Q8Z0;E9Q7Z7;E9Q630;E9Q984;F6Z2C7;F6W3A0	A0A0R4J1M9;E9QNU1;A0A0R4J1Q4;E9Q7Q8;A0A0R4J1N4;Q8R2G4;E9Q1U7;F6RER8;E9Q9Q8;E9Q8Z0;E9Q7Z7	5;5;5;5;5;5;4;4;3;3;3;2;2;1;1	5;5;5;5;5;5;4;4;3;3;3;2;2;1;1	5;5;5;5;5;5;4;4;3;3;3;2;2;1;1	Ecto-ADP-ribosyltransferase 3	Art3	tr|A0A0R4J1M9|A0A0R4J1M9_MOUSE NAD(P)(+)--arginine ADP-ribosyltransferase OS=Mus musculus OX=10090 GN=Art3 PE=1 SV=1;tr|E9QNU1|E9QNU1_MOUSE NAD(P)(+)--arginine ADP-ribosyltransferase OS=Mus musculus OX=10090 GN=Art3 PE=1 SV=1;tr|A0A0R4J1Q4|A0A0R4J1Q4_MOUSE	15	5	5	5	2	2	4	0	1	0	2	2	4	0	1	0	2	2	4	0	1	0	42.282	365	365;373;375;383;408;371;244;310;192;206;215;108;178;84;142	0	39.264	7.9	10.7	13.7	0	1.9	0	40567000	20149000	70069000	0	30245000	0	2028300	1007400	3503500
Q91WU5;A0A494B985;A0A494B9D3	Q91WU5;A0A494B985	15;8;1	15;8;1	15;8;1	Arsenite methyltransferase	As3mt	sp|Q91WU5|AS3MT_MOUSE Arsenite methyltransferase OS=Mus musculus OX=10090 GN=As3mt PE=1 SV=2;tr|A0A494B985|A0A494B985_MOUSE Arsenite methyltransferase OS=Mus musculus OX=10090 GN=As3mt PE=1 SV=1	3	15	15	15	6	3	8	4	3	5	6	3	8	4	3	5	6	3	8	4	3	5	41.793	376	376;273;65	0	85.539	20.2	11.7	25.5	14.6	12	17	418800000	251280000	535280000	363690000	280600000	358600000	14346000	7846500	19337000
Q9WV54;D3Z505	Q9WV54	12;1	12;1	12;1	Acid ceramidase;Acid ceramidase subunit alpha;Acid ceramidase subunit beta	Asah1	sp|Q9WV54|ASAH1_MOUSE Acid ceramidase OS=Mus musculus OX=10090 GN=Asah1 PE=1 SV=1	2	12	12	12	5	5	9	4	3	5	5	5	9	4	3	5	5	5	9	4	3	5	44.669	394	394;119	0	55.345	15.7	17.5	26.4	14	10.9	16.2	466300000	385010000	853580000	443910000	237670000	528750000	15841000	12856000	28017000
Q91WR3	Q91WR3	3	3	3	Activating signal cointegrator 1 complex subunit 2	Ascc2	sp|Q91WR3|ASCC2_MOUSE Activating signal cointegrator 1 complex subunit 2 OS=Mus musculus OX=10090 GN=Ascc2 PE=1 SV=1	1	3	3	3	0	0	0	1	0	1	0	0	0	1	0	1	0	0	0	1	0	1	85.652	749	749	0.0090457	2.0448	0	0	0	1.7	0	1.9	0	0	0	0	0	17741000	0	0	0
Q91X20;E9PU93;D6RI55;D6RET1;D3YYA0	Q91X20;E9PU93	3;2;1;1;1	3;2;1;1;1	3;2;1;1;1	Set1/Ash2 histone methyltransferase complex subunit ASH2	Ash2l	sp|Q91X20|ASH2L_MOUSE Set1/Ash2 histone methyltransferase complex subunit ASH2 OS=Mus musculus OX=10090 GN=Ash2l PE=1 SV=1;tr|E9PU93|E9PU93_MOUSE Set1/Ash2 histone methyltransferase complex subunit ASH2 OS=Mus musculus OX=10090 GN=Ash2l PE=1 SV=1	5	3	3	3	0	1	0	0	2	2	0	1	0	0	2	2	0	1	0	0	2	2	68.249	623	623;534;346;352;501	0	28.388	0	2.4	0	0	7.1	5.3	0	8328900	0	0	33729000	44703000	0	277630	0
Q91YI0;E0CY49;F7D439;E0CYV3	Q91YI0;E0CY49	14;8;6;2	14;8;6;2	14;8;6;2	Argininosuccinate lyase	Asl	sp|Q91YI0|ARLY_MOUSE Argininosuccinate lyase OS=Mus musculus OX=10090 GN=Asl PE=1 SV=1;tr|E0CY49|E0CY49_MOUSE Argininosuccinate lyase (Fragment) OS=Mus musculus OX=10090 GN=Asl PE=1 SV=1	4	14	14	14	9	6	8	6	7	8	9	6	8	6	7	8	9	6	8	6	7	8	51.739	464	464;262;267;74	0	157.28	26.9	17.7	22.6	18.3	19.2	21.1	678250000	432460000	755120000	652140000	674260000	879860000	22037000	11947000	24356000
O54984	O54984	6	6	6	ATPase Asna1	Asna1	sp|O54984|GET3_MOUSE ATPase GET3 OS=Mus musculus OX=10090 GN=Get3 PE=1 SV=2	1	6	6	6	5	4	3	4	3	3	5	4	3	4	3	3	5	4	3	4	3	3	38.822	348	348	0	54.436	19.3	16.7	11.5	16.7	11.2	11.5	328300000	340830000	323040000	446140000	184340000	316150000	17048000	17159000	14937000
Q61024;D3Z0C2;D3Z028;D3YYR0	Q61024	12;2;1;1	12;2;1;1	12;2;1;1	Asparagine synthetase [glutamine-hydrolyzing]	Asns	sp|Q61024|ASNS_MOUSE Asparagine synthetase [glutamine-hydrolyzing] OS=Mus musculus OX=10090 GN=Asns PE=1 SV=3	4	12	12	12	6	7	8	6	6	8	6	7	8	6	6	8	6	7	8	6	6	8	64.282	561	561;223;127;158	0	139.66	12.7	17.5	18.7	13.4	15.7	20.9	552120000	348650000	574120000	363280000	206340000	626530000	19718000	11099000	18699000
Q8CBM2;A2AL85;Q8BSY0;A2AL71;A2AL77;A2AL83;A2AL79;Q9CR06;A2AL74;A2AL78;A2AL76;A2AL75;Q3TU40;A2AL81	Q8CBM2;A2AL85;Q8BSY0	8;8;8;1;1;1;1;1;1;1;1;1;1;1	8;8;8;1;1;1;1;1;1;1;1;1;1;1	8;8;8;1;1;1;1;1;1;1;1;1;1;1	Aspartyl/asparaginyl beta-hydroxylase	Asph	tr|Q8CBM2|Q8CBM2_MOUSE Aspartyl/asparaginyl beta-hydroxylase OS=Mus musculus OX=10090 GN=Asph PE=1 SV=1;tr|A2AL85|A2AL85_MOUSE Aspartyl/asparaginyl beta-hydroxylase OS=Mus musculus OX=10090 GN=Asph PE=1 SV=1;sp|Q8BSY0|ASPH_MOUSE Aspartyl/asparaginyl beta-h	14	8	8	8	5	5	5	4	4	2	5	5	5	4	4	2	5	5	5	4	4	2	75.127	658	658;725;741;73;149;163;197;207;215;245;261;272;294;310	0	140.04	12.2	10.3	11.9	10.2	10	4.1	401900000	249690000	540030000	407510000	206750000	132280000	13859000	8609900	18622000
Q99MQ4	Q99MQ4	10	10	10	Asporin	Aspn	sp|Q99MQ4|ASPN_MOUSE Asporin OS=Mus musculus OX=10090 GN=Aspn PE=1 SV=1	1	10	10	10	6	5	8	4	5	5	6	5	8	4	5	5	6	5	8	4	5	5	42.572	373	373	0	225.51	22.8	18.2	26.5	17.2	18.2	19	1.6101e+09	1252900000	1381600000	1.0638e+09	646570000	863410000	62470000	44598000	53130000
Q8VBT9;A2ABZ8;A2AC02;A2AC03;A2AC05;E9Q779;E9PWZ4;A2AC01;E9PVI1;F7CRQ2	Q8VBT9;A2ABZ8;A2AC02;A2AC03;A2AC05	4;3;2;2;2;1;1;1;1;1	4;3;2;2;2;1;1;1;1;1	4;3;2;2;2;1;1;1;1;1	Tether containing UBX domain for GLUT4	Aspscr1	sp|Q8VBT9|ASPC1_MOUSE Tether containing UBX domain for GLUT4 OS=Mus musculus OX=10090 GN=Aspscr1 PE=1 SV=1;tr|A2ABZ8|A2ABZ8_MOUSE Tether-containing UBX domain for GLUT4 (Fragment) OS=Mus musculus OX=10090 GN=Aspscr1 PE=1 SV=8;tr|A2AC02|A2AC02_MOUSE Tether-	10	4	4	4	2	2	1	2	2	3	2	2	1	2	2	3	2	2	1	2	2	3	59.795	550	550;225;177;178;220;48;53;67;107;136	0	65.539	4.7	6.7	3.8	6.7	4.7	8.5	66789000	37591000	0	40457000	0	12515000	2473700	852640	0
P16460	P16460	15	15	15	Argininosuccinate synthase	Ass1	sp|P16460|ASSY_MOUSE Argininosuccinate synthase OS=Mus musculus OX=10090 GN=Ass1 PE=1 SV=1	1	15	15	15	5	4	7	1	7	3	5	4	7	1	7	3	5	4	7	1	7	3	46.584	412	412	0	90.821	14.3	11.7	20.9	3.2	18	9.7	790460000	565750000	1.0548e+09	323560000	653400000	599930000	33002000	24766000	40960000
A0A494B9Y0;Q9D5T0;A0A494BAB5;A0A494B9L7	A0A494B9Y0;Q9D5T0;A0A494BAB5;A0A494B9L7	5;5;4;4	5;5;4;4	5;5;4;4	ATPase family AAA domain-containing protein 1	Atad1	tr|A0A494B9Y0|A0A494B9Y0_MOUSE Outer mitochondrial transmembrane helix translocase OS=Mus musculus OX=10090 GN=Atad1 PE=1 SV=1;sp|Q9D5T0|ATAD1_MOUSE Outer mitochondrial transmembrane helix translocase OS=Mus musculus OX=10090 GN=Atad1 PE=1 SV=1;tr|A0A494BA	4	5	5	5	2	2	1	2	1	2	2	2	1	2	1	2	2	2	1	2	1	2	36.244	322	322;361;276;303	0	6.3275	7.5	7.5	3.7	7.5	3.7	7.5	188430000	158080000	85526000	166380000	72811000	187340000	10468000	8782100	4751400
Q925I1;H3BKI6;H3BK90;V9GWS5	Q925I1	13;5;3;2	13;5;3;2	13;5;3;2	ATPase family AAA domain-containing protein 3	Atad3	sp|Q925I1|ATAD3_MOUSE ATPase family AAA domain-containing protein 3 OS=Mus musculus OX=10090 GN=Atad3 PE=1 SV=1	4	13	13	13	3	4	4	3	4	5	3	4	4	3	4	5	3	4	4	3	4	5	66.741	591	591;211;218;127	0	173.74	4.7	12.2	9.8	5.9	6.8	9.8	122560000	122980000	205630000	158200000	168010000	160130000	459670	2424800	1825100
Q9CPX6	Q9CPX6	3	3	3	Ubiquitin-like-conjugating enzyme ATG3	Atg3	sp|Q9CPX6|ATG3_MOUSE Ubiquitin-like-conjugating enzyme ATG3 OS=Mus musculus OX=10090 GN=Atg3 PE=1 SV=1	1	3	3	3	1	1	1	2	0	2	1	1	1	2	0	2	1	1	1	2	0	2	35.796	314	314	0	7.8063	4.1	4.1	4.1	8.9	0	8.3	45827000	46029000	75476000	67244000	0	43208000	4166100	4184500	6861500
A0A0R4J065;Q8BGE6;A0A087WNR6;A0A087WNY2;A0A087WRT0	A0A0R4J065;Q8BGE6	3;3;1;1;1	3;3;1;1;1	3;3;1;1;1	Cysteine protease ATG4B	Atg4b	tr|A0A0R4J065|A0A0R4J065_MOUSE Cysteine protease OS=Mus musculus OX=10090 GN=Atg4b PE=1 SV=1;sp|Q8BGE6|ATG4B_MOUSE Cysteine protease ATG4B OS=Mus musculus OX=10090 GN=Atg4b PE=1 SV=2	5	3	3	3	2	1	3	1	1	3	2	1	3	1	1	3	2	1	3	1	1	3	44.403	393	393;393;63;121;143	0	12.442	6.9	3.8	10.2	3.8	3.3	10.2	99495000	36722000	110720000	52728000	17442000	72177000	5527500	2040100	6151400
Q99J83	Q99J83	3	3	3	Autophagy protein 5	Atg5	sp|Q99J83|ATG5_MOUSE Autophagy protein 5 OS=Mus musculus OX=10090 GN=Atg5 PE=1 SV=1	1	3	3	3	0	1	1	1	1	1	0	1	1	1	1	1	0	1	1	1	1	1	32.402	275	275	0.0012438	3.0191	0	4	4	4	4	4	0	37521000	37627000	32209000	27925000	23442000	0	2680100	2687600
S4R2D5;A0A0A0MQN4;Q9D906;S4R2P7;S4R1T0;S4R2T5	S4R2D5;A0A0A0MQN4;Q9D906;S4R2P7;S4R1T0;S4R2T5	3;3;3;2;2;2	3;3;3;2;2;2	3;3;3;2;2;2	Ubiquitin-like modifier-activating enzyme ATG7	Atg7	tr|S4R2D5|S4R2D5_MOUSE Ubiquitin-like modifier-activating enzyme ATG7 OS=Mus musculus OX=10090 GN=Atg7 PE=1 SV=1;tr|A0A0A0MQN4|A0A0A0MQN4_MOUSE Ubiquitin-like modifier-activating enzyme ATG7 OS=Mus musculus OX=10090 GN=Atg7 PE=1 SV=1;sp|Q9D906|ATG7_MOUSE U	6	3	3	3	0	2	0	0	0	2	0	2	0	0	0	2	0	2	0	0	0	2	68.243	618	618;741;698;222;232;671	0.00026178	3.758	0	4.2	0	0	0	4	0	32032000	0	0	0	29907000	0	915190	0
Q8BP56;E9QA85	Q8BP56	4;1	4;1	4;1	Acid trehalase-like protein 1	Athl1	sp|Q8BP56|PGGHG_MOUSE Protein-glucosylgalactosylhydroxylysine glucosidase OS=Mus musculus OX=10090 GN=Pgghg PE=1 SV=1	2	4	4	4	1	2	0	0	0	1	1	2	0	0	0	1	1	2	0	0	0	1	76.487	690	690;177	0	5.2917	2.3	6.1	0	0	0	2.3	29388000	26396000	0	0	0	0	1013400	721150	0
Q9CWJ9	Q9CWJ9	30	30	30	Bifunctional purine biosynthesis protein PURH;Phosphoribosylaminoimidazolecarboxamide formyltransferase;IMP cyclohydrolase	Atic	sp|Q9CWJ9|PUR9_MOUSE Bifunctional purine biosynthesis protein ATIC OS=Mus musculus OX=10090 GN=Atic PE=1 SV=2	1	30	30	30	14	21	19	16	22	20	14	21	19	16	22	20	14	21	19	16	22	20	64.217	592	592	0	323.31	34.1	55.1	50	45.1	54.4	51.7	2.0157e+09	3.4633e+09	4.1945e+09	3.1048e+09	2540200000	4351000000	48752000	81090000	101610000
E9QND8;Q6PA06	E9QND8;Q6PA06	5;5	5;5	5;5	Atlastin-2	Atl2	tr|E9QND8|E9QND8_MOUSE Atlastin-2 OS=Mus musculus OX=10090 GN=Atl2 PE=1 SV=1;sp|Q6PA06|ATLA2_MOUSE Atlastin-2 OS=Mus musculus OX=10090 GN=Atl2 PE=1 SV=1	2	5	5	5	3	3	3	3	0	3	3	3	3	3	0	3	3	3	3	3	0	3	46.875	412	412;583	0	67.799	12.1	12.1	12.1	12.1	0	10.2	95804000	98863000	115800000	157460000	0	51751000	4562100	4707800	5514200
E9PYT3;Q91YH5;A0A494BAU1;A0A494BAX8;A0A494BAW9	E9PYT3;Q91YH5	13;13;4;4;1	13;13;4;4;1	13;13;4;4;1	Atlastin-3	Atl3	tr|E9PYT3|E9PYT3_MOUSE Atlastin-3 OS=Mus musculus OX=10090 GN=Atl3 PE=1 SV=1;sp|Q91YH5|ATLA3_MOUSE Atlastin-3 OS=Mus musculus OX=10090 GN=Atl3 PE=1 SV=1	5	13	13	13	5	5	7	5	5	7	5	5	7	5	5	7	5	5	7	5	5	7	60.231	536	536;541;232;323;100	0	220.01	18.3	14.7	25.2	18.3	14.2	25.4	402660000	517970000	938170000	547800000	304590000	586430000	10778000	13317000	24110000
B9EHX4;Q62388	B9EHX4;Q62388	2;2	2;2	2;2	Serine-protein kinase ATM	Atm	tr|B9EHX4|B9EHX4_MOUSE Serine-protein kinase ATM OS=Mus musculus OX=10090 GN=Atm PE=1 SV=1;sp|Q62388|ATM_MOUSE Serine-protein kinase ATM OS=Mus musculus OX=10090 GN=Atm PE=1 SV=2	2	2	2	2	1	0	0	1	1	0	1	0	0	1	1	0	1	0	0	1	1	0	349.07	3063	3063;3066	0.00025575	3.3638	0.3	0	0	0.4	0.3	0	38456000	0	0	8185800	18792000	0	244940	0	0
O08997	O08997	5	5	5	Copper transport protein ATOX1	Atox1	sp|O08997|ATOX1_MOUSE Copper transport protein ATOX1 OS=Mus musculus OX=10090 GN=Atox1 PE=1 SV=1	1	5	5	5	2	1	3	3	3	3	2	1	3	3	3	3	2	1	3	3	3	3	7.3384	68	68	0	90.195	45.6	19.1	47.1	47.1	57.4	57.4	872880000	577410000	827300000	1227400000	735450000	1377000000	128990000	144350000	127970000
Q9Z1W8	Q9Z1W8	4	1	1	Potassium-transporting ATPase alpha chain 2	Atp12a	sp|Q9Z1W8|AT12A_MOUSE Potassium-transporting ATPase alpha chain 2 OS=Mus musculus OX=10090 GN=Atp12a PE=1 SV=3	1	4	1	1	2	1	3	2	2	3	0	0	0	0	0	1	0	0	0	0	0	1	114.73	1035	1035	1	-2	1.9	0.7	2.8	1.9	1.9	2.6	0	0	0	0	0	289830000	0	0	0
Q9EPE9;A0A571BD32	Q9EPE9	13;2	13;2	13;2	Manganese-transporting ATPase 13A1	Atp13a1	sp|Q9EPE9|AT131_MOUSE Endoplasmic reticulum transmembrane helix translocase OS=Mus musculus OX=10090 GN=Atp13a1 PE=1 SV=2	2	13	13	13	7	5	4	5	3	4	7	5	4	5	3	4	7	5	4	5	3	4	132.39	1200	1200;69	0	118.36	8.3	6.1	4.8	6.2	2.9	5.2	223880000	245770000	188110000	258110000	67146000	207050000	3284300	3666600	2497500
Q8VDN2;Q91WH7;E9QNX7;Q64436	Q8VDN2	42;3;3;3	42;3;3;3	28;0;0;0	Sodium/potassium-transporting ATPase subunit alpha-1	Atp1a1	sp|Q8VDN2|AT1A1_MOUSE Sodium/potassium-transporting ATPase subunit alpha-1 OS=Mus musculus OX=10090 GN=Atp1a1 PE=1 SV=1	4	42	42	28	30	23	31	24	30	33	30	23	31	24	30	33	19	16	20	15	18	20	112.98	1023	1023;1025;1034;1033	0	323.31	36.6	31.8	39.3	30.8	34.6	37.8	24687000000	19415000000	22893000000	13805000000	19056000000	21614000000	487150000	394380000	441190000
P14094;A0A0A6YX05	P14094;A0A0A6YX05	11;7	11;7	11;7	Sodium/potassium-transporting ATPase subunit beta-1	Atp1b1	sp|P14094|AT1B1_MOUSE Sodium/potassium-transporting ATPase subunit beta-1 OS=Mus musculus OX=10090 GN=Atp1b1 PE=1 SV=1;tr|A0A0A6YX05|A0A0A6YX05_MOUSE Sodium/potassium-transporting ATPase subunit beta (Fragment) OS=Mus musculus OX=10090 GN=Atp1b1 PE=1 SV=1	2	11	11	11	7	6	7	5	6	6	7	6	7	5	6	6	7	6	7	5	6	6	35.194	304	304;132	0	214.57	24	21.7	26	18.8	25.7	21.7	5790600000	5499700000	8.5267e+09	4640900000	5266000000	4864000000	424470000	397360000	638770000
P97370	P97370	5	5	5	Sodium/potassium-transporting ATPase subunit beta-3	Atp1b3	sp|P97370|AT1B3_MOUSE Sodium/potassium-transporting ATPase subunit beta-3 OS=Mus musculus OX=10090 GN=Atp1b3 PE=1 SV=1	1	5	5	5	3	3	2	2	3	2	3	3	2	2	3	2	3	3	2	2	3	2	31.775	278	278	0	170.6	21.2	21.2	14.7	15.1	19.4	14.7	246330000	279110000	155520000	130160000	266280000	199030000	14698000	14223000	7955700
O55143	O55143	36	36	22	Sarcoplasmic/endoplasmic reticulum calcium ATPase 2	Atp2a2	sp|O55143|AT2A2_MOUSE Sarcoplasmic/endoplasmic reticulum calcium ATPase 2 OS=Mus musculus OX=10090 GN=Atp2a2 PE=1 SV=2	1	36	36	22	17	17	19	13	15	13	17	17	19	13	15	13	11	11	11	9	10	9	114.86	1044	1044	0	323.31	22.1	23.8	24.3	17.6	18.8	17.5	3.0976e+09	2638900000	3.3936e+09	3.5533e+09	2244300000	2485300000	53816000	47628000	61471000
B1ATS5;E9Q559;B1ATS4;Q64518	B1ATS5;E9Q559;B1ATS4;Q64518	28;28;27;27	22;22;21;21	20;20;19;19	Calcium-transporting ATPase;Sarcoplasmic/endoplasmic reticulum calcium ATPase 3	Atp2a3	tr|B1ATS5|B1ATS5_MOUSE Calcium-transporting ATPase OS=Mus musculus OX=10090 GN=Atp2a3 PE=1 SV=1;tr|E9Q559|E9Q559_MOUSE Calcium-transporting ATPase OS=Mus musculus OX=10090 GN=Atp2a3 PE=1 SV=1;tr|B1ATS4|B1ATS4_MOUSE Calcium-transporting ATPase OS=Mus muscul	4	28	22	20	17	16	16	13	11	17	14	12	13	11	9	15	12	10	11	10	9	13	111.71	1020	1020;1026;981;999	0	323.31	24.5	22	22.4	19.8	15.7	24.3	1419500000	1332800000	1.7469e+09	1180100000	819730000	1246100000	23788000	20325000	26644000
G5E829;A0A1W2P7C7;A0A1W2P7R3;A0A1W2P772;A0A1W2P867	G5E829	16;7;3;2;1	10;5;3;2;1	8;5;3;1;0	Plasma membrane calcium-transporting ATPase 1	Atp2b1	sp|G5E829|AT2B1_MOUSE Plasma membrane calcium-transporting ATPase 1 OS=Mus musculus OX=10090 GN=Atp2b1 PE=1 SV=1	5	16	10	8	8	9	10	7	6	10	2	5	5	3	4	5	2	5	4	3	4	5	134.75	1220	1220;430;212;317;175	0	94.182	11.2	12.7	13.4	9.8	8.5	13.4	151390000	244390000	285580000	201690000	250350000	278220000	3027900	3331200	4850100
F7AAP4;E9Q828;Q6Q477	F7AAP4;E9Q828;Q6Q477	20;20;19	20;20;19	14;14;13	Calcium-transporting ATPase	Atp2b4	tr|F7AAP4|F7AAP4_MOUSE Calcium-transporting ATPase OS=Mus musculus OX=10090 GN=Atp2b4 PE=1 SV=1;tr|E9Q828|E9Q828_MOUSE Calcium-transporting ATPase OS=Mus musculus OX=10090 GN=Atp2b4 PE=1 SV=1;sp|Q6Q477|AT2B4_MOUSE Plasma membrane calcium-transporting ATPas	3	20	20	14	14	7	10	8	6	9	14	7	10	8	6	9	8	3	5	4	4	4	128.56	1166	1166;1172;1205	0	323.31	19	9.9	13	10.6	7.2	12.1	1.7692e+09	766750000	1361900000	1105600000	697230000	760440000	32279000	13860000	26190000
Q03265;D3Z6F5;D6RJ16	Q03265;D3Z6F5	24;23;2	24;23;2	24;23;2	ATP synthase subunit alpha, mitochondrial;ATP synthase subunit alpha	Atp5a1	sp|Q03265|ATPA_MOUSE ATP synthase subunit alpha, mitochondrial OS=Mus musculus OX=10090 GN=Atp5f1a PE=1 SV=1;tr|D3Z6F5|D3Z6F5_MOUSE ATP synthase subunit alpha OS=Mus musculus OX=10090 GN=Atp5a1 PE=1 SV=1	3	24	24	24	17	16	18	18	20	16	17	16	18	18	20	16	17	16	18	18	20	16	59.752	553	553;503;89	0	323.31	39.4	39.8	41.4	42.9	42.5	37.3	38373000000	39303000000	43198000000	27930000000	25903000000	29112000000	1.0167e+09	1089700000	1175200000
P56480	P56480	27	27	27	ATP synthase subunit beta, mitochondrial	Atp5b	sp|P56480|ATPB_MOUSE ATP synthase subunit beta, mitochondrial OS=Mus musculus OX=10090 GN=Atp5f1b PE=1 SV=2	1	27	27	27	23	23	26	24	24	26	23	23	26	24	24	26	23	23	26	24	24	26	56.3	529	529	0	323.31	66.5	67.7	71.1	66.5	71.1	72.4	60991000000	68725000000	86817000000	55802000000	41344000000	57258000000	1.6502e+09	1.7821e+09	1.9885e+09
Q8C2Q8;Q91VR2;A2AKU9;A2AKV1;A2AKV2;A2AKV3;A2AKV0	Q8C2Q8;Q91VR2;A2AKU9;A2AKV1;A2AKV2;A2AKV3	8;8;7;5;5;5;3	8;8;7;5;5;5;3	8;8;7;5;5;5;3	ATP synthase subunit gamma;ATP synthase subunit gamma, mitochondrial	Atp5c1	tr|Q8C2Q8|Q8C2Q8_MOUSE ATP synthase subunit gamma OS=Mus musculus OX=10090 GN=Atp5c1 PE=1 SV=1;sp|Q91VR2|ATPG_MOUSE ATP synthase subunit gamma, mitochondrial OS=Mus musculus OX=10090 GN=Atp5f1c PE=1 SV=1;tr|A2AKU9|A2AKU9_MOUSE ATP synthase subunit gamma OS	7	8	8	8	6	4	6	5	7	7	6	4	6	5	7	7	6	4	6	5	7	7	30.255	274	274;298;297;154;171;188;101	0	94.277	23	15.7	23	19.3	27.4	27.4	2908600000	951580000	1.8924e+09	1.7248e+09	1.909e+09	1.7119e+09	244330000	86409000	158570000
Q9D3D9;D3Z7S4	Q9D3D9;D3Z7S4	4;2	4;2	4;2	ATP synthase subunit delta, mitochondrial	Atp5d	sp|Q9D3D9|ATPD_MOUSE ATP synthase subunit delta, mitochondrial OS=Mus musculus OX=10090 GN=Atp5f1d PE=1 SV=1;tr|D3Z7S4|D3Z7S4_MOUSE ATP synthase F1 subunit delta OS=Mus musculus OX=10090 GN=Atp5d PE=1 SV=1	2	4	4	4	3	0	1	2	3	2	3	0	1	2	3	2	3	0	1	2	3	2	17.6	168	168;121	0	260.62	22.6	0	8.9	17.3	22.6	17.3	3.0504e+09	0	963380000	292040000	2879900000	2.1065e+09	502250000	0	63756000
Q9CQQ7;A0A0G2JGX3	Q9CQQ7	11;5	11;5	11;5	ATP synthase F(0) complex subunit B1, mitochondrial	Atp5f1	sp|Q9CQQ7|AT5F1_MOUSE ATP synthase F(0) complex subunit B1, mitochondrial OS=Mus musculus OX=10090 GN=Atp5pb PE=1 SV=1	2	11	11	11	4	3	9	6	2	3	4	3	9	6	2	3	4	3	9	6	2	3	28.948	256	256;122	0	64.785	16	12.1	34.8	25.8	7.8	10.9	1.0584e+09	186900000	2694400000	359380000	393700000	836220000	62257000	4112500	139520000
Q9DCX2;B1ASE2	Q9DCX2;B1ASE2	13;10	13;10	13;10	ATP synthase subunit d, mitochondrial	Atp5h	sp|Q9DCX2|ATP5H_MOUSE ATP synthase subunit d, mitochondrial OS=Mus musculus OX=10090 GN=Atp5pd PE=1 SV=3;tr|B1ASE2|B1ASE2_MOUSE ATP synthase subunit d, mitochondrial (Fragment) OS=Mus musculus OX=10090 GN=Atp5h PE=1 SV=1	2	13	13	13	11	6	11	6	10	9	11	6	11	6	10	9	11	6	11	6	10	9	18.749	161	161;138	0	323.31	73.3	47.2	76.4	47.2	63.4	65.8	7.5311e+09	3.1291e+09	8.3705e+09	4.1162e+09	4387300000	6.2827e+09	556200000	168670000	589860000
Q06185;Q8BTB6	Q06185;Q8BTB6	4;3	4;3	4;3	ATP synthase subunit e, mitochondrial	Atp5i;Atp5k	sp|Q06185|ATP5I_MOUSE ATP synthase subunit e, mitochondrial OS=Mus musculus OX=10090 GN=Atp5me PE=1 SV=2;tr|Q8BTB6|Q8BTB6_MOUSE ATP synthase subunit e, mitochondrial OS=Mus musculus OX=10090 GN=Atp5k PE=1 SV=1	2	4	4	4	3	1	3	2	2	3	3	1	3	2	2	3	3	1	3	2	2	3	8.2355	71	71;38	0	129.55	33.8	15.5	50.7	32.4	32.4	33.8	1.5421e+09	885270000	1444200000	1184900000	1136100000	1.4626e+09	514030000	295090000	481410000
P97450;E9QAD6	P97450;E9QAD6	8;5	8;5	8;5	ATP synthase-coupling factor 6, mitochondrial	Atp5j	sp|P97450|ATP5J_MOUSE ATP synthase-coupling factor 6, mitochondrial OS=Mus musculus OX=10090 GN=Atp5pf PE=1 SV=1;tr|E9QAD6|E9QAD6_MOUSE ATP synthase peripheral stalk subunit F6 (Fragment) OS=Mus musculus OX=10090 GN=Atp5j PE=1 SV=8	2	8	8	8	5	3	4	5	4	6	5	3	4	5	4	6	5	3	4	5	4	6	12.496	108	108;91	0	323.31	38	30.6	31.5	44.4	31.5	44.4	2435400000	1363500000	1.8342e+09	2.023e+09	2504800000	2.9359e+09	405140000	255700000	281210000
P56135;F8WHP8	P56135;F8WHP8	3;2	3;2	3;2	ATP synthase subunit f, mitochondrial	Atp5j2	sp|P56135|ATPK_MOUSE ATP synthase subunit f, mitochondrial OS=Mus musculus OX=10090 GN=Atp5mf PE=1 SV=3;tr|F8WHP8|F8WHP8_MOUSE ATP synthase membrane subunit f OS=Mus musculus OX=10090 GN=Atp5j2 PE=1 SV=1	2	3	3	3	2	2	3	3	1	2	2	2	3	3	1	2	2	2	3	3	1	2	10.344	88	88;76	0	19.557	21.6	21.6	34.1	34.1	13.6	21.6	976260000	3.2297e+09	1.4643e+09	1.039e+09	731000000	2442500000	244070000	231660000	366070000
Q9CPQ8	Q9CPQ8	3	3	3	ATP synthase subunit g, mitochondrial	Atp5l	sp|Q9CPQ8|ATP5L_MOUSE ATP synthase subunit g, mitochondrial OS=Mus musculus OX=10090 GN=Atp5mg PE=1 SV=1	1	3	3	3	2	2	3	1	2	1	2	2	3	1	2	1	2	2	3	1	2	1	11.424	103	103	0	86.616	31.1	31.1	39.8	18.4	31.1	18.4	2274100000	1.9942e+09	2500000000	1.816e+09	1395700000	1.8528e+09	372330000	329670000	390770000
Q9DB20;A0A338P7G3;A0A338P776;F7D3P8	Q9DB20;A0A338P7G3	10;5;4;3	10;5;4;3	8;5;2;3	ATP synthase subunit O, mitochondrial	Atp5o	sp|Q9DB20|ATPO_MOUSE ATP synthase subunit O, mitochondrial OS=Mus musculus OX=10090 GN=Atp5po PE=1 SV=1;tr|A0A338P7G3|A0A338P7G3_MOUSE ATP synthase peripheral stalk subunit OSCP (Fragment) OS=Mus musculus OX=10090 GN=Atp5o PE=1 SV=1	4	10	10	8	4	7	7	6	7	5	4	7	7	6	7	5	3	6	6	5	5	3	23.363	213	213;94;109;176	0	323.31	27.7	49.3	49.3	40.4	44.1	32.9	3.2642e+09	3.6229e+09	4736200000	4.1713e+09	2.1357e+09	2388500000	166700000	177340000	255910000
Q9R1Q9;Q3TKX1;B7FAU3;F6X9J0;B7FAU7	Q9R1Q9;Q3TKX1;B7FAU3	4;3;2;1;1	4;3;2;1;1	4;3;2;1;1	V-type proton ATPase subunit S1	Atp6ap1	sp|Q9R1Q9|VAS1_MOUSE V-type proton ATPase subunit S1 OS=Mus musculus OX=10090 GN=Atp6ap1 PE=1 SV=1;tr|Q3TKX1|Q3TKX1_MOUSE ATPase, H+ transporting, lysosomal accessory protein OS=Mus musculus OX=10090 GN=Atp6ap1 PE=1 SV=1;tr|B7FAU3|B7FAU3_MOUSE ATPase, H+ t	5	4	4	4	2	1	0	1	1	1	2	1	0	1	1	1	2	1	0	1	1	1	51.007	463	463;415;224;101;272	0	20.206	6.5	3.5	0	2.2	3.9	3.9	58473000	33686000	0	27814000	25056000	15200000	1342900	2406200	0
Q9CYN9	Q9CYN9	3	3	3	Renin receptor	Atp6ap2	sp|Q9CYN9|RENR_MOUSE Renin receptor OS=Mus musculus OX=10090 GN=Atp6ap2 PE=1 SV=2	1	3	3	3	0	1	0	0	0	0	0	1	0	0	0	0	0	1	0	0	0	0	39.091	350	350	0.0031198	2.6372	0	4.6	0	0	0	0	0	13352000	0	0	0	0	0	890130	0
Q9Z1G4;K3W4T3;A2A599	Q9Z1G4;K3W4T3	6;6;1	6;6;1	5;5;1	V-type proton ATPase 116 kDa subunit a isoform 1;V-type proton ATPase subunit a	Atp6v0a1	sp|Q9Z1G4|VPP1_MOUSE V-type proton ATPase 116 kDa subunit a1 OS=Mus musculus OX=10090 GN=Atp6v0a1 PE=1 SV=3;tr|K3W4T3|K3W4T3_MOUSE V-type proton ATPase subunit a OS=Mus musculus OX=10090 GN=Atp6v0a1 PE=1 SV=1	3	6	6	5	0	2	3	3	2	4	0	2	3	3	2	4	0	2	3	3	2	4	96.466	839	839;838;79	0	20.94	0	3.7	5	5.2	3.9	7.3	0	79287000	141140000	114140000	42603000	142920000	0	2477700	4410500
P15920;A0A0G2JFS2	P15920	3;1	2;1	2;1	V-type proton ATPase 116 kDa subunit a isoform 2	Atp6v0a2	sp|P15920|VPP2_MOUSE V-type proton ATPase 116 kDa subunit a2 OS=Mus musculus OX=10090 GN=Atp6v0a2 PE=1 SV=2	2	3	2	2	1	0	1	0	0	0	1	0	1	0	0	0	1	0	1	0	0	0	98.144	856	856;182	0.0067099	2.2415	1.5	0	1.5	0	0	0	0	0	27670000	0	0	0	0	0	658810
P51863	P51863	6	6	6	V-type proton ATPase subunit d 1	Atp6v0d1	sp|P51863|VA0D1_MOUSE V-type proton ATPase subunit d 1 OS=Mus musculus OX=10090 GN=Atp6v0d1 PE=1 SV=2	1	6	6	6	1	3	3	1	1	2	1	3	3	1	1	2	1	3	3	1	1	2	40.301	351	351	0	150.35	3.7	17.1	13.1	6.3	6.3	9.1	90979000	225650000	311630000	122290000	39065000	160630000	5686200	6989800	19477000
P50516;D3Z1B9;D3YWH3;D3YZ23	P50516	21;6;4;1	21;6;4;1	21;6;4;1	V-type proton ATPase catalytic subunit A	Atp6v1a	sp|P50516|VATA_MOUSE V-type proton ATPase catalytic subunit A OS=Mus musculus OX=10090 GN=Atp6v1a PE=1 SV=2	4	21	21	21	13	8	16	12	12	11	13	8	16	12	12	11	13	8	16	12	12	11	68.325	617	617;237;196;77	0	323.31	28.8	21.4	33.2	28.5	27.4	27.4	1239100000	875770000	1.8663e+09	1155000000	1.0446e+09	1175000000	20569000	14968000	37922000
P62814;Q91YH6;A0A0U1RNU9	P62814	15;6;2	15;6;2	15;6;2	V-type proton ATPase subunit B, brain isoform	Atp6v1b2	sp|P62814|VATB2_MOUSE V-type proton ATPase subunit B, brain isoform OS=Mus musculus OX=10090 GN=Atp6v1b2 PE=1 SV=1	3	15	15	15	11	8	7	10	8	11	11	8	7	10	8	11	11	8	7	10	8	11	56.55	511	511;513;215	0	197.21	31.7	24.3	20.7	28.2	22.7	34.4	1085100000	689920000	903410000	1277800000	673880000	1.0142e+09	32677000	20878000	27593000
Q9Z1G3;A0A2I3BPD0	Q9Z1G3	6;2	6;2	6;2	V-type proton ATPase subunit C 1	Atp6v1c1	sp|Q9Z1G3|VATC1_MOUSE V-type proton ATPase subunit C 1 OS=Mus musculus OX=10090 GN=Atp6v1c1 PE=1 SV=4	2	6	6	6	3	4	4	1	1	4	3	4	4	1	1	4	3	4	4	1	1	4	43.887	382	382;101	0	129.74	11.3	16	16	4.2	4.2	16	138810000	165370000	179130000	62239000	33693000	136360000	5141100	4606500	5366200
P57746	P57746	5	5	5	V-type proton ATPase subunit D	Atp6v1d	sp|P57746|VATD_MOUSE V-type proton ATPase subunit D OS=Mus musculus OX=10090 GN=Atp6v1d PE=1 SV=1	1	5	5	5	2	2	2	2	3	2	2	2	2	2	3	2	2	2	2	2	3	2	28.369	247	247	0	44.688	10.9	10.9	10.9	10.9	13.8	10.9	82325000	114720000	112480000	122100000	140750000	113750000	4175100	5832700	4807100
P50518;A0A0N4SW07;A0A0N4SW34;A0A0N4SWA3;Q9D593	P50518;A0A0N4SW07;A0A0N4SW34	8;5;4;2;1	8;5;4;2;1	8;5;4;2;1	V-type proton ATPase subunit E 1	Atp6v1e1	sp|P50518|VATE1_MOUSE V-type proton ATPase subunit E 1 OS=Mus musculus OX=10090 GN=Atp6v1e1 PE=1 SV=2;tr|A0A0N4SW07|A0A0N4SW07_MOUSE V-type proton ATPase subunit E 1 (Fragment) OS=Mus musculus OX=10090 GN=Atp6v1e1 PE=1 SV=1;tr|A0A0N4SW34|A0A0N4SW34_MOUSE V	5	8	8	8	4	3	5	4	3	5	4	3	5	4	3	5	4	3	5	4	3	5	26.157	226	226;128;87;78;226	0	52.64	15.9	11.9	19.5	16.4	11.9	19.5	545190000	240710000	594940000	279780000	161410000	608200000	18086000	12246000	21879000
Q9D1K2;A0A0N4SVE1;F7B2B4	Q9D1K2	3;1;1	3;1;1	3;1;1	V-type proton ATPase subunit F	Atp6v1f	sp|Q9D1K2|VATF_MOUSE V-type proton ATPase subunit F OS=Mus musculus OX=10090 GN=Atp6v1f PE=1 SV=2	3	3	3	3	1	2	1	2	3	3	1	2	1	2	3	3	1	2	1	2	3	3	13.37	119	119;71;100	0	12.39	9.2	19.3	9.2	19.3	26.9	26.9	154920000	170820000	82278000	177560000	261530000	332830000	19364000	21352000	10285000
Q9CR51	Q9CR51	3	3	3	V-type proton ATPase subunit G 1	Atp6v1g1	sp|Q9CR51|VATG1_MOUSE V-type proton ATPase subunit G 1 OS=Mus musculus OX=10090 GN=Atp6v1g1 PE=1 SV=3	1	3	3	3	1	0	1	1	1	2	1	0	1	1	1	2	1	0	1	1	1	2	13.724	118	118	0	275.01	12.7	0	12.7	12.7	12.7	27.1	644040000	0	552210000	585640000	554470000	787580000	107340000	0	92036000
Q9WTT4	Q9WTT4	1	1	1	V-type proton ATPase subunit G 2	Atp6v1g2	sp|Q9WTT4|VATG2_MOUSE V-type proton ATPase subunit G 2 OS=Mus musculus OX=10090 GN=Atp6v1g2 PE=1 SV=1	1	1	1	1	0	1	0	0	0	0	0	1	0	0	0	0	0	1	0	0	0	0	13.651	118	118	0	73.931	0	12.7	0	0	0	0	0	15469000	0	0	0	0	0	2209800	0
A0A0A6YX18;Q8BVE3;A0A0A6YWP6;A0A0A6YVU0	A0A0A6YX18;Q8BVE3;A0A0A6YWP6	7;7;6;1	7;7;6;1	7;7;6;1	V-type proton ATPase subunit H	Atp6v1h	tr|A0A0A6YX18|A0A0A6YX18_MOUSE V-type proton ATPase subunit H OS=Mus musculus OX=10090 GN=Atp6v1h PE=1 SV=1;sp|Q8BVE3|VATH_MOUSE V-type proton ATPase subunit H OS=Mus musculus OX=10090 GN=Atp6v1h PE=1 SV=1;tr|A0A0A6YWP6|A0A0A6YWP6_MOUSE V-type proton ATPas	4	7	7	7	3	3	3	1	3	2	3	3	3	1	3	2	3	3	3	1	3	2	54.108	465	465;483;441;140	0	130.62	12.3	12.5	8.8	4.1	10.8	6	276610000	80371000	140180000	39130000	38517000	66363000	10241000	2290500	5607200
Q148W0;A0A494BB33	Q148W0	6;2	6;2	6;2	Phospholipid-transporting ATPase IC	Atp8b1	sp|Q148W0|AT8B1_MOUSE Phospholipid-transporting ATPase IC OS=Mus musculus OX=10090 GN=Atp8b1 PE=1 SV=2	2	6	6	6	2	1	0	2	1	1	2	1	0	2	1	1	2	1	0	2	1	1	143.8	1251	1251;245	0	6.7665	1.6	0.8	0	2.2	0.7	0.8	43420000	40607000	0	38927000	0	32447000	943920	882760	0
Q8C4G3;Q8C288;A2AQC3;O70228	Q8C4G3;Q8C288;A2AQC3;O70228	3;3;3;3	3;3;3;3	3;3;3;3	Phospholipid-transporting ATPase;Probable phospholipid-transporting ATPase IIA	Atp9a	tr|Q8C4G3|Q8C4G3_MOUSE Phospholipid-transporting ATPase OS=Mus musculus OX=10090 GN=Atp9a PE=1 SV=1;tr|Q8C288|Q8C288_MOUSE Phospholipid-transporting ATPase OS=Mus musculus OX=10090 GN=Atp9a PE=1 SV=1;tr|A2AQC3|A2AQC3_MOUSE Phospholipid-transporting ATPase	4	3	3	3	1	0	0	0	0	1	1	0	0	0	0	1	1	0	0	0	0	1	116.42	1029	1029;1031;1105;1047	0	6.1995	1.1	0	0	0	0	0.9	37265000	0	0	0	0	0	716630	0	0
E9PV44;O35143	E9PV44;O35143	2;2	2;2	2;2	ATPase inhibitor, mitochondrial	Atpif1	tr|E9PV44|E9PV44_MOUSE ATP synthase F1 subunit epsilon OS=Mus musculus OX=10090 GN=Atpif1 PE=1 SV=1;sp|O35143|ATIF1_MOUSE ATPase inhibitor, mitochondrial OS=Mus musculus OX=10090 GN=Atp5if1 PE=1 SV=2	2	2	2	2	1	0	0	0	2	0	1	0	0	0	2	0	1	0	0	0	2	0	8.7887	74	74;106	0.0066975	2.2229	9.5	0	0	0	12.2	0	575630000	0	0	0	342230000	0	143910000	0	0
P28658	P28658	6	6	6	Ataxin-10	Atxn10	sp|P28658|ATX10_MOUSE Ataxin-10 OS=Mus musculus OX=10090 GN=Atxn10 PE=1 SV=2	1	6	6	6	0	1	0	1	1	0	0	1	0	1	1	0	0	1	0	1	1	0	53.706	475	475	0	6.0068	0	3.6	0	3.6	2.3	0	0	10854000	0	19220000	25039000	0	0	387660	0
E9QM77;O70305;F7B6X4;F6V8M6;F6U2C2;A0A286YDU2	E9QM77;O70305;F7B6X4;F6V8M6;F6U2C2	3;3;2;2;2;1	3;3;2;2;2;1	3;3;2;2;2;1	Ataxin-2	Atxn2	tr|E9QM77|E9QM77_MOUSE Ataxin-2 OS=Mus musculus OX=10090 GN=Atxn2 PE=1 SV=1;sp|O70305|ATX2_MOUSE Ataxin-2 OS=Mus musculus OX=10090 GN=Atxn2 PE=1 SV=1;tr|F7B6X4|F7B6X4_MOUSE Ataxin-2 (Fragment) OS=Mus musculus OX=10090 GN=Atxn2 PE=1 SV=1;tr|F6V8M6|F6V8M6_MO	6	3	3	3	1	1	0	1	0	1	1	1	0	1	0	1	1	1	0	1	0	1	136.46	1286	1286;1285;330;662;929;402	0	7.0794	1.2	1.3	0	1.3	0	1.3	0	15764000	0	16545000	0	0	0	321720	0
Q3TGG2;A0A0U1RPL0;Q7TQH0;E9Q5Q0;J3QP59	Q3TGG2;A0A0U1RPL0;Q7TQH0;E9Q5Q0;J3QP59	6;6;6;5;3	6;6;6;5;3	6;6;6;5;3	Ataxin-2-like protein	Atxn2l	tr|Q3TGG2|Q3TGG2_MOUSE Ataxin-2-like protein OS=Mus musculus OX=10090 GN=Atxn2l PE=1 SV=1;tr|A0A0U1RPL0|A0A0U1RPL0_MOUSE Ataxin-2-like protein OS=Mus musculus OX=10090 GN=Atxn2l PE=1 SV=1;sp|Q7TQH0|ATX2L_MOUSE Ataxin-2-like protein OS=Mus musculus OX=10090	5	6	6	6	4	1	3	2	2	4	4	1	3	2	2	4	4	1	3	2	2	4	105.44	994	994;1096;1049;863;218	0	67.368	5.9	1	4.9	3.3	3.3	5.8	146260000	34276000	94350000	100910000	131510000	204760000	3331700	926390	2550000
Q3UD01	Q3UD01	2	2	2	Putative ataxin-7-like protein 3B	Atxn7l3b	sp|Q3UD01|A7L3B_MOUSE Ataxin-7-like protein 3B OS=Mus musculus OX=10090 GN=Atxn7l3b PE=1 SV=1	1	2	2	2	0	1	1	1	1	2	0	1	1	1	1	2	0	1	1	1	1	2	10.731	97	97	0	25.69	0	20.6	20.6	20.6	20.6	34	0	26227000	30990000	43982000	35730000	45489000	0	5245500	6198000
P70295;Q3U3K9;A0A0N4SVA6	P70295;Q3U3K9;A0A0N4SVA6	3;3;2	3;3;2	3;3;2	Ancient ubiquitous protein 1	Aup1	sp|P70295|AUP1_MOUSE Lipid droplet-regulating VLDL assembly factor AUP1 OS=Mus musculus OX=10090 GN=Aup1 PE=1 SV=1;tr|Q3U3K9|Q3U3K9_MOUSE Lipid droplet-regulating VLDL assembly factor AUP1 OS=Mus musculus OX=10090 GN=Aup1 PE=1 SV=1;tr|A0A0N4SVA6|A0A0N4SVA6	3	3	3	3	2	2	1	2	1	1	2	2	1	2	1	1	2	2	1	2	1	1	46.121	410	410;439;391	0	17.702	7.6	7.6	3.2	7.6	3.2	3.2	90597000	62913000	46043000	69023000	24095000	80710000	2808100	1084400	2558000
O88398	O88398	4	4	4	Advillin	Avil	sp|O88398|AVIL_MOUSE Advillin OS=Mus musculus OX=10090 GN=Avil PE=1 SV=2	1	4	4	4	0	0	0	2	2	2	0	0	0	2	2	2	0	0	0	2	2	2	92.031	819	819	0	14.66	0	0	0	3.3	3.3	3.3	0	0	0	52243000	131210000	43779000	0	0	0
Q80U56;A0A0N4SUI4	Q80U56;A0A0N4SUI4	2;1	2;1	2;1	Late secretory pathway protein AVL9 homolog	Avl9	sp|Q80U56|AVL9_MOUSE Late secretory pathway protein AVL9 homolog OS=Mus musculus OX=10090 GN=Avl9 PE=1 SV=2;tr|A0A0N4SUI4|A0A0N4SUI4_MOUSE Late secretory pathway protein AVL9 homolog OS=Mus musculus OX=10090 GN=Avl9 PE=1 SV=1	2	2	2	2	0	0	1	0	1	1	0	0	1	0	1	1	0	0	1	0	1	1	72.185	649	649;222	0.00025654	3.4208	0	0	1.5	0	1.5	1.5	0	0	22802000	0	32313000	23193000	0	0	670650
P01887	P01887	2	2	2	Beta-2-microglobulin	B2m	sp|P01887|B2MG_MOUSE Beta-2-microglobulin OS=Mus musculus OX=10090 GN=B2m PE=1 SV=2	1	2	2	2	1	1	1	2	1	1	1	1	1	2	1	1	1	1	1	2	1	1	13.779	119	119	0	6.1247	8.4	8.4	8.4	16	8.4	8.4	295250000	218080000	268780000	346630000	0	354230000	42178000	31154000	38396000
Q9JI67	Q9JI67	8	8	8	Beta-1,3-galactosyltransferase 5	B3galt5	sp|Q9JI67|B3GT5_MOUSE Beta-1,3-galactosyltransferase 5 OS=Mus musculus OX=10090 GN=B3galt5 PE=2 SV=1	1	8	8	8	2	2	3	4	3	3	2	2	3	4	3	3	2	2	3	4	3	3	35.964	308	308	0	60.281	6.2	6.2	11	16.9	11.4	11	322090000	95752000	409060000	473980000	314340000	342760000	17894000	5319500	21742000
Q5JCS9	Q5JCS9	8	8	8	N-acetyllactosaminide beta-1,3-N-acetylglucosaminyltransferase 3	B3gnt3	sp|Q5JCS9|B3GN3_MOUSE N-acetyllactosaminide beta-1,3-N-acetylglucosaminyltransferase 3 OS=Mus musculus OX=10090 GN=B3gnt3 PE=2 SV=1	1	8	8	8	4	2	4	1	2	3	4	2	4	1	2	3	4	2	4	1	2	3	42.586	372	372	0	13.971	12.1	6.5	11.6	2.7	5.6	9.4	307260000	61058000	465200000	201980000	124620000	215270000	13786000	3591700	21913000
Q8K0J2;A0A087WQY3	Q8K0J2;A0A087WQY3	9;6	9;6	9;6	UDP-GlcNAc:betaGal beta-1,3-N-acetylglucosaminyltransferase 7	B3gnt7	sp|Q8K0J2|B3GN7_MOUSE UDP-GlcNAc:betaGal beta-1,3-N-acetylglucosaminyltransferase 7 OS=Mus musculus OX=10090 GN=B3gnt7 PE=2 SV=2;tr|A0A087WQY3|A0A087WQY3_MOUSE Hexosyltransferase (Fragment) OS=Mus musculus OX=10090 GN=B3gnt7 PE=1 SV=1	2	9	9	9	4	7	6	6	6	6	4	7	6	6	6	6	4	7	6	6	6	6	45.378	397	397;155	0	176.61	13.1	24.2	21.2	18.9	21.7	21.4	206610000	1.0599e+09	461380000	375430000	265960000	378760000	10330000	35546000	21082000
Q09200;A0A1W2P6F0	Q09200	5;2	5;2	5;2	Beta-1,4 N-acetylgalactosaminyltransferase 1	B4galnt1	sp|Q09200|B4GN1_MOUSE Beta-1,4 N-acetylgalactosaminyltransferase 1 OS=Mus musculus OX=10090 GN=B4galnt1 PE=1 SV=1	2	5	5	5	2	1	3	2	2	2	2	1	3	2	2	2	2	1	3	2	2	2	59.211	533	533;192	0	61.005	4.1	2.1	7.3	4.1	4.1	7.3	61927000	15696000	169410000	79896000	69228000	74428000	2135400	541250	5841800
Q09199	Q09199	14	14	14	Beta-1,4 N-acetylgalactosaminyltransferase 2	B4galnt2	sp|Q09199|B4GN2_MOUSE Beta-1,4 N-acetylgalactosaminyltransferase 2 OS=Mus musculus OX=10090 GN=B4galnt2 PE=2 SV=1	1	14	14	14	8	6	9	5	6	8	8	6	9	5	6	8	8	6	9	5	6	8	58.317	510	510	0	189.66	18.4	16.3	22.4	14.9	16.5	19.8	797210000	812730000	1227200000	729990000	661220000	629480000	17319000	15124000	26667000
B1AXY5;P15535	B1AXY5;P15535	4;4	4;4	4;4	Beta-1,4-galactosyltransferase 1;Lactose synthase A protein;N-acetyllactosamine synthase;Beta-N-acetylglucosaminylglycopeptide beta-1,4-galactosyltransferase;Beta-N-acetylglucosaminyl-glycolipid beta-1,4-galactosyltransferase;Processed beta-1,4-galactosyltransferase 1	B4galt1	tr|B1AXY5|B1AXY5_MOUSE Beta-1,4-galactosyltransferase 1 OS=Mus musculus OX=10090 GN=B4galt1 PE=1 SV=1;sp|P15535|B4GT1_MOUSE Beta-1,4-galactosyltransferase 1 OS=Mus musculus OX=10090 GN=B4galt1 PE=1 SV=1	2	4	4	4	1	1	2	0	0	0	1	1	2	0	0	0	1	1	2	0	0	0	37.688	346	346;399	0	9.3996	4.9	5.8	12.1	0	0	0	0	19434000	104890000	0	0	0	0	1143200	4925700
Q3UI43	Q3UI43	2	2	2	BRISC and BRCA1-A complex member 1	Babam1	sp|Q3UI43|BABA1_MOUSE BRISC and BRCA1-A complex member 1 OS=Mus musculus OX=10090 GN=Babam1 PE=1 SV=1	1	2	2	2	1	1	1	1	0	0	1	1	1	1	0	0	1	1	1	1	0	0	36.793	333	333	0	23.615	5.7	5.7	5.7	5.7	0	0	30550000	30524000	44803000	32714000	0	0	1527500	1526200	2240100
F6TCF9;Q60739	F6TCF9;Q60739	2;2	2;2	2;2	BAG family molecular chaperone regulator 1	Bag1	tr|F6TCF9|F6TCF9_MOUSE BAG family molecular chaperone regulator 1 OS=Mus musculus OX=10090 GN=Bag1 PE=1 SV=1;sp|Q60739|BAG1_MOUSE BAG family molecular chaperone regulator 1 OS=Mus musculus OX=10090 GN=Bag1 PE=1 SV=3	2	2	2	2	0	0	0	1	1	2	0	0	0	1	1	2	0	0	0	1	1	2	39.696	355	355;355	0	7.9539	0	0	0	3.4	2.8	6.2	0	0	0	0	31127000	70175000	0	0	0
Q91YN9;A0A087WNX9	Q91YN9	5;1	5;1	5;1	BAG family molecular chaperone regulator 2	Bag2	sp|Q91YN9|BAG2_MOUSE BAG family molecular chaperone regulator 2 OS=Mus musculus OX=10090 GN=Bag2 PE=1 SV=1	2	5	5	5	3	1	2	2	2	2	3	1	2	2	2	2	3	1	2	2	2	2	23.473	210	210;57	0	51.305	16.2	5.2	9.5	11.9	11.9	11.9	353860000	47076000	167340000	224670000	98213000	165040000	25276000	3362600	11953000
Q9JLV1	Q9JLV1	9	9	9	BAG family molecular chaperone regulator 3	Bag3	sp|Q9JLV1|BAG3_MOUSE BAG family molecular chaperone regulator 3 OS=Mus musculus OX=10090 GN=Bag3 PE=1 SV=2	1	9	9	9	6	6	5	4	7	6	6	6	5	4	7	6	6	6	5	4	7	6	61.859	577	577	0	97.888	17	17.5	14.7	12.3	20.5	18.2	458840000	274570000	329300000	356320000	514900000	535140000	9677800	4796200	6231800
Q8CI32	Q8CI32	3	3	3	BAG family molecular chaperone regulator 5	Bag5	sp|Q8CI32|BAG5_MOUSE BAG family molecular chaperone regulator 5 OS=Mus musculus OX=10090 GN=Bag5 PE=1 SV=1	1	3	3	3	1	0	1	2	1	1	1	0	1	2	1	1	1	0	1	2	1	1	50.942	447	447	0	32.74	1.8	0	1.8	4.5	3.4	3.4	20074000	0	15875000	40886000	36795000	0	836410	0	661460
Q3UF95;Q9Z1R2;G3UYQ2;A0A1B0GX81;G3UZT6;G3UXT8;S4R224;G3UYZ0;G3V013;S4R183	Q3UF95;Q9Z1R2;G3UYQ2;A0A1B0GX81;G3UZT6	11;11;10;10;10;4;2;2;2;1	11;11;10;10;10;4;2;2;2;1	11;11;10;10;10;4;2;2;2;1	Large proline-rich protein BAG6	Bag6	tr|Q3UF95|Q3UF95_MOUSE BCL2-associated athanogene 6 OS=Mus musculus OX=10090 GN=Bag6 PE=1 SV=1;sp|Q9Z1R2|BAG6_MOUSE Large proline-rich protein BAG6 OS=Mus musculus OX=10090 GN=Bag6 PE=1 SV=1;tr|G3UYQ2|G3UYQ2_MOUSE BCL2-associated athanogene 6 OS=Mus muscul	10	11	11	11	4	3	4	3	2	5	4	3	4	3	2	5	4	3	4	3	2	5	119.14	1136	1136;1154;1082;1107;1122;563;120;209;253;115	0	273.09	6.3	4	6.5	3.8	3.6	7.3	246230000	146160000	295010000	180230000	199030000	334800000	2008300	4429200	4697300
Q9DBJ3	Q9DBJ3	5	5	5	Brain-specific angiogenesis inhibitor 1-associated protein 2-like protein 1	Baiap2l1	sp|Q9DBJ3|BI2L1_MOUSE Brain-specific angiogenesis inhibitor 1-associated protein 2-like protein 1 OS=Mus musculus OX=10090 GN=Baiap2l1 PE=1 SV=1	1	5	5	5	1	1	4	0	1	1	1	1	4	0	1	1	1	1	4	0	1	1	57.187	514	514	0	37.641	3.7	3.7	16.7	0	3.7	3.7	31175000	21770000	165510000	0	22936000	40589000	916910	640300	3775600
F7CUQ1;Q91WX5;O08734	F7CUQ1;Q91WX5;O08734	2;2;2	2;2;2	2;2;2	Bcl-2 homologous antagonist/killer	Bak1	tr|F7CUQ1|F7CUQ1_MOUSE Bcl-2 homologous antagonist/killer OS=Mus musculus OX=10090 GN=Bak1 PE=1 SV=2;tr|Q91WX5|Q91WX5_MOUSE Bak1 protein OS=Mus musculus OX=10090 GN=Bak1 PE=1 SV=1;sp|O08734|BAK_MOUSE Bcl-2 homologous antagonist/killer OS=Mus musculus OX=10	3	2	2	2	0	1	1	0	0	0	0	1	1	0	0	0	0	1	1	0	0	0	15.963	146	146;151;209	0	9.855	0	17.1	15.8	0	0	0	0	10710000	0	0	0	0	0	1785000	0
O54962	O54962	6	6	6	Barrier-to-autointegration factor;Barrier-to-autointegration factor, N-terminally processed	Banf1	sp|O54962|BAF_MOUSE Barrier-to-autointegration factor OS=Mus musculus OX=10090 GN=Banf1 PE=1 SV=1	1	6	6	6	3	2	3	3	2	3	3	2	3	3	2	3	3	2	3	3	2	3	10.102	89	89	0	150.48	34.8	27	34.8	34.8	23.6	34.8	1418700000	805450000	924100000	1074300000	341810000	1.6312e+09	116840000	38605000	73951000
Q91XV3	Q91XV3	7	7	7	Brain acid soluble protein 1	Basp1	sp|Q91XV3|BASP1_MOUSE Brain acid soluble protein 1 OS=Mus musculus OX=10090 GN=Basp1 PE=1 SV=3	1	7	7	7	0	0	0	1	3	5	0	0	0	1	3	5	0	0	0	1	3	5	22.086	226	226	0	173.39	0	0	0	13.7	21.7	48.2	0	0	0	44276000	292870000	305220000	0	0	0
A0A1B0GT81;Q07813;A0A1B0GS13;A0A1B0GTA4;A0A1B0GT35	A0A1B0GT81;Q07813;A0A1B0GS13;A0A1B0GTA4	4;4;3;3;1	4;4;3;3;1	3;3;2;2;1	Apoptosis regulator BAX	Bax	tr|A0A1B0GT81|A0A1B0GT81_MOUSE Apoptosis regulator BAX OS=Mus musculus OX=10090 GN=Bax PE=1 SV=1;sp|Q07813|BAX_MOUSE Apoptosis regulator BAX OS=Mus musculus OX=10090 GN=Bax PE=1 SV=1;tr|A0A1B0GS13|A0A1B0GS13_MOUSE Apoptosis regulator BAX (Fragment) OS=Mus	5	4	4	3	0	1	1	0	2	2	0	1	1	0	2	2	0	1	0	0	2	1	18.955	171	171;192;114;172;74	0	47.099	0	7.6	11.7	0	19.9	18.1	0	754810000	53636000	0	73696000	92832000	0	83868000	5959500
Q9Z277	Q9Z277	3	3	3	Tyrosine-protein kinase BAZ1B	Baz1b	sp|Q9Z277|BAZ1B_MOUSE Tyrosine-protein kinase BAZ1B OS=Mus musculus OX=10090 GN=Baz1b PE=1 SV=2	1	3	3	3	1	0	1	0	0	1	1	0	1	0	0	1	1	0	1	0	0	1	170.65	1479	1479	0.0012373	2.9423	1.1	0	1.1	0	0	0.8	52368000	0	0	0	0	45194000	671380	0	0
A0A0R4J0B5;D6RDS0;Q91W34	A0A0R4J0B5;D6RDS0;Q91W34	4;2;2	4;2;2	4;2;2	RUS1 family protein C16orf58 homolog	BC017158	tr|A0A0R4J0B5|A0A0R4J0B5_MOUSE RUS family member 1 OS=Mus musculus OX=10090 GN=Rusf1 PE=1 SV=1;tr|D6RDS0|D6RDS0_MOUSE RUS family member 1 OS=Mus musculus OX=10090 GN=Rusf1 PE=1 SV=1;sp|Q91W34|RUSF1_MOUSE RUS family member 1 OS=Mus musculus OX=10090 GN=Rusf	3	4	4	4	2	1	2	1	1	1	2	1	2	1	1	1	2	1	2	1	1	1	50.53	466	466;347;466	0	49.028	6	5.4	8.4	3	1.5	3	98333000	29363000	88429000	4549200	66660000	53220000	4682500	1398200	2077400
Q3UNZ8;A0A0A6YWV6;A0A0A6YWZ0	Q3UNZ8;A0A0A6YWV6	3;3;1	3;3;1	3;3;1	Quinone oxidoreductase-like protein 2	BC026585	sp|Q3UNZ8|QORL2_MOUSE Quinone oxidoreductase-like protein 2 OS=Mus musculus OX=10090 GN=Cryzl2 PE=1 SV=1;tr|A0A0A6YWV6|A0A0A6YWV6_MOUSE Quinone oxidoreductase-like protein 2 OS=Mus musculus OX=10090 GN=Cryzl2 PE=1 SV=1	3	3	3	3	1	1	2	0	0	1	1	1	2	0	0	1	1	1	2	0	0	1	37.808	350	350;213;142	0	74.19	7.7	7.7	10.9	0	0	7.7	25830000	24764000	71630000	0	0	18196000	1359500	1303300	1563000
Q9R069;D3YTK7	Q9R069;D3YTK7	9;5	9;5	9;5	Basal cell adhesion molecule	Bcam	sp|Q9R069|BCAM_MOUSE Basal cell adhesion molecule OS=Mus musculus OX=10090 GN=Bcam PE=1 SV=1;tr|D3YTK7|D3YTK7_MOUSE Basal cell adhesion molecule (Fragment) OS=Mus musculus OX=10090 GN=Bcam PE=1 SV=1	2	9	9	9	3	1	4	1	5	7	3	1	4	1	5	7	3	1	4	1	5	7	67.669	622	622;193	0	227.2	8.2	3.7	12.4	2.3	14.5	19.9	189580000	0	227020000	6970700	320620000	281250000	5924300	0	5444900
Q61335	Q61335	8	8	8	B-cell receptor-associated protein 31	Bcap31	sp|Q61335|BAP31_MOUSE B-cell receptor-associated protein 31 OS=Mus musculus OX=10090 GN=Bcap31 PE=1 SV=4	1	8	8	8	5	1	3	0	2	5	5	1	3	0	2	5	5	1	3	0	2	5	27.956	245	245	0	189.04	22.4	6.5	17.1	0	10.6	21.6	567540000	131430000	285000000	0	375970000	701530000	19429000	9387700	15905000
A2AVX1;E9Q8Q5;Q80YN3;F7BNZ5	A2AVX1;E9Q8Q5;Q80YN3;F7BNZ5	8;8;8;6	8;8;8;6	8;8;8;6	Breast carcinoma-amplified sequence 1 homolog	Bcas1	tr|A2AVX1|A2AVX1_MOUSE Breast carcinoma-amplified sequence 1 homolog OS=Mus musculus OX=10090 GN=Bcas1 PE=1 SV=1;tr|E9Q8Q5|E9Q8Q5_MOUSE Breast carcinoma-amplified sequence 1 homolog OS=Mus musculus OX=10090 GN=Bcas1 PE=1 SV=1;sp|Q80YN3|BCAS1_MOUSE Breast c	4	8	8	8	1	3	3	0	2	3	1	3	3	0	2	3	1	3	3	0	2	3	61.162	577	577;587;633;379	0	102.09	3.5	12.3	14.9	0	6.9	7.8	46546000	84309000	131820000	0	61997000	151880000	1454600	1868500	1719700
Q9D287;D6RGA5;D6RHR7	Q9D287;D6RGA5;D6RHR7	2;1;1	2;1;1	2;1;1	Pre-mRNA-splicing factor SPF27	Bcas2	sp|Q9D287|SPF27_MOUSE Pre-mRNA-splicing factor SPF27 OS=Mus musculus OX=10090 GN=Bcas2 PE=1 SV=1;tr|D6RGA5|D6RGA5_MOUSE Pre-mRNA-splicing factor SPF27 OS=Mus musculus OX=10090 GN=Bcas2 PE=1 SV=1;tr|D6RHR7|D6RHR7_MOUSE Pre-mRNA-splicing factor SPF27 OS=Mus	3	2	2	2	0	0	0	1	1	2	0	0	0	1	1	2	0	0	0	1	1	2	26.131	225	225;78;88	0	170.34	0	0	0	10.2	12.4	22.7	0	0	0	33442000	35696000	85087000	0	0	0
O35855;O88374;A0A1B0GX27;A0A1B0GQY4;A0A1B0GST1	O35855;O88374;A0A1B0GX27	9;8;8;2;1	9;8;8;2;1	9;8;8;2;1	Branched-chain-amino-acid aminotransferase, mitochondrial;Branched-chain-amino-acid aminotransferase	Bcat2	sp|O35855|BCAT2_MOUSE Branched-chain-amino-acid aminotransferase, mitochondrial OS=Mus musculus OX=10090 GN=Bcat2 PE=1 SV=2;tr|O88374|O88374_MOUSE Branched-chain-amino-acid aminotransferase OS=Mus musculus OX=10090 GN=Bcat2 PE=1 SV=1;tr|A0A1B0GX27|A0A1B0GX	5	9	9	9	8	6	7	4	5	6	8	6	7	4	5	6	8	6	7	4	5	6	44.127	393	393;353;388;101;97	0	173.62	27.7	23.2	24.4	17.3	18.8	23.2	1232900000	826750000	910710000	404830000	405760000	837960000	47911000	25799000	29860000
Q9CWI3	Q9CWI3	5	5	5	BRCA2 and CDKN1A-interacting protein	Bccip	sp|Q9CWI3|BCCIP_MOUSE BRCA2 and CDKN1A-interacting protein OS=Mus musculus OX=10090 GN=Bccip PE=1 SV=1	1	5	5	5	1	1	2	2	0	2	1	1	2	2	0	2	1	1	2	2	0	2	35.942	316	316	0	11.75	3.8	3.8	11.1	8.9	0	11.1	33415000	24684000	95146000	79036000	0	63133000	1856400	1371300	2694300
D3Z7R0;A0A0U1RQ97;A0A0U1RNL7;A0A0U1RPT4;O55028	D3Z7R0;A0A0U1RQ97;A0A0U1RNL7;A0A0U1RPT4;O55028	2;2;2;2;2	2;2;2;2;2	2;2;2;2;2	[3-methyl-2-oxobutanoate dehydrogenase [lipoamide]] kinase, mitochondrial	Bckdk	tr|D3Z7R0|D3Z7R0_MOUSE Protein-serine/threonine kinase (Fragment) OS=Mus musculus OX=10090 GN=Bckdk PE=1 SV=1;tr|A0A0U1RQ97|A0A0U1RQ97_MOUSE Protein-serine/threonine kinase (Fragment) OS=Mus musculus OX=10090 GN=Bckdk PE=1 SV=2;tr|A0A0U1RNL7|A0A0U1RNL7_MOU	5	2	2	2	0	1	0	0	0	1	0	1	0	0	0	1	0	1	0	0	0	1	24.351	214	214;216;335;365;412	0.0012422	2.9897	0	9.8	0	0	0	9.8	0	25825000	0	0	0	15449000	0	1986600	0
P59017	P59017	3	3	3	Bcl-2-like protein 13	Bcl2l13	sp|P59017|B2L13_MOUSE Bcl-2-like protein 13 OS=Mus musculus OX=10090 GN=Bcl2l13 PE=1 SV=2	1	3	3	3	1	0	1	1	2	1	1	0	1	1	2	1	1	0	1	1	2	1	46.719	434	434	0	6.1899	2.5	0	5.8	5.8	9.4	5.8	20583000	0	41547000	48771000	85558000	41495000	1372200	0	2769800
Q9CPT0;D3YZF2	Q9CPT0	5;2	5;2	5;2	Apoptosis facilitator Bcl-2-like protein 14	Bcl2l14	sp|Q9CPT0|B2L14_MOUSE Apoptosis facilitator Bcl-2-like protein 14 OS=Mus musculus OX=10090 GN=Bcl2l14 PE=1 SV=1	2	5	5	5	1	1	3	1	0	1	1	1	3	1	0	1	1	1	3	1	0	1	36.991	328	328;126	0	6.4893	2.4	2.4	11	2.4	0	2.4	21931000	23344000	22484000	21862000	0	18734000	953510	1015000	977570
Q80XN0;D3Z2Y8	Q80XN0;D3Z2Y8	12;6	12;6	12;6	D-beta-hydroxybutyrate dehydrogenase, mitochondrial	Bdh1	sp|Q80XN0|BDH_MOUSE D-beta-hydroxybutyrate dehydrogenase, mitochondrial OS=Mus musculus OX=10090 GN=Bdh1 PE=1 SV=2;tr|D3Z2Y8|D3Z2Y8_MOUSE D-beta-hydroxybutyrate dehydrogenase, mitochondrial (Fragment) OS=Mus musculus OX=10090 GN=Bdh1 PE=1 SV=1	2	12	12	12	9	8	9	10	8	8	9	8	9	10	8	8	9	8	9	10	8	8	38.299	343	343;265	0	273.44	30.3	26.2	30.3	39.4	30.3	28	1.5092e+09	913030000	1.5669e+09	1.5593e+09	566950000	1303800000	70693000	34151000	73727000
O35623	O35623	1	1	1	BET1 homolog	Bet1	sp|O35623|BET1_MOUSE BET1 homolog OS=Mus musculus OX=10090 GN=Bet1 PE=1 SV=1	1	1	1	1	1	0	0	0	1	0	1	0	0	0	1	0	1	0	0	0	1	0	13.274	118	118	0.00050239	3.1505	9.3	0	0	0	9.3	0	75141000	0	0	0	41170000	0	25047000	0	0
P28653	P28653	14	14	13	Biglycan	Bgn	sp|P28653|PGS1_MOUSE Biglycan OS=Mus musculus OX=10090 GN=Bgn PE=1 SV=1	1	14	14	13	11	7	8	12	10	12	11	7	8	12	10	12	11	7	8	12	10	11	41.639	369	369	0	323.31	44.2	30.6	33.1	44.4	39.3	42.3	4.2155e+09	2.0135e+09	2747500000	3.9103e+09	1.9456e+09	3.2998e+09	194900000	103690000	138840000
A0A3Q4EBK4;Q6P1B9;O08539	A0A3Q4EBK4;Q6P1B9;O08539	2;2;2	2;2;2	2;2;2	Myc box-dependent-interacting protein 1	Bin1	tr|A0A3Q4EBK4|A0A3Q4EBK4_MOUSE Myc box-dependent-interacting protein 1 OS=Mus musculus OX=10090 GN=Bin1 PE=1 SV=1;tr|Q6P1B9|Q6P1B9_MOUSE Bin1 protein OS=Mus musculus OX=10090 GN=Bin1 PE=1 SV=1;sp|O08539|BIN1_MOUSE Myc box-dependent-interacting protein 1 OS	3	2	2	2	1	0	1	1	1	0	1	0	1	1	1	0	1	0	1	1	1	0	45.786	410	410;477;588	0	10.639	3.4	0	2.4	3.4	3.4	0	78396000	0	24921000	57025000	26986000	0	3266500	0	1038400
S4R1L5;S4R2P8;O88738;S4R268;J3QP64	S4R1L5;S4R2P8;O88738	14;13;13;2;1	14;13;13;2;1	13;13;13;2;1	Baculoviral IAP repeat-containing protein 6	Birc6	tr|S4R1L5|S4R1L5_MOUSE Baculoviral IAP repeat-containing protein 6 OS=Mus musculus OX=10090 GN=Birc6 PE=1 SV=1;tr|S4R2P8|S4R2P8_MOUSE Baculoviral IAP repeat-containing protein 6 OS=Mus musculus OX=10090 GN=Birc6 PE=1 SV=1;sp|O88738|BIRC6_MOUSE Baculoviral	5	14	14	13	2	2	2	3	0	0	2	2	2	3	0	0	2	2	2	3	0	0	529.32	4853	4853;4869;4882;597;973	0	13.612	0.5	0.6	0.6	1	0	0	13293000	22265000	36692000	43829000	0	0	69232	115960	191100
Q8R016;E9PY26;E9Q6V3;E9PZH4;E9QA53	Q8R016;E9PY26	11;7;2;2;1	11;7;2;2;1	11;7;2;2;1	Bleomycin hydrolase	Blmh	sp|Q8R016|BLMH_MOUSE Bleomycin hydrolase OS=Mus musculus OX=10090 GN=Blmh PE=1 SV=1;tr|E9PY26|E9PY26_MOUSE Bleomycin hydrolase (Fragment) OS=Mus musculus OX=10090 GN=Blmh PE=1 SV=1	5	11	11	11	3	6	6	5	6	7	3	6	6	5	6	7	3	6	6	5	6	7	52.511	455	455;179;71;209;129	0	104.12	8.8	20.2	19.3	13.8	18.7	18.5	315540000	442690000	625160000	434410000	554780000	627530000	8626000	15278000	20424000
Q9CY64;A2ASB8;A2ASB7;A2ASB1	Q9CY64	9;4;4;4	9;4;4;4	9;4;4;4	Biliverdin reductase A	Blvra	sp|Q9CY64|BIEA_MOUSE Biliverdin reductase A OS=Mus musculus OX=10090 GN=Blvra PE=1 SV=1	4	9	9	9	3	0	3	3	3	2	3	0	3	3	3	2	3	0	3	3	3	2	33.524	295	295;140;151;152	0	55.79	11.5	0	14.9	16.6	12.2	9.2	112620000	0	170200000	288290000	195120000	187340000	4048100	0	7648900
Q923D2;E9PZC3;E9PZC4;A0A0U1RPU7	Q923D2;E9PZC3;E9PZC4;A0A0U1RPU7	8;7;4;4	8;7;4;4	8;7;4;4	Flavin reductase (NADPH)	Blvrb	sp|Q923D2|BLVRB_MOUSE Flavin reductase (NADPH) OS=Mus musculus OX=10090 GN=Blvrb PE=1 SV=3;tr|E9PZC3|E9PZC3_MOUSE Flavin reductase (NADPH) OS=Mus musculus OX=10090 GN=Blvrb PE=1 SV=1;tr|E9PZC4|E9PZC4_MOUSE Flavin reductase (NADPH) OS=Mus musculus OX=10090	4	8	8	8	3	2	3	2	5	3	3	2	3	2	5	3	3	2	3	2	5	3	22.197	206	206;247;120;126	0	132.95	26.7	12.6	26.7	22.3	43.7	17.5	176430000	53209000	215700000	49068000	3.7692e+09	364580000	11889000	4434100	15066000
B8JJI4;Q6QD59;F6QGF9;F7C279	B8JJI4;Q6QD59;F6QGF9;F7C279	2;2;1;1	2;2;1;1	2;2;1;1	Vesicle transport protein SEC20	Bnip1	tr|B8JJI4|B8JJI4_MOUSE Vesicle transport protein SEC20 OS=Mus musculus OX=10090 GN=Bnip1 PE=1 SV=1;sp|Q6QD59|SEC20_MOUSE Vesicle transport protein SEC20 OS=Mus musculus OX=10090 GN=Bnip1 PE=1 SV=1;tr|F6QGF9|F6QGF9_MOUSE Vesicle transport protein SEC20 (Fra	4	2	2	2	1	0	0	0	0	0	1	0	0	0	0	0	1	0	0	0	0	0	22.391	194	194;228;125;126	0	12.404	9.8	0	0	0	0	0	38603000	0	0	0	0	0	3509400	0	0
Q9D8S9	Q9D8S9	6	6	6	BolA-like protein 1	Bola1	sp|Q9D8S9|BOLA1_MOUSE BolA-like protein 1 OS=Mus musculus OX=10090 GN=Bola1 PE=1 SV=1	1	6	6	6	2	2	1	2	2	3	2	2	1	2	2	3	2	2	1	2	2	3	14.379	137	137	0	59.462	21.2	21.2	9.5	21.2	21.2	33.6	179130000	88382000	54072000	99570000	110340000	204640000	22391000	11048000	6759000
Q8BGS2	Q8BGS2	2	2	2	BolA-like protein 2	Bola2	sp|Q8BGS2|BOLA2_MOUSE BolA-like protein 2 OS=Mus musculus OX=10090 GN=Bola2 PE=1 SV=1	1	2	2	2	2	0	2	1	1	1	2	0	2	1	1	1	2	0	2	1	1	1	10.214	86	86	0	39.651	32.6	0	32.6	10.5	10.5	10.5	354680000	0	147190000	148280000	33891000	46631000	18908000	0	6357000
E9Q705;E9PX89;Q8CEI1	E9Q705;E9PX89;Q8CEI1	1;1;1	1;1;1	1;1;1	BolA-like protein 3	Bola3	tr|E9Q705|E9Q705_MOUSE BolA-like protein 3 OS=Mus musculus OX=10090 GN=Bola3 PE=1 SV=1;tr|E9PX89|E9PX89_MOUSE BolA-like protein 3 OS=Mus musculus OX=10090 GN=Bola3 PE=1 SV=1;sp|Q8CEI1|BOLA3_MOUSE BolA-like protein 3 OS=Mus musculus OX=10090 GN=Bola3 PE=1 S	3	1	1	1	0	0	1	1	0	0	0	0	1	1	0	0	0	0	1	1	0	0	10.829	95	95;136;110	0	29.675	0	0	21.1	21.1	0	0	0	0	45671000	54604000	0	0	0	0	7611900
P15327;D3Z223	P15327;D3Z223	2;1	2;1	2;1	Bisphosphoglycerate mutase;Phosphoglycerate mutase	Bpgm	sp|P15327|PMGE_MOUSE Bisphosphoglycerate mutase OS=Mus musculus OX=10090 GN=Bpgm PE=1 SV=2;tr|D3Z223|D3Z223_MOUSE Phosphoglycerate mutase (Fragment) OS=Mus musculus OX=10090 GN=Bpgm PE=1 SV=1	2	2	2	2	2	1	2	2	1	2	2	1	2	2	1	2	2	1	2	2	1	2	29.978	259	259;166	0	9.6626	11.6	4.2	11.6	11.6	4.2	11.6	77952000	23646000	63916000	100100000	42219000	115930000	2723700	1818900	2965000
Q8R164	Q8R164	6	6	6	Valacyclovir hydrolase	Bphl	sp|Q8R164|BPHL_MOUSE Valacyclovir hydrolase OS=Mus musculus OX=10090 GN=Bphl PE=1 SV=1	1	6	6	6	3	2	4	4	2	3	3	2	4	4	2	3	3	2	4	4	2	3	32.851	291	291	0	85.81	15.8	11.3	18.9	19.9	11	15.8	299260000	189850000	440190000	414760000	57434000	207960000	10088000	7530000	18806000
Q9Z0S1;A0A1B0GRV0;D3Z5X0	Q9Z0S1;A0A1B0GRV0	15;14;4	15;14;4	4;4;4	3(2),5-bisphosphate nucleotidase 1	Bpnt1	sp|Q9Z0S1|BPNT1_MOUSE 3(2),5-bisphosphate nucleotidase 1 OS=Mus musculus OX=10090 GN=Bpnt1 PE=1 SV=2;tr|A0A1B0GRV0|A0A1B0GRV0_MOUSE 3(2),5-bisphosphate nucleotidase 1 OS=Mus musculus OX=10090 GN=Bpnt1 PE=1 SV=1	3	15	15	4	6	5	8	6	6	9	6	5	8	6	6	9	0	1	1	1	2	2	33.196	308	308;323;83	0	288.3	24.4	21.8	31.8	24.4	22.7	38	892740000	523310000	1257200000	528080000	548360000	973660000	23709000	9917400	33434000
D3Z7P0;Q8K3W0;E9Q8Q1;A0A0J9YV56;E9Q0U3	D3Z7P0;Q8K3W0	3;3;1;1;1	3;3;1;1;1	3;3;1;1;1	BRCA1-A complex subunit BRE	Bre	tr|D3Z7P0|D3Z7P0_MOUSE BRISC and BRCA1-A complex member 2 OS=Mus musculus OX=10090 GN=Babam2 PE=1 SV=3;sp|Q8K3W0|BABA2_MOUSE BRISC and BRCA1-A complex member 2 OS=Mus musculus OX=10090 GN=Babam2 PE=1 SV=2	5	3	3	3	0	1	1	0	2	0	0	1	1	0	2	0	0	1	1	0	2	0	43.749	385	385;383;43;63;205	0	4.8255	0	2.6	3.6	0	6.2	0	0	0	88654000	0	79597000	0	0	0	4925200
Q91VR8	Q91VR8	3	3	3	Protein BRICK1	Brk1	sp|Q91VR8|BRK1_MOUSE Protein BRICK1 OS=Mus musculus OX=10090 GN=Brk1 PE=1 SV=1	1	3	3	3	3	1	1	2	3	1	3	1	1	2	3	1	3	1	1	2	3	1	8.7608	75	75	0	7.5833	42.7	14.7	14.7	32	42.7	14.7	282850000	41141000	32054000	122260000	123130000	44491000	47141000	6856800	5342400
Q80Y55;B2KGE3	Q80Y55	3;1	3;1	3;1	BSD domain-containing protein 1	Bsdc1	sp|Q80Y55|BSDC1_MOUSE BSD domain-containing protein 1 OS=Mus musculus OX=10090 GN=Bsdc1 PE=1 SV=1	2	3	3	3	1	2	1	2	1	1	1	2	1	2	1	1	1	2	1	2	1	1	46.952	427	427;88	0	45.504	3.5	8	3.5	8	3.5	4.4	13722000	43516000	32974000	46899000	20018000	36164000	686100	2175800	1648700
P18572;K3W4Q8;J3QP71	P18572;K3W4Q8;J3QP71	7;7;6	7;7;6	7;7;6	Basigin	Bsg	sp|P18572|BASI_MOUSE Basigin OS=Mus musculus OX=10090 GN=Bsg PE=1 SV=2;tr|K3W4Q8|K3W4Q8_MOUSE Basigin OS=Mus musculus OX=10090 GN=Bsg PE=1 SV=1;tr|J3QP71|J3QP71_MOUSE Basigin (Fragment) OS=Mus musculus OX=10090 GN=Bsg PE=1 SV=1	3	7	7	7	5	3	6	3	6	5	5	3	6	3	6	5	5	3	6	3	6	5	42.444	389	389;218;197	0	185.84	18	11.1	19.8	10	20.3	15.9	1.7481e+09	1.4946e+09	2226400000	1079900000	1.9401e+09	2225300000	76690000	59148000	115370000
Q8R2Q8	Q8R2Q8	1	1	1	Bone marrow stromal antigen 2	Bst2	sp|Q8R2Q8|BST2_MOUSE Bone marrow stromal antigen 2 OS=Mus musculus OX=10090 GN=Bst2 PE=1 SV=1	1	1	1	1	1	0	0	1	0	1	1	0	0	1	0	1	1	0	0	1	0	1	19.152	172	172	0	3.8924	5.2	0	0	5.2	0	5.2	0	0	0	13741000	0	86925000	0	0	0
E9QAE3	E9QAE3	2	2	2		Btaf1	tr|E9QAE3|E9QAE3_MOUSE B-TFIID TATA-box-binding protein-associated factor 1 OS=Mus musculus OX=10090 GN=Btaf1 PE=1 SV=1	1	2	2	2	1	0	0	1	0	1	1	0	0	1	0	1	1	0	0	1	0	1	207.05	1848	1848	0	6.116	0.5	0	0	0.5	0	0.5	21023000	0	0	15683000	0	0	247330	0	0
A0A0R4J131;Q8CIF4	A0A0R4J131;Q8CIF4	2;2	2;2	2;2	Biotinidase	Btd	tr|A0A0R4J131|A0A0R4J131_MOUSE Biotinidase OS=Mus musculus OX=10090 GN=Btd PE=1 SV=1;sp|Q8CIF4|BTD_MOUSE Biotinidase OS=Mus musculus OX=10090 GN=Btd PE=1 SV=2	2	2	2	2	2	2	1	0	1	1	2	2	1	0	1	1	2	2	1	0	1	1	59.278	529	529;520	0	7.6727	5.3	5.3	2.6	0	2.6	2.6	36214000	46713000	22199000	0	10555000	23245000	1646100	2123300	1009100
Q64152	Q64152	6	6	6	Transcription factor BTF3	Btf3	sp|Q64152|BTF3_MOUSE Transcription factor BTF3 OS=Mus musculus OX=10090 GN=Btf3 PE=1 SV=3	1	6	6	6	5	4	2	4	3	3	5	4	2	4	3	3	5	4	2	4	3	3	22.031	204	204	0	251.83	48	48	23.5	48	37.3	23.5	694500000	668090000	392370000	521180000	220690000	208630000	17423000	7726400	18779000
Q9CQH7	Q9CQH7	7	7	7	Transcription factor BTF3 homolog 4	Btf3l4	sp|Q9CQH7|BT3L4_MOUSE Transcription factor BTF3 homolog 4 OS=Mus musculus OX=10090 GN=Btf3l4 PE=1 SV=1	1	7	7	7	5	4	3	2	0	2	5	4	3	2	0	2	5	4	3	2	0	2	17.27	158	158	0	67.694	47.5	50.6	43	22.2	0	29.1	260630000	191940000	215920000	82504000	0	212570000	32943000	13667000	15737000
A0A140LHA2;Q9WVA3;A0A140LJ21;A0A140LIM5;A0A140LI47	A0A140LHA2;Q9WVA3;A0A140LJ21	7;7;4;3;2	7;7;4;3;2	7;7;4;3;2	Mitotic checkpoint protein BUB3	Bub3	tr|A0A140LHA2|A0A140LHA2_MOUSE Mitotic checkpoint protein BUB3 OS=Mus musculus OX=10090 GN=Bub3 PE=1 SV=1;sp|Q9WVA3|BUB3_MOUSE Mitotic checkpoint protein BUB3 OS=Mus musculus OX=10090 GN=Bub3 PE=1 SV=2;tr|A0A140LJ21|A0A140LJ21_MOUSE Mitotic checkpoint prot	5	7	7	7	5	1	6	2	4	6	5	1	6	2	4	6	5	1	6	2	4	6	36.766	324	324;326;220;184;100	0	103.97	17.6	2.2	28.4	6.5	13.6	23.8	322390000	50396000	415310000	145050000	253310000	469980000	21493000	3359700	19671000
A0A087WQS2;Q9CQC6;A0A087WPF9;A0A087WS48	A0A087WQS2;Q9CQC6;A0A087WPF9	9;9;5;1	9;9;5;1	9;9;5;1	Basic leucine zipper and W2 domain-containing protein 1	Bzw1	tr|A0A087WQS2|A0A087WQS2_MOUSE Basic leucine zipper and W2 domain-containing protein 1 OS=Mus musculus OX=10090 GN=Bzw1 PE=1 SV=1;sp|Q9CQC6|BZW1_MOUSE Basic leucine zipper and W2 domain-containing protein 1 OS=Mus musculus OX=10090 GN=Bzw1 PE=1 SV=1;tr|A0A	4	9	9	9	3	3	3	3	2	3	3	3	3	3	2	3	3	3	3	3	2	3	51.209	451	451;419;253;105	0	101.19	10	10.2	9.5	10.2	4.2	10.2	180290000	160320000	78531000	251900000	39583000	224450000	3978800	5725800	2804700
Q91VK1;A0A1Y7VKZ4;A0A1Y7VM24;A0A1Y7VM47;A0A1Y7VIU9;A0A1Y7VJ43	Q91VK1	7;3;2;2;2;2	7;3;2;2;2;2	7;3;2;2;2;2	Basic leucine zipper and W2 domain-containing protein 2	Bzw2	sp|Q91VK1|BZW2_MOUSE Basic leucine zipper and W2 domain-containing protein 2 OS=Mus musculus OX=10090 GN=Bzw2 PE=1 SV=1	6	7	7	7	2	2	3	2	3	3	2	2	3	2	3	3	2	2	3	2	3	3	48.063	419	419;200;74;113;177;208	0	29.094	4.1	6.7	8.4	6.7	6.7	8.6	45911000	83216000	91119000	98390000	67664000	111420000	1700400	3082100	3374800
Q9JJ06	Q9JJ06	8	8	8	Glycoprotein-N-acetylgalactosamine 3-beta-galactosyltransferase 1	C1galt1	sp|Q9JJ06|C1GLT_MOUSE Glycoprotein-N-acetylgalactosamine 3-beta-galactosyltransferase 1 OS=Mus musculus OX=10090 GN=C1galt1 PE=1 SV=1	1	8	8	8	5	2	4	4	2	3	5	2	4	4	2	3	5	2	4	4	2	3	42.304	363	363	0	92.478	18.5	8	16.3	15.4	6.9	11	431590000	195520000	290200000	331490000	195200000	310250000	25388000	11501000	14728000
Q9JMG2	Q9JMG2	6	6	6	C1GALT1-specific chaperone 1	C1galt1c1	sp|Q9JMG2|C1GLC_MOUSE C1GALT1-specific chaperone 1 OS=Mus musculus OX=10090 GN=C1galt1c1 PE=2 SV=1	1	6	6	6	2	0	3	2	2	1	2	0	3	2	2	1	2	0	3	2	2	1	36.067	316	316	0	15.356	6.3	0	9.8	6.6	10.1	6.6	129470000	0	348970000	166470000	84811000	54384000	7192700	0	19387000
Q8R5L1;O35658	Q8R5L1;O35658	7;6	7;6	7;6	Complement component 1 Q subcomponent-binding protein, mitochondrial	C1qbp	tr|Q8R5L1|Q8R5L1_MOUSE Complement component 1 Q subcomponent-binding protein, mitochondrial OS=Mus musculus OX=10090 GN=C1qbp PE=1 SV=1;sp|O35658|C1QBP_MOUSE Complement component 1 Q subcomponent-binding protein, mitochondrial OS=Mus musculus OX=10090 GN=C	2	7	7	7	4	5	5	4	5	6	4	5	5	4	5	6	4	5	5	4	5	6	31.025	279	279;278	0	201.19	26.5	31.9	31.9	26.5	22.2	41.2	1.8859e+09	1.9685e+09	2457900000	1.7869e+09	1.573e+09	2568800000	95444000	96098000	132390000
E0CZE7;E9Q6C2;A0A1W2P7F1;Q8CG14;Q8CFG8	E0CZE7;E9Q6C2;A0A1W2P7F1;Q8CG14;Q8CFG8	1;1;1;1;1	1;1;1;1;1	1;1;1;1;1	Complement C1s-A subcomponent;Complement C1s-A subcomponent heavy chain;Complement C1s-A subcomponent light chain;Complement C1s-B subcomponent;Complement C1s-B subcomponent heavy chain;Complement C1s-B subcomponent light chain	C1s1;C1sa;C1sb	tr|E0CZE7|E0CZE7_MOUSE Complement component 1, s subcomponent 1 (Fragment) OS=Mus musculus OX=10090 GN=C1s1 PE=1 SV=1;tr|E9Q6C2|E9Q6C2_MOUSE Complement component 1, s subcomponent 1 OS=Mus musculus OX=10090 GN=C1s1 PE=1 SV=1;tr|A0A1W2P7F1|A0A1W2P7F1_MOUSE	5	1	1	1	0	0	0	0	0	1	0	0	0	0	0	1	0	0	0	0	0	1	15.276	136	136;694;694;688;688	0.0021877	2.7409	0	0	0	0	0	11.8	0	0	0	0	0	48360000	0	0	0
P01027;H3BL60;H3BKW9	P01027	29;3;1	23;1;1	23;1;1	Complement C3;Complement C3 beta chain;C3-beta-c;Complement C3 alpha chain;C3a anaphylatoxin;Acylation stimulating protein;Complement C3b alpha chain;Complement C3c alpha chain fragment 1;Complement C3dg fragment;Complement C3g fragment;Complement C3d fragment;Complement C3f fragment;Complement C3c alpha chain fragment 2	C3	sp|P01027|CO3_MOUSE Complement C3 OS=Mus musculus OX=10090 GN=C3 PE=1 SV=3	3	29	23	23	5	4	7	4	7	6	5	3	6	4	6	5	5	3	6	4	6	5	186.48	1663	1663;102;185	0	214.67	4.2	3.1	5.4	2.7	5.4	4.2	139610000	149560000	276870000	116730000	237670000	175140000	941510	1438100	2662200
P01029	P01029	3	3	3	Complement C4-B;Complement C4 beta chain;Complement C4 alpha chain;C4a anaphylatoxin;Complement C4 gamma chain	C4b	sp|P01029|CO4B_MOUSE Complement C4-B OS=Mus musculus OX=10090 GN=C4b PE=1 SV=3	1	3	3	3	0	0	1	0	0	1	0	0	1	0	0	1	0	0	1	0	0	1	192.91	1738	1738	0	7.9804	0	0	0.8	0	0	1.3	0	0	0	0	0	8387400	0	0	0
P13634;D3YYQ4	P13634	14;5	14;5	14;5	Carbonic anhydrase 1	Ca1	sp|P13634|CAH1_MOUSE Carbonic anhydrase 1 OS=Mus musculus OX=10090 GN=Ca1 PE=1 SV=4	2	14	14	14	10	7	12	7	12	10	10	7	12	7	12	10	10	7	12	7	12	10	28.33	261	261;92	0	323.31	57.5	50.2	71.6	44.8	70.1	60.9	5794800000	4.2323e+09	64719000000	7.5928e+09	15119000000	5368300000	266570000	190770000	3.0561e+09
Q9D6N1	Q9D6N1	2	2	2	Carbonic anhydrase 13	Ca13	sp|Q9D6N1|CAH13_MOUSE Carbonic anhydrase 13 OS=Mus musculus OX=10090 GN=Ca13 PE=1 SV=1	1	2	2	2	0	0	1	0	0	0	0	0	1	0	0	0	0	0	1	0	0	0	29.522	262	262	0	11.72	0	0	9.5	0	0	0	0	0	38586000	0	0	0	0	0	4823300
P00920;A0A0A6YX78	P00920	12;5	12;5	12;5	Carbonic anhydrase 2	Ca2	sp|P00920|CAH2_MOUSE Carbonic anhydrase 2 OS=Mus musculus OX=10090 GN=Ca2 PE=1 SV=4	2	12	12	12	10	6	9	7	11	10	10	6	9	7	11	10	10	6	9	7	11	10	29.032	260	260;115	0	323.31	55.8	40	51.9	43.5	60	55.4	3.8799e+09	3.6944e+09	7.3108e+09	1.0218e+09	4494400000	4.0275e+09	203880000	150040000	399290000
P16015	P16015	5	5	5	Carbonic anhydrase 3	Ca3	sp|P16015|CAH3_MOUSE Carbonic anhydrase 3 OS=Mus musculus OX=10090 GN=Ca3 PE=1 SV=3	1	5	5	5	1	2	2	1	1	1	1	2	2	1	1	1	1	2	2	1	1	1	29.366	260	260	0	15.296	6.5	13.5	11.2	6.9	6.9	6.5	71027000	76382000	52761000	81644000	22496000	34192000	1444800	5092100	899880
Q64444;F6ST32	Q64444;F6ST32	2;1	2;1	2;1	Carbonic anhydrase 4	Ca4;Car4	sp|Q64444|CAH4_MOUSE Carbonic anhydrase 4 OS=Mus musculus OX=10090 GN=Ca4 PE=1 SV=1;tr|F6ST32|F6ST32_MOUSE Carbonate dehydratase IV (Fragment) OS=Mus musculus OX=10090 GN=Car4 PE=1 SV=1	2	2	2	2	2	2	2	0	1	0	2	2	2	0	1	0	2	2	2	0	1	0	34.351	305	305;164	0	15.457	8.9	8.9	8.9	0	4.3	0	181070000	186930000	233340000	0	120920000	0	11317000	11683000	14584000
P28651	P28651	5	5	5	Carbonic anhydrase-related protein	Ca8	sp|P28651|CAH8_MOUSE Carbonic anhydrase-related protein OS=Mus musculus OX=10090 GN=Ca8 PE=1 SV=5	1	5	5	5	2	0	5	0	1	1	2	0	5	0	1	1	2	0	5	0	1	1	33.081	291	291	0	26.517	11	0	29.9	0	4.1	4.1	76002000	0	328910000	0	0	36977000	4115700	0	16614000
Q8VHB5;F6XXU0	Q8VHB5;F6XXU0	2;1	2;1	2;1	Carbonic anhydrase 9	Ca9;Car9	sp|Q8VHB5|CAH9_MOUSE Carbonic anhydrase 9 OS=Mus musculus OX=10090 GN=Ca9 PE=2 SV=2;tr|F6XXU0|F6XXU0_MOUSE Carbonic anhydrase (Fragment) OS=Mus musculus OX=10090 GN=Car9 PE=3 SV=8	2	2	2	2	1	1	1	1	2	2	1	1	1	1	2	2	1	1	1	1	2	2	47.264	437	437;237	0	4.7893	1.8	4.1	4.1	4.1	5.9	5.9	0	10257000	0	20305000	58236000	25032000	0	932430	0
Q06138	Q06138	8	8	8	Calcium-binding protein 39	Cab39	sp|Q06138|CAB39_MOUSE Calcium-binding protein 39 OS=Mus musculus OX=10090 GN=Cab39 PE=1 SV=2	1	8	8	8	4	2	4	4	1	3	4	2	4	4	1	3	4	2	4	4	1	3	39.842	341	341	0	20.726	14.1	5.9	14.1	12.6	3.2	9.7	251400000	226470000	294480000	273810000	48291000	92513000	11971000	10785000	14023000
Q9DB16	Q9DB16	1	1	1	Calcium-binding protein 39-like	Cab39l	sp|Q9DB16|CB39L_MOUSE Calcium-binding protein 39-like OS=Mus musculus OX=10090 GN=Cab39l PE=1 SV=3	1	1	1	1	0	0	0	1	1	0	0	0	0	1	1	0	0	0	0	1	1	0	39.105	337	337	0.00025641	3.3936	0	0	0	3.3	3.3	0	0	0	0	9519100	6716200	0	0	0	0
O08532;E9Q1X8;E9Q683;Q6PHS9;Q8C6Y3	O08532;E9Q1X8	15;14;2;2;1	15;14;2;2;1	15;14;2;2;1	Voltage-dependent calcium channel subunit alpha-2/delta-1;Voltage-dependent calcium channel subunit alpha-2-1;Voltage-dependent calcium channel subunit delta-1	Cacna2d1	sp|O08532|CA2D1_MOUSE Voltage-dependent calcium channel subunit alpha-2/delta-1 OS=Mus musculus OX=10090 GN=Cacna2d1 PE=1 SV=1;tr|E9Q1X8|E9Q1X8_MOUSE Voltage-dependent calcium channel subunit alpha-2/delta-1 OS=Mus musculus OX=10090 GN=Cacna2d1 PE=1 SV=2	5	15	15	15	5	4	5	4	4	3	5	4	5	4	4	3	5	4	5	4	4	3	124.63	1103	1103;1091;1157;1154;100	0	124.77	6	4.7	5.8	5.3	4.7	3.5	312540000	152860000	274440000	200570000	261100000	219130000	4696700	1906400	4002600
Q9CXW3;A0A0A6YY29	Q9CXW3;A0A0A6YY29	8;4	8;4	8;4	Calcyclin-binding protein	Cacybp	sp|Q9CXW3|CYBP_MOUSE Calcyclin-binding protein OS=Mus musculus OX=10090 GN=Cacybp PE=1 SV=1;tr|A0A0A6YY29|A0A0A6YY29_MOUSE Calcyclin-binding protein (Fragment) OS=Mus musculus OX=10090 GN=Cacybp PE=1 SV=1	2	8	8	8	3	3	6	5	5	5	3	3	6	5	5	5	3	3	6	5	5	5	26.51	229	229;135	0	323.31	17	17	33.6	29.7	30.6	24.5	469020000	334320000	596640000	651540000	547500000	595530000	23006000	15455000	28318000
E9QAI5;B2RQC6;G3UWN2;E9QAT6;F6S3Z3	E9QAI5;B2RQC6;G3UWN2;E9QAT6	30;30;28;17;1	29;29;27;17;1	29;29;27;17;1	CAD protein;Glutamine-dependent carbamoyl-phosphate synthase;Aspartate carbamoyltransferase;Dihydroorotase	Cad	tr|E9QAI5|E9QAI5_MOUSE Aspartate carbamoyltransferase OS=Mus musculus OX=10090 GN=Cad PE=1 SV=1;sp|B2RQC6|PYR1_MOUSE CAD protein OS=Mus musculus OX=10090 GN=Cad PE=1 SV=1;tr|G3UWN2|G3UWN2_MOUSE CAD protein OS=Mus musculus OX=10090 GN=Cad PE=1 SV=1;tr|E9QAT	5	30	29	29	12	7	8	8	7	7	12	7	8	8	7	7	12	7	8	8	7	7	236.25	2162	2162;2225;2164;971;194	0	214.94	7.7	4.7	5.6	5.3	4.6	4.6	621870000	333450000	436110000	479480000	372360000	462870000	5540600	3087500	3474200
A0A668KLV1;E0CY16;E9PYN1;Q8R5M8	A0A668KLV1;E0CY16;E9PYN1;Q8R5M8	1;1;1;1	1;1;1;1	1;1;1;1	Cell adhesion molecule 1	Cadm1	tr|A0A668KLV1|A0A668KLV1_MOUSE Cell adhesion molecule 1 OS=Mus musculus OX=10090 GN=Cadm1 PE=1 SV=1;tr|E0CY16|E0CY16_MOUSE Cell adhesion molecule 1 OS=Mus musculus OX=10090 GN=Cadm1 PE=1 SV=1;tr|E9PYN1|E9PYN1_MOUSE Cell adhesion molecule 1 OS=Mus musculus	4	1	1	1	1	1	1	0	1	0	1	1	1	0	1	0	1	1	1	0	1	0	39.723	361	361;390;474;456	0	30.541	3.6	3.6	3.6	0	3.6	0	41590000	40599000	32847000	0	41532000	0	2310500	2255500	1824800
Q08331;Q8CCS7;P12658	Q08331;Q8CCS7	7;5;1	7;5;1	7;5;1	Calretinin	Calb2	sp|Q08331|CALB2_MOUSE Calretinin OS=Mus musculus OX=10090 GN=Calb2 PE=1 SV=3;tr|Q8CCS7|Q8CCS7_MOUSE Calretinin OS=Mus musculus OX=10090 GN=Calb2 PE=1 SV=1	3	7	7	7	3	2	7	4	2	3	3	2	7	4	2	3	3	2	7	4	2	3	31.372	271	271;242;261	0	30.585	11.8	8.1	29.9	18.1	8.1	12.2	316050000	191140000	1215500000	371790000	144580000	254090000	17559000	10619000	67525000
Q8VCQ8;E9QA16;E9Q0M9;S4R1T7;D3Z6I7;E9Q9F3;F6ZAW1;F6RGN9	Q8VCQ8;E9QA16;E9Q0M9;S4R1T7;D3Z6I7	30;30;29;28;28;10;9;5	2;2;1;1;0;1;1;1	1;1;1;1;0;1;0;0		Cald1	tr|Q8VCQ8|Q8VCQ8_MOUSE Caldesmon 1 OS=Mus musculus OX=10090 GN=Cald1 PE=1 SV=1;tr|E9QA16|E9QA16_MOUSE Caldesmon 1 OS=Mus musculus OX=10090 GN=Cald1 PE=1 SV=1;tr|E9Q0M9|E9Q0M9_MOUSE Caldesmon 1 OS=Mus musculus OX=10090 GN=Cald1 PE=1 SV=1;tr|S4R1T7|S4R1T7_MO	8	30	2	1	12	7	15	10	20	21	1	0	0	0	1	2	0	0	0	0	0	1	60.452	530	530;536;534;534;554;253;211;137	0	31.341	22.1	12.1	22.5	18.1	33.6	37.5	306290000	0	0	0	326770000	475780000	12252000	0	0
E9QA15;REV__B2RXW8;REV__F7CYX4;REV__Q8BSS9;REV__B8QI34;REV__B2RXQ2	E9QA15	32;1;1;1;1;1	32;1;1;1;1;1	0;0;0;0;0;0		Cald1	tr|E9QA15|E9QA15_MOUSE Caldesmon 1 OS=Mus musculus OX=10090 GN=Cald1 PE=1 SV=1	6	32	32	0	13	7	16	11	22	19	13	7	16	11	22	19	0	0	0	0	0	0	89.272	768	768;1241;1256;1257;1257;1266	0	323.31	17.1	8.3	17.3	14.3	25.9	22.9	9582300000	3.0782e+09	12727000000	5176500000	13915000000	12985000000	244340000	68970000	316140000
P0DP28;P0DP27;P0DP26;A0A3Q4EHJ0;Q9D6P8;A0A1Y7VK66;G3UX57;P20801	P0DP28;P0DP27;P0DP26;A0A3Q4EHJ0;Q9D6P8	12;12;12;7;6;4;1;1	12;12;12;7;6;4;1;1	12;12;12;7;6;4;1;1	Calmodulin-like protein 3	Calml3	sp|P0DP28|CALM3_MOUSE Calmodulin-3 OS=Mus musculus OX=10090 GN=Calm3 PE=1 SV=1;sp|P0DP27|CALM2_MOUSE Calmodulin-2 OS=Mus musculus OX=10090 GN=Calm2 PE=1 SV=1;sp|P0DP26|CALM1_MOUSE Calmodulin-1 OS=Mus musculus OX=10090 GN=Calm1 PE=1 SV=1;tr|A0A3Q4EHJ0|A0A3Q	8	12	12	12	8	7	10	7	11	11	8	7	10	7	11	11	8	7	10	7	11	11	16.837	149	149;149;149;113;149;115;39;160	0	323.31	60.4	54.4	60.4	59.1	60.4	60.4	29258000000	24006000000	35047000000	27414000000	22434000000	44087000000	2325600000	1.893e+09	2594800000
P14211	P14211	21	21	21	Calreticulin	Calr	sp|P14211|CALR_MOUSE Calreticulin OS=Mus musculus OX=10090 GN=Calr PE=1 SV=1	1	21	21	21	14	8	13	10	17	17	14	8	13	10	17	17	14	8	13	10	17	17	47.994	416	416	0	323.31	47.8	34.1	55.3	39.9	50.7	57.2	21655000000	13584000000	23318000000	15902000000	21495000000	29660000000	596190000	283230000	605050000
Q6XLQ8	Q6XLQ8	17	3	3		Calu	tr|Q6XLQ8|Q6XLQ8_MOUSE Calumenin OS=Mus musculus OX=10090 GN=Calu PE=1 SV=1	1	17	3	3	6	5	9	7	9	12	1	0	2	1	1	1	1	0	2	1	1	1	37.117	315	315	0	45.761	31.4	23.5	40	29.2	32.4	49.2	380770000	0	415740000	20961000	242190000	311780000	13924000	0	15966000
O35887;G3UWV3;G3V004;G3UWR0;G3UY49;G3UXA8;G3UXA3	O35887;G3UWV3;G3V004;G3UWR0	17;10;10;10;7;7;6	17;10;10;10;7;7;6	3;1;0;3;3;0;0	Calumenin	Calu	sp|O35887|CALU_MOUSE Calumenin OS=Mus musculus OX=10090 GN=Calu PE=1 SV=1;tr|G3UWV3|G3UWV3_MOUSE Calumenin OS=Mus musculus OX=10090 GN=Calu PE=1 SV=1;tr|G3V004|G3V004_MOUSE Calumenin OS=Mus musculus OX=10090 GN=Calu PE=1 SV=1;tr|G3UWR0|G3UWR0_MOUSE Calumen	7	17	17	3	6	7	10	7	10	14	6	7	10	7	10	14	1	2	3	1	2	3	37.063	315	315;154;163;227;141;168;74	0	323.31	31.4	33.3	45.4	31.7	37.5	56.8	1268600000	1326500000	1.6757e+09	683400000	1.778e+09	4.0198e+09	40588000	47995000	60398000
Q8BW96	Q8BW96	9	9	5	Calcium/calmodulin-dependent protein kinase type 1D	Camk1d	sp|Q8BW96|KCC1D_MOUSE Calcium/calmodulin-dependent protein kinase type 1D OS=Mus musculus OX=10090 GN=Camk1d PE=1 SV=2	1	9	9	5	4	4	4	4	2	4	4	4	4	4	2	4	2	2	4	2	1	2	42.918	385	385	0	81.736	12.5	14.8	13.5	14	7	14.8	298130000	190770000	192590000	198220000	51821000	223490000	15363000	10598000	8788100
F8WIS9;P11798;D3Z7K9;F6WHR9;F8WHB5	F8WIS9;P11798	5;5;2;2;1	3;3;2;1;1	3;3;2;1;1	Calcium/calmodulin-dependent protein kinase type II subunit alpha	Camk2a	tr|F8WIS9|F8WIS9_MOUSE Calcium/calmodulin-dependent protein kinase OS=Mus musculus OX=10090 GN=Camk2a PE=1 SV=1;sp|P11798|KCC2A_MOUSE Calcium/calmodulin-dependent protein kinase type II subunit alpha OS=Mus musculus OX=10090 GN=Camk2a PE=1 SV=2	5	5	3	3	2	3	3	1	2	2	0	1	1	0	0	0	0	1	1	0	0	0	55.347	489	489;478;108;177;189	0	24.628	6.3	8.8	9	3.9	6.3	6.3	0	64047000	28880000	0	0	0	0	2668600	1203300
E9Q1V9;E9Q1W0;E9Q1T1;A0A0G2JGS4;Q6PHZ2;Q8CCM0;E9QAJ4;D6RDQ8;E9PXV3;F6RWZ9	E9Q1V9;E9Q1W0;E9Q1T1;A0A0G2JGS4;Q6PHZ2;Q8CCM0	8;8;8;8;8;6;2;2;2;2	8;8;8;8;8;6;2;2;2;2	5;5;5;5;5;3;2;2;2;2	Calcium/calmodulin-dependent protein kinase type II subunit delta	Camk2d	tr|E9Q1V9|E9Q1V9_MOUSE Calcium/calmodulin-dependent protein kinase OS=Mus musculus OX=10090 GN=Camk2d PE=1 SV=2;tr|E9Q1W0|E9Q1W0_MOUSE Calcium/calmodulin-dependent protein kinase OS=Mus musculus OX=10090 GN=Camk2d PE=1 SV=2;tr|E9Q1T1|E9Q1T1_MOUSE Calcium/c	10	8	8	5	4	4	4	3	4	5	4	4	4	3	4	5	2	2	2	2	2	3	55.293	488	488;512;533;533;499;361;142;147;160;169	0	88.163	14.1	14.1	14.1	11.7	12.9	13.5	553700000	617940000	531620000	124590000	490960000	703120000	18211000	21585000	11322000
Q923T9;A0A2I3BQP6;P28652;Q5SVI3;Q5SVI1;Q68EG2;Q5SVI2;Q5SVI0;Q5SVJ1;Q5SVI9;A0A286YCW8;Q5SVJ0;A0A286YDL6;A0A286YCB8;A0A286YCH4;A0A286YDK9;A0A286YCI7	Q923T9;A0A2I3BQP6;P28652;Q5SVI3;Q5SVI1;Q68EG2;Q5SVI2;Q5SVI0;Q5SVJ1;Q5SVI9;A0A286YCW8;Q5SVJ0	7;7;5;5;5;5;5;5;5;5;5;5;3;3;3;2;1	4;4;2;2;2;2;2;2;2;2;4;2;1;1;3;1;1	4;4;2;2;2;2;2;2;2;2;4;2;1;1;3;1;1	Calcium/calmodulin-dependent protein kinase type II subunit gamma;Calcium/calmodulin-dependent protein kinase type II subunit beta	Camk2g;Camk2b	sp|Q923T9|KCC2G_MOUSE Calcium/calmodulin-dependent protein kinase type II subunit gamma OS=Mus musculus OX=10090 GN=Camk2g PE=1 SV=1;tr|A0A2I3BQP6|A0A2I3BQP6_MOUSE Calcium/calmodulin-dependent protein kinase OS=Mus musculus OX=10090 GN=Camk2g PE=1 SV=1;sp|	17	7	4	4	3	2	4	2	2	3	1	0	2	1	0	1	1	0	2	1	0	1	59.606	529	529;565;542;518;589;545;529;518;503;479;274;666;241;224;190;168;71	0	13.895	7.6	5.9	13	6	5.9	8.3	19403000	0	49935000	34841000	0	27743000	808450	0	2080600
P51437	P51437	2	2	2	Cathelin-related antimicrobial peptide	Camp	sp|P51437|CAMP_MOUSE Cathelicidin antimicrobial peptide OS=Mus musculus OX=10090 GN=Camp PE=1 SV=2	1	2	2	2	0	1	0	2	1	2	0	1	0	2	1	2	0	1	0	2	1	2	19.453	172	172	0	89.437	0	9.3	0	25.6	9.3	25.6	0	58337000	0	175820000	235710000	228880000	0	9722800	0
Q6ZQ38;D3YWC5;Q6ZQ73	Q6ZQ38	30;3;1	30;3;1	30;3;1	Cullin-associated NEDD8-dissociated protein 1	Cand1	sp|Q6ZQ38|CAND1_MOUSE Cullin-associated NEDD8-dissociated protein 1 OS=Mus musculus OX=10090 GN=Cand1 PE=1 SV=2	3	30	30	30	13	12	17	15	15	17	13	12	17	15	15	17	13	12	17	15	15	17	136.33	1230	1230;247;1235	0	290.5	14.5	13.9	19.5	16.7	16.2	20.1	1.5984e+09	1253500000	1.9091e+09	1.841e+09	1445800000	1.7097e+09	21358000	17688000	25945000
Q8VCF1	Q8VCF1	8	8	8	Soluble calcium-activated nucleotidase 1	Cant1	sp|Q8VCF1|CANT1_MOUSE Soluble calcium-activated nucleotidase 1 OS=Mus musculus OX=10090 GN=Cant1 PE=2 SV=1	1	8	8	8	4	5	5	3	4	2	4	5	5	3	4	2	4	5	5	3	4	2	45.652	403	403	0	56.24	14.1	18.6	14.6	10.2	11.9	7.2	300700000	397060000	351110000	251410000	213230000	167430000	11137000	13186000	13004000
P35564	P35564	23	23	23	Calnexin	Canx	sp|P35564|CALX_MOUSE Calnexin OS=Mus musculus OX=10090 GN=Canx PE=1 SV=1	1	23	23	23	9	7	9	6	11	12	9	7	9	6	11	12	9	7	9	6	11	12	67.277	591	591	0	278.6	16.6	12.4	16.9	11	19.8	22.8	5477100000	4.1855e+09	6.044e+09	4.0954e+09	3.7356e+09	5740500000	155000000	116760000	165100000
P40124;B1ARS0	P40124	20;6	20;6	19;6	Adenylyl cyclase-associated protein 1	Cap1	sp|P40124|CAP1_MOUSE Adenylyl cyclase-associated protein 1 OS=Mus musculus OX=10090 GN=Cap1 PE=1 SV=4	2	20	20	19	13	9	14	12	10	13	13	9	14	12	10	13	12	9	14	11	10	12	51.564	474	474;164	0	323.31	41.8	34	44.7	38.6	33.1	44.9	6.898e+09	4.0855e+09	6.4037e+09	5404200000	5357700000	6.1294e+09	182740000	61893000	142460000
Q9CYT6;D3YTR7;A0A286YCS6	Q9CYT6;D3YTR7;A0A286YCS6	13;11;10	12;10;9	12;10;9	Adenylyl cyclase-associated protein 2;Adenylyl cyclase-associated protein	Cap2	sp|Q9CYT6|CAP2_MOUSE Adenylyl cyclase-associated protein 2 OS=Mus musculus OX=10090 GN=Cap2 PE=1 SV=1;tr|D3YTR7|D3YTR7_MOUSE Adenylyl cyclase-associated protein OS=Mus musculus OX=10090 GN=Cap2 PE=1 SV=1;tr|A0A286YCS6|A0A286YCS6_MOUSE Adenylyl cyclase-asso	3	13	12	12	5	0	4	3	1	1	4	0	4	2	1	0	4	0	4	2	1	0	52.861	476	476;364;421	0	22.294	11.3	0	11.1	9.2	1.7	1.7	223610000	0	113290000	113230000	0	0	7202100	0	3047900
Q99LB4;P24452;D3YTL5;D3YZN3;D3YU77;D3Z4K5;D3Z014	Q99LB4;P24452;D3YTL5	11;8;7;5;5;2;1	11;8;7;5;5;2;1	11;8;7;5;5;2;1	Macrophage-capping protein	Capg	tr|Q99LB4|Q99LB4_MOUSE Macrophage-capping protein OS=Mus musculus OX=10090 GN=Capg PE=1 SV=1;sp|P24452|CAPG_MOUSE Macrophage-capping protein OS=Mus musculus OX=10090 GN=Capg PE=1 SV=2;tr|D3YTL5|D3YTL5_MOUSE Macrophage-capping protein (Fragment) OS=Mus musc	7	11	11	11	8	6	8	8	10	8	8	6	8	8	10	8	8	6	8	8	10	8	38.768	349	349;352;254;173;193;104;90	0	323.31	43.3	32.7	43.3	43.3	49.3	42.7	2462200000	1210900000	1.515e+09	2.0492e+09	2544000000	2741100000	156780000	74061000	86344000
O35350;A0A494BAS0;A0A494BAC4	O35350	24;3;2	24;3;2	24;3;2	Calpain-1 catalytic subunit	Capn1	sp|O35350|CAN1_MOUSE Calpain-1 catalytic subunit OS=Mus musculus OX=10090 GN=Capn1 PE=1 SV=1	3	24	24	24	11	9	15	9	12	10	11	9	15	9	12	10	11	9	15	9	12	10	82.105	713	713;196;79	0	185.8	20.5	16.3	25.8	15.1	19.4	17.3	915770000	786410000	1348000000	946060000	887670000	1.0528e+09	17694000	13770000	24785000
Q3UW68	Q3UW68	14	14	14	Calpain-13	Capn13	sp|Q3UW68|CAN13_MOUSE Calpain-13 OS=Mus musculus OX=10090 GN=Capn13 PE=2 SV=1	1	14	14	14	6	8	2	3	1	4	6	8	2	3	1	4	6	8	2	3	1	4	76.048	665	665	0	92.135	10.4	13.7	3.9	6.8	2.4	7.8	311570000	667090000	158830000	81132000	13503000	86255000	10251000	21437000	4530400
O08529	O08529	21	21	21	Calpain-2 catalytic subunit	Capn2	sp|O08529|CAN2_MOUSE Calpain-2 catalytic subunit OS=Mus musculus OX=10090 GN=Capn2 PE=1 SV=4	1	21	21	21	13	10	9	10	12	12	13	10	9	10	12	12	13	10	9	10	12	12	79.871	700	700	0	323.31	30.4	25.7	21	25.4	26.4	27.6	1346400000	1168000000	1.0467e+09	1280500000	1360700000	2.0823e+09	17689000	21895000	14106000
O08688	O08688	4	4	4	Calpain-5	Capn5	sp|O08688|CAN5_MOUSE Calpain-5 OS=Mus musculus OX=10090 GN=Capn5 PE=1 SV=1	1	4	4	4	1	1	2	0	0	0	1	1	2	0	0	0	1	1	2	0	0	0	72.954	640	640	0	4.3208	1.6	3	5.3	0	0	0	12291000	14775000	47820000	0	0	0	332200	399330	386930
Q9D805	Q9D805	3	3	3	Calpain-9	Capn9	sp|Q9D805|CAN9_MOUSE Calpain-9 OS=Mus musculus OX=10090 GN=Capn9 PE=2 SV=2	1	3	3	3	0	2	0	0	0	0	0	2	0	0	0	0	0	2	0	0	0	0	78.976	690	690	0.0005	3.1042	0	4.3	0	0	0	0	0	63652000	0	0	0	0	0	396590	0
A0A0R4IZW8;O88456;A0A0R4J1C2;Q9D7J7	A0A0R4IZW8;O88456;A0A0R4J1C2	8;8;6;2	8;8;6;2	8;8;6;2	Calpain small subunit 1	Capns1	tr|A0A0R4IZW8|A0A0R4IZW8_MOUSE Calcium-activated neutral proteinase small subunit OS=Mus musculus OX=10090 GN=Capns1 PE=1 SV=1;sp|O88456|CPNS1_MOUSE Calpain small subunit 1 OS=Mus musculus OX=10090 GN=Capns1 PE=1 SV=1;tr|A0A0R4J1C2|A0A0R4J1C2_MOUSE Calcium	4	8	8	8	4	3	5	3	5	5	4	3	5	3	5	5	4	3	5	3	5	5	28.406	268	268;269;200;247	0	323.31	21.3	16.4	30.2	21.6	28	30.2	516590000	351630000	855140000	139490000	703530000	685110000	43837000	25352000	44455000
Q60865	Q60865	6	6	6	Caprin-1	Caprin1	sp|Q60865|CAPR1_MOUSE Caprin-1 OS=Mus musculus OX=10090 GN=Caprin1 PE=1 SV=2	1	6	6	6	5	4	4	4	4	5	5	4	4	4	4	5	5	4	4	4	4	5	78.168	707	707	0	323.31	13.6	7.9	7.9	11.9	12	13.6	542560000	362860000	593340000	392730000	533310000	865250000	20433000	17279000	25587000
Q5RKN9;P47753;A0A0G2JE27	Q5RKN9;P47753	10;9;4	8;7;3	8;7;3	F-actin-capping protein subunit alpha-1	Capza1	tr|Q5RKN9|Q5RKN9_MOUSE F-actin-capping protein subunit alpha OS=Mus musculus OX=10090 GN=Capza1 PE=1 SV=1;sp|P47753|CAZA1_MOUSE F-actin-capping protein subunit alpha-1 OS=Mus musculus OX=10090 GN=Capza1 PE=1 SV=4	3	10	8	8	10	9	10	6	6	7	8	7	8	4	4	5	8	7	8	4	4	5	32.953	286	286;286;112	0	323.31	61.9	56.3	61.9	34.6	34.3	42	1.9341e+09	2.097e+09	2307500000	1.5688e+09	1361300000	1133800000	82842000	83003000	95596000
P47754;D6RCW7;A0A0N4SVM0	P47754;D6RCW7;A0A0N4SVM0	16;12;9	16;12;9	14;11;8	F-actin-capping protein subunit alpha-2	Capza2	sp|P47754|CAZA2_MOUSE F-actin-capping protein subunit alpha-2 OS=Mus musculus OX=10090 GN=Capza2 PE=1 SV=3;tr|D6RCW7|D6RCW7_MOUSE F-actin-capping protein subunit alpha OS=Mus musculus OX=10090 GN=Capza2 PE=1 SV=1;tr|A0A0N4SVM0|A0A0N4SVM0_MOUSE F-actin-capp	3	16	16	14	14	11	15	11	13	14	14	11	15	11	13	14	12	9	13	9	11	12	32.967	286	286;174;169	0	323.31	63.6	54.2	70.6	60.1	74.5	65.4	3.9119e+09	3.4597e+09	4349300000	3.1866e+09	2727000000	3.3605e+09	198020000	168210000	213540000
P47757;A0A0A0MQI9;F6YHZ8	P47757;A0A0A0MQI9;F6YHZ8	15;8;8	1;1;1	1;1;1	F-actin-capping protein subunit beta	Capzb	sp|P47757|CAPZB_MOUSE F-actin-capping protein subunit beta OS=Mus musculus OX=10090 GN=Capzb PE=1 SV=3;tr|A0A0A0MQI9|A0A0A0MQI9_MOUSE F-actin-capping protein subunit beta (Fragment) OS=Mus musculus OX=10090 GN=Capzb PE=1 SV=6;tr|F6YHZ8|F6YHZ8_MOUSE F-actin	3	15	1	1	10	7	10	7	12	12	1	1	1	1	1	1	1	1	1	1	1	1	31.345	277	277;109;188	0	32.55	46.6	35.4	43.3	35.7	52	52.3	500870000	361920000	577450000	563170000	360990000	701430000	29463000	21289000	33968000
A2AMW0;F7CAZ6	A2AMW0;F7CAZ6	16;11	16;11	2;0		Capzb	tr|A2AMW0|A2AMW0_MOUSE F-actin-capping protein subunit beta OS=Mus musculus OX=10090 GN=Capzb PE=1 SV=1;tr|F7CAZ6|F7CAZ6_MOUSE F-actin-capping protein subunit beta (Fragment) OS=Mus musculus OX=10090 GN=Capzb PE=1 SV=1	2	16	16	2	9	6	9	7	11	11	9	6	9	7	11	11	0	0	0	1	0	0	29.295	260	260;204	0	323.31	44.6	32.7	41.2	36.2	50.4	50.8	2904100000	2215600000	2441400000	1.9955e+09	3.029e+09	2661100000	159180000	101410000	116110000
Q9CR86	Q9CR86	4	4	4	Calcium-regulated heat stable protein 1	Carhsp1	sp|Q9CR86|CHSP1_MOUSE Calcium-regulated heat stable protein 1 OS=Mus musculus OX=10090 GN=Carhsp1 PE=1 SV=1	1	4	4	4	3	1	3	3	3	2	3	1	3	3	3	2	3	1	3	3	3	2	16.062	148	148	0	39.861	35.1	10.8	35.1	35.1	35.1	18.2	360380000	221910000	413890000	196960000	301730000	234320000	38404000	9624600	41766000
J3QMM7;K3W4M4;Q9CZ42;J3QN06;J3QPU6	J3QMM7;K3W4M4;Q9CZ42;J3QN06	10;10;10;8;2	10;10;10;8;2	10;10;10;8;2	ATP-dependent (S)-NAD(P)H-hydrate dehydratase	Carkd	tr|J3QMM7|J3QMM7_MOUSE ATP-dependent (S)-NAD(P)H-hydrate dehydratase OS=Mus musculus OX=10090 GN=Naxd PE=1 SV=1;tr|K3W4M4|K3W4M4_MOUSE ATP-dependent (S)-NAD(P)H-hydrate dehydratase OS=Mus musculus OX=10090 GN=Naxd PE=1 SV=1;sp|Q9CZ42|NNRD_MOUSE ATP-depende	5	10	10	10	5	6	5	5	8	7	5	6	5	5	8	7	5	6	5	5	8	7	35.169	327	327;365;343;272;79	0	82.865	25.4	23.9	22.3	26.6	37.6	33.3	370110000	339230000	397920000	377700000	551980000	580840000	8906300	10587000	13247000
Q9WVG6;D3YUP1;D6RFA7	Q9WVG6;D3YUP1;D6RFA7	3;3;2	3;3;2	3;3;2	Histone-arginine methyltransferase CARM1	Carm1	sp|Q9WVG6|CARM1_MOUSE Histone-arginine methyltransferase CARM1 OS=Mus musculus OX=10090 GN=Carm1 PE=1 SV=2;tr|D3YUP1|D3YUP1_MOUSE Coactivator-associated arginine methyltransferase 1 OS=Mus musculus OX=10090 GN=Carm1 PE=1 SV=1;tr|D6RFA7|D6RFA7_MOUSE Coactiv	3	3	3	3	0	1	1	1	0	0	0	1	1	1	0	0	0	1	1	1	0	0	65.853	608	608;651;162	0	37.239	0	5.9	2.1	2.1	0	0	0	21010000	44976000	40717000	0	0	0	1000500	2141700
Q9ER72;A0A140LII7;A0A140LIB6	Q9ER72	13;2;1	13;2;1	13;2;1	Cysteine--tRNA ligase, cytoplasmic	Cars	sp|Q9ER72|SYCC_MOUSE Cysteine--tRNA ligase, cytoplasmic OS=Mus musculus OX=10090 GN=Cars1 PE=1 SV=2	3	13	13	13	3	1	2	3	3	3	3	1	2	3	3	3	3	1	2	3	3	3	94.859	831	831;39;53	0	93.244	4.9	1.7	2.9	5.1	4.6	5.8	71040000	69993000	111950000	63531000	49027000	291210000	1511500	1229300	2381900
A0A067XG53;O70589;B1AUH5;F6ZQR2	A0A067XG53;O70589	3;3;1;1	3;3;1;1	3;3;1;1	Peripheral plasma membrane protein CASK	Cask	tr|A0A067XG53|A0A067XG53_MOUSE Peripheral plasma membrane protein CASK (Fragment) OS=Mus musculus OX=10090 GN=Cask PE=1 SV=1;sp|O70589|CSKP_MOUSE Peripheral plasma membrane protein CASK OS=Mus musculus OX=10090 GN=Cask PE=1 SV=2	4	3	3	3	0	1	1	2	0	1	0	1	1	2	0	1	0	1	1	2	0	1	99.226	871	871;926;155;249	0.00026001	3.6728	0	2	2	2.8	0	1.5	0	41530000	21926000	164710000	0	162460000	0	965810	509900
P29452;A0A571BDI1;A0A571BF22	P29452	10;4;1	10;4;1	10;4;1	Caspase-1;Caspase-1 subunit p20;Caspase-1 subunit p10	Casp1	sp|P29452|CASP1_MOUSE Caspase-1 OS=Mus musculus OX=10090 GN=Casp1 PE=1 SV=1	3	10	10	10	4	4	4	2	5	4	4	4	4	2	5	4	4	4	4	2	5	4	45.64	402	402;156;103	0	82.837	13.4	11.2	12.7	5	16.9	13.4	242670000	221150000	306240000	202970000	114500000	243440000	9995100	10052000	13920000
P70677;A0A1B0GRX1	P70677	7;2	7;2	7;2	Caspase-3;Caspase-3 subunit p17;Caspase-3 subunit p12	Casp3	sp|P70677|CASP3_MOUSE Caspase-3 OS=Mus musculus OX=10090 GN=Casp3 PE=1 SV=1	2	7	7	7	1	4	5	2	3	4	1	4	5	2	3	4	1	4	5	2	3	4	31.474	277	277;133	0	35.247	4.3	18.4	21.3	10.5	13.7	18.4	127440000	233240000	554720000	193220000	170230000	338850000	8496200	9581100	29306000
O08738	O08738	8	8	8	Caspase-6;Caspase-6 subunit p18;Caspase-6 subunit p11	Casp6	sp|O08738|CASP6_MOUSE Caspase-6 OS=Mus musculus OX=10090 GN=Casp6 PE=1 SV=1	1	8	8	8	3	4	3	3	1	4	3	4	3	3	1	4	3	4	3	3	1	4	31.595	276	276	0	16.148	13.4	16.7	11.2	13	2.9	16.7	45516000	78990000	117440000	100410000	69689000	92176000	3251100	5642100	8388800
P97864;A0A5F8MPP6	P97864;A0A5F8MPP6	4;2	4;2	4;2	Caspase-7;Caspase-7 subunit p20;Caspase-7 subunit p11	Casp7	sp|P97864|CASP7_MOUSE Caspase-7 OS=Mus musculus OX=10090 GN=Casp7 PE=1 SV=2;tr|A0A5F8MPP6|A0A5F8MPP6_MOUSE Caspase-7 (Fragment) OS=Mus musculus OX=10090 GN=Casp7 PE=1 SV=1	2	4	4	4	1	1	3	2	2	2	1	1	3	2	2	2	1	1	3	2	2	2	34.06	303	303;237	0	5.0429	3.3	3.3	8.9	6.6	6.6	5.6	25769000	29936000	140290000	52119000	44797000	45856000	1356300	1575600	7383600
A0A087WQT6;O89110	A0A087WQT6;O89110	14;14	14;14	14;14	Caspase-8;Caspase-8 subunit p18;Caspase-8 subunit p10	Casp8	tr|A0A087WQT6|A0A087WQT6_MOUSE Caspase-8 OS=Mus musculus OX=10090 GN=Casp8 PE=1 SV=1;sp|O89110|CASP8_MOUSE Caspase-8 OS=Mus musculus OX=10090 GN=Casp8 PE=1 SV=1	2	14	14	14	6	6	7	8	7	8	6	6	7	8	7	8	6	6	7	8	7	8	57.82	500	500;480	0	132.59	16.8	15.6	18.4	20.8	21.2	22.2	283150000	291700000	433630000	593790000	318480000	315690000	8062400	7494300	12607000
A0A338P6J9;Q921U7;Q8C281;Q8CE04;Q8CE80;P51125;A0A1Y7VJN8	A0A338P6J9;Q921U7;Q8C281;Q8CE04;Q8CE80;P51125	8;8;8;8;8;8;3	8;8;8;8;8;8;3	8;8;8;8;8;8;3	Calpastatin	Cast	tr|A0A338P6J9|A0A338P6J9_MOUSE Calpain inhibitor (Fragment) OS=Mus musculus OX=10090 GN=Cast PE=1 SV=1;tr|Q921U7|Q921U7_MOUSE Calpain inhibitor OS=Mus musculus OX=10090 GN=Cast PE=1 SV=1;tr|Q8C281|Q8C281_MOUSE Calpain inhibitor OS=Mus musculus OX=10090 GN=	7	8	8	8	3	1	4	3	4	4	3	1	4	3	4	4	3	1	4	3	4	4	55.292	520	520;674;686;704;754;788;445	0	156.76	11.3	3.5	15.6	12.3	13.3	14.8	375490000	73365000	616700000	320580000	259860000	491260000	10221000	2529800	17346000
P24270;A2AL20	P24270	15;6	15;6	15;6	Catalase	Cat	sp|P24270|CATA_MOUSE Catalase OS=Mus musculus OX=10090 GN=Cat PE=1 SV=4	2	15	15	15	9	3	6	2	5	7	9	3	6	2	5	7	9	3	6	2	5	7	59.795	527	527;176	0	258.73	23.5	8.7	15.7	6.1	13.3	18.8	613170000	392340000	550380000	66160000	477540000	412870000	15568000	8749200	11574000
P49817;H3BKG0;D3Z148;D3Z0J2;P51637	P49817;H3BKG0;D3Z148;D3Z0J2	6;5;5;3;2	6;5;5;3;2	6;5;5;3;2	Caveolin-1;Caveolin	Cav1	sp|P49817|CAV1_MOUSE Caveolin-1 OS=Mus musculus OX=10090 GN=Cav1 PE=1 SV=1;tr|H3BKG0|H3BKG0_MOUSE Caveolin-1 OS=Mus musculus OX=10090 GN=Cav1 PE=1 SV=1;tr|D3Z148|D3Z148_MOUSE Caveolin (Fragment) OS=Mus musculus OX=10090 GN=Cav1 PE=1 SV=2;tr|D3Z0J2|D3Z0J2_M	5	6	6	6	4	2	4	3	5	6	4	2	4	3	5	6	4	2	4	3	5	6	20.538	178	178;93;115;47;151	0	144.59	25.3	19.7	25.3	25.3	29.8	34.8	1.6747e+09	1.0558e+09	2.0848e+09	417210000	1.6111e+09	1.8231e+09	100590000	29465000	101450000
Q9WVC3;Q924U4	Q9WVC3;Q924U4	2;1	2;1	2;1	Caveolin-2;Caveolin	Cav2	sp|Q9WVC3|CAV2_MOUSE Caveolin-2 OS=Mus musculus OX=10090 GN=Cav2 PE=1 SV=1;tr|Q924U4|Q924U4_MOUSE Caveolin OS=Mus musculus OX=10090 GN=Cav2 PE=1 SV=1	2	2	2	2	1	0	1	0	0	0	1	0	1	0	0	0	1	0	1	0	0	0	18.227	162	162;113	0.0026576	2.6742	7.4	0	7.4	0	0	0	71363000	0	52375000	0	0	0	7929200	0	5819400
Q08024	Q08024	1	1	1	Core-binding factor subunit beta	Cbfb	sp|Q08024|PEBB_MOUSE Core-binding factor subunit beta OS=Mus musculus OX=10090 GN=Cbfb PE=1 SV=1	1	1	1	1	1	0	0	0	0	1	1	0	0	0	0	1	1	0	0	0	0	1	22.03	187	187	0	55.314	8.6	0	0	0	0	8.6	38508000	0	0	0	0	69629000	4813500	0	0
P48758;A0A338P684	P48758;A0A338P684	16;10	16;10	10;8	Carbonyl reductase [NADPH] 1	Cbr1	sp|P48758|CBR1_MOUSE Carbonyl reductase [NADPH] 1 OS=Mus musculus OX=10090 GN=Cbr1 PE=1 SV=3;tr|A0A338P684|A0A338P684_MOUSE Carbonyl reductase [NADPH] 1 OS=Mus musculus OX=10090 GN=Cbr1 PE=1 SV=1	2	16	16	10	10	8	10	7	12	10	10	8	10	7	12	10	7	4	7	3	7	6	30.641	277	277;134	0	323.31	46.9	42.6	48	35.7	53.8	49.5	4.2856e+09	2205700000	4741400000	1.7633e+09	3.5187e+09	3.0664e+09	180940000	107090000	209720000
P08074;F6YNX9	P08074	11;5	11;5	10;5	Carbonyl reductase [NADPH] 2	Cbr2	sp|P08074|CBR2_MOUSE Carbonyl reductase [NADPH] 2 OS=Mus musculus OX=10090 GN=Cbr2 PE=1 SV=1	2	11	11	10	3	2	0	1	0	5	3	2	0	1	0	5	3	2	0	1	0	4	25.958	244	244;154	0	178.67	17.2	14.3	0	6.1	0	25	149490000	136210000	0	89045000	0	1.4597e+09	9965900	9080800	0
Q8K354;A0A338P797	Q8K354;A0A338P797	11;6	10;5	9;4	Carbonyl reductase [NADPH] 3	Cbr3	sp|Q8K354|CBR3_MOUSE Carbonyl reductase [NADPH] 3 OS=Mus musculus OX=10090 GN=Cbr3 PE=1 SV=1;tr|A0A338P797|A0A338P797_MOUSE Carbonyl reductase [NADPH] 3 OS=Mus musculus OX=10090 GN=Cbr3 PE=1 SV=1	2	11	10	9	7	6	6	6	3	7	6	5	6	6	3	6	5	5	6	6	3	6	30.953	277	277;119	0	184.55	36.5	29.6	34.3	32.9	13.7	34.3	952050000	503970000	588380000	507950000	356250000	510980000	40666000	24770000	26272000
Q91WT9;A0A494BAQ7;D3YYN0;D3Z4K2;D3YUF2;A0A494BB97	Q91WT9;A0A494BAQ7	11;6;4;4;4;2	11;6;4;4;4;2	11;6;4;4;4;2	Cystathionine beta-synthase	Cbs	sp|Q91WT9|CBS_MOUSE Cystathionine beta-synthase OS=Mus musculus OX=10090 GN=Cbs PE=1 SV=3;tr|A0A494BAQ7|A0A494BAQ7_MOUSE Cystathionine beta-synthase (Fragment) OS=Mus musculus OX=10090 GN=Cbs PE=1 SV=1	6	11	11	11	5	5	4	3	5	5	5	5	4	3	5	5	5	5	4	3	5	5	61.543	561	561;252;174;179;193;75	0	160.77	11.6	13.5	9.3	7.5	14.6	11.2	170000000	198600000	289950000	85952000	136460000	117340000	7727400	7531400	9059600
P83917;Q7TPM0;Q9CYJ8	P83917;Q7TPM0;Q9CYJ8	5;3;3	4;2;2	4;2;2	Chromobox protein homolog 1	Cbx1	sp|P83917|CBX1_MOUSE Chromobox protein homolog 1 OS=Mus musculus OX=10090 GN=Cbx1 PE=1 SV=1;tr|Q7TPM0|Q7TPM0_MOUSE Cbx1 protein OS=Mus musculus OX=10090 GN=Cbx1 PE=1 SV=1;tr|Q9CYJ8|Q9CYJ8_MOUSE Chromobox protein homolog 1 OS=Mus musculus OX=10090 GN=Cbx1 P	3	5	4	4	3	2	2	2	2	2	2	1	1	1	1	1	2	1	1	1	1	1	21.418	185	185;138;150	0	11.049	30.3	17.8	14.6	17.8	14.6	24.3	153260000	33995000	0	38032000	0	51727000	11346000	4249300	0
Q9DCC5;P23198;D3Z313;D3Z1A9	Q9DCC5;P23198	6;5;2;1	6;5;2;1	5;4;2;1	Chromobox protein homolog 3	Cbx3	tr|Q9DCC5|Q9DCC5_MOUSE Cbx3 protein OS=Mus musculus OX=10090 GN=Cbx3 PE=1 SV=1;sp|P23198|CBX3_MOUSE Chromobox protein homolog 3 OS=Mus musculus OX=10090 GN=Cbx3 PE=1 SV=2	4	6	6	5	6	4	5	2	4	3	6	4	5	2	4	3	5	3	4	1	3	2	20.811	183	183;183;110;71	0	220.4	45.9	31.7	45.9	14.8	38.8	32.2	673170000	362060000	691290000	340620000	516130000	598720000	78934000	41176000	81659000
Q61686	Q61686	3	3	3	Chromobox protein homolog 5	Cbx5	sp|Q61686|CBX5_MOUSE Chromobox protein homolog 5 OS=Mus musculus OX=10090 GN=Cbx5 PE=1 SV=1	1	3	3	3	0	0	1	1	0	2	0	0	1	1	0	2	0	0	1	1	0	2	22.186	191	191	0	11.878	0	0	6.8	6.8	0	13.6	0	0	64245000	31338000	0	55983000	0	0	6424500
E9PX94;Q8K1A6	E9PX94;Q8K1A6	1;1	1;1	1;1	Coiled-coil and C2 domain-containing protein 1A	Cc2d1a	tr|E9PX94|E9PX94_MOUSE Coiled-coil and C2 domain-containing protein 1A OS=Mus musculus OX=10090 GN=Cc2d1a PE=1 SV=2;sp|Q8K1A6|C2D1A_MOUSE Coiled-coil and C2 domain-containing protein 1A OS=Mus musculus OX=10090 GN=Cc2d1a PE=1 SV=2	2	1	1	1	1	1	1	1	1	1	1	1	1	1	1	1	1	1	1	1	1	1	98.642	897	897;943	0	4.1428	2.2	2.2	2.2	2.2	2.2	2.2	33136000	18920000	33694000	33535000	17362000	22248000	770590	439990	783590
F6XC25;Q8BRN9	F6XC25;Q8BRN9	2;2	2;2	2;2	Coiled-coil and C2 domain-containing protein 1B	Cc2d1b	tr|F6XC25|F6XC25_MOUSE Coiled-coil and C2 domain-containing protein 1B (Fragment) OS=Mus musculus OX=10090 GN=Cc2d1b PE=1 SV=1;sp|Q8BRN9|C2D1B_MOUSE Coiled-coil and C2 domain-containing protein 1B OS=Mus musculus OX=10090 GN=Cc2d1b PE=1 SV=1	2	2	2	2	1	0	1	2	1	0	1	0	1	2	1	0	1	0	1	2	1	0	84.902	770	770;848	0	10.437	2.7	0	2.7	3.9	2.7	0	23278000	0	28983000	4453700	20986000	0	328890	0	465240
Q8CH18;A0A1W2P765	Q8CH18	7;1	7;1	7;1	Cell division cycle and apoptosis regulator protein 1	Ccar1	sp|Q8CH18|CCAR1_MOUSE Cell division cycle and apoptosis regulator protein 1 OS=Mus musculus OX=10090 GN=Ccar1 PE=1 SV=1	2	7	7	7	4	4	2	3	3	6	4	4	2	3	3	6	4	4	2	3	3	6	132.06	1146	1146;198	0	17.283	4.5	4.6	2.3	3.3	3.3	7.4	108530000	149920000	26864000	124290000	121030000	267830000	2466600	2548300	610550
Q8VDP4	Q8VDP4	10	10	10	Cell cycle and apoptosis regulator protein 2	Ccar2	sp|Q8VDP4|CCAR2_MOUSE Cell cycle and apoptosis regulator protein 2 OS=Mus musculus OX=10090 GN=Ccar2 PE=1 SV=2	1	10	10	10	3	4	4	3	2	6	3	4	4	3	2	6	3	4	4	3	2	6	103	922	922	0	45.897	5.9	5.4	7.3	4.6	2.2	9.4	116120000	83864000	186720000	85662000	34425000	226360000	2322500	859110	2569300
A2AQY8;Q8BTY1	A2AQY8;Q8BTY1	2;2	2;2	2;2	Kynurenine--oxoglutarate transaminase 1	Ccbl1	tr|A2AQY8|A2AQY8_MOUSE Kynurenine--oxoglutarate transaminase 1 OS=Mus musculus OX=10090 GN=Kyat1 PE=1 SV=1;sp|Q8BTY1|KAT1_MOUSE Kynurenine--oxoglutarate transaminase 1 OS=Mus musculus OX=10090 GN=Kyat1 PE=1 SV=1	2	2	2	2	2	2	1	0	1	0	2	2	1	0	1	0	2	2	1	0	1	0	42.235	374	374;424	0	21.892	8.6	8.6	3.5	0	3.5	0	44075000	0	17054000	0	13082000	0	2938300	0	1137000
Q71RI9;A0A0G2JGE1;D6RJ70	Q71RI9;A0A0G2JGE1	4;2;1	4;2;1	4;2;1	Kynurenine--oxoglutarate transaminase 3	Ccbl2	sp|Q71RI9|KAT3_MOUSE Kynurenine--oxoglutarate transaminase 3 OS=Mus musculus OX=10090 GN=Kyat3 PE=1 SV=1;tr|A0A0G2JGE1|A0A0G2JGE1_MOUSE Cysteine-S-conjugate beta-lyase 2 (Fragment) OS=Mus musculus OX=10090 GN=Kyat3 PE=1 SV=1	3	4	4	4	0	0	2	0	0	0	0	0	2	0	0	0	0	0	2	0	0	0	51.126	455	455;194;71	0	9.2443	0	0	5.5	0	0	0	0	0	76121000	0	0	0	0	0	2180000
Q8VE99	Q8VE99	2	2	2	Coiled-coil domain-containing protein 115	Ccdc115	sp|Q8VE99|CC115_MOUSE Coiled-coil domain-containing protein 115 OS=Mus musculus OX=10090 GN=Ccdc115 PE=1 SV=1	1	2	2	2	0	1	0	1	0	0	0	1	0	1	0	0	0	1	0	1	0	0	19.742	180	180	0	4.2924	0	12.2	0	8.3	0	0	0	16271000	0	5885100	0	0	0	1355900	0
Q9D8X2	Q9D8X2	4	4	4	Coiled-coil domain-containing protein 124	Ccdc124	sp|Q9D8X2|CC124_MOUSE Coiled-coil domain-containing protein 124 OS=Mus musculus OX=10090 GN=Ccdc124 PE=1 SV=1	1	4	4	4	2	0	0	0	1	1	2	0	0	0	1	1	2	0	0	0	1	1	25.345	217	217	0	21.93	9.7	0	0	0	6	6	147800000	0	0	0	47806000	52147000	13436000	0	0
Q8C7V8	Q8C7V8	2	2	2	Coiled-coil domain-containing protein 134	Ccdc134	sp|Q8C7V8|CC134_MOUSE Coiled-coil domain-containing protein 134 OS=Mus musculus OX=10090 GN=Ccdc134 PE=1 SV=1	1	2	2	2	0	0	1	1	0	0	0	0	1	1	0	0	0	0	1	1	0	0	26.494	229	229	0.0094787	2.0228	0	0	8.3	6.6	0	0	0	0	14175000	55573000	0	0	0	0	1575100
Q9JIG7	Q9JIG7	9	9	9	Coiled-coil domain-containing protein 22	Ccdc22	sp|Q9JIG7|CCD22_MOUSE Coiled-coil domain-containing protein 22 OS=Mus musculus OX=10090 GN=Ccdc22 PE=1 SV=1	1	9	9	9	2	2	2	3	2	1	2	2	2	3	2	1	2	2	2	3	2	1	70.843	627	627	0	32.537	5.7	4	4.3	7.3	3	2.1	56719000	35777000	49437000	57013000	105540000	23258000	950750	1022200	1412500
E9Q2S9;Q9CR29	E9Q2S9;Q9CR29	2;2	2;2	2;2	Coiled-coil domain-containing protein 43	Ccdc43	tr|E9Q2S9|E9Q2S9_MOUSE Coiled-coil domain-containing protein 43 OS=Mus musculus OX=10090 GN=Ccdc43 PE=1 SV=1;sp|Q9CR29|CCD43_MOUSE Coiled-coil domain-containing protein 43 OS=Mus musculus OX=10090 GN=Ccdc43 PE=1 SV=1	2	2	2	2	2	1	1	1	1	1	2	1	1	1	1	1	2	1	1	1	1	1	25.035	222	222;222	0	43.649	17.6	11.7	5.9	5.9	11.7	5.9	43884000	23476000	22535000	13564000	15964000	0	1520100	2347600	2253500
Q9D024;F7C265;B1AR93	Q9D024	8;3;1	8;3;1	8;3;1	Coiled-coil domain-containing protein 47	Ccdc47	sp|Q9D024|CCD47_MOUSE PAT complex subunit CCDC47 OS=Mus musculus OX=10090 GN=Ccdc47 PE=1 SV=2	3	8	8	8	2	3	3	0	2	2	2	3	3	0	2	2	2	3	3	0	2	2	55.843	483	483;224;138	0	103.28	5.8	9.7	9.1	0	4.8	5	240400000	155230000	65929000	0	106980000	168420000	9181000	3598800	3139500
Q8R3Q6;F8WJI3;E9Q4B5;A0A338P707	Q8R3Q6;F8WJI3;E9Q4B5	4;3;2;1	4;3;2;1	4;3;2;1	Coiled-coil domain-containing protein 58	Ccdc58	sp|Q8R3Q6|MIX23_MOUSE Protein MIX23 OS=Mus musculus OX=10090 GN=Mix23 PE=1 SV=1;tr|F8WJI3|F8WJI3_MOUSE Coiled-coil domain-containing protein 58 OS=Mus musculus OX=10090 GN=Ccdc58 PE=1 SV=1;tr|E9Q4B5|E9Q4B5_MOUSE Coiled-coil domain-containing protein 58 OS=	4	4	4	4	3	3	2	3	4	3	3	3	2	3	4	3	3	3	2	3	4	3	16.665	144	144;134;102;53	0	114.76	31.9	31.9	25.7	31.9	42.4	31.9	146120000	109220000	68092000	129570000	114330000	215900000	12946000	9062100	9727400
D3YZP9	D3YZP9	3	3	3	Coiled-coil domain-containing protein 6	Ccdc6	sp|D3YZP9|CCDC6_MOUSE Coiled-coil domain-containing protein 6 OS=Mus musculus OX=10090 GN=Ccdc6 PE=1 SV=1	1	3	3	3	0	0	0	1	1	1	0	0	0	1	1	1	0	0	0	1	1	1	52.938	469	469	0	5.0966	0	0	0	3	1.7	1.7	0	0	0	37831000	17622000	0	0	0	0
Q8VC31;G3UXR7;G3X927;D3YW42	Q8VC31;G3UXR7;G3X927;D3YW42	2;1;1;1	2;1;1;1	2;1;1;1	Coiled-coil domain-containing protein 9	Ccdc9	sp|Q8VC31|CCDC9_MOUSE Coiled-coil domain-containing protein 9 OS=Mus musculus OX=10090 GN=Ccdc9 PE=1 SV=1;tr|G3UXR7|G3UXR7_MOUSE Coiled-coil domain-containing protein 9 (Fragment) OS=Mus musculus OX=10090 GN=Ccdc9 PE=1 SV=1;tr|G3X927|G3X927_MOUSE Coiled-co	4	2	2	2	0	0	1	0	1	0	0	0	1	0	1	0	0	0	1	0	1	0	61.445	543	543;99;544;589	0.0042664	2.4999	0	0	1.3	0	1.3	0	0	0	95646000	0	62720000	0	0	0	5034000
P27784	P27784	1	1	1	C-C motif chemokine 6;CCL6(22-95);CCL6(23-95)	Ccl6	sp|P27784|CCL6_MOUSE C-C motif chemokine 6 OS=Mus musculus OX=10090 GN=Ccl6 PE=1 SV=1	1	1	1	1	0	0	1	0	0	0	0	0	1	0	0	0	0	0	1	0	0	0	12.984	116	116	0.0066897	2.2173	0	0	24.1	0	0	0	0	0	48792000	0	0	0	0	0	9758500
Q3U3M5;O88874	Q3U3M5;O88874	1;1	1;1	1;1	Cyclin-K	Ccnk	tr|Q3U3M5|Q3U3M5_MOUSE Cyclin-K OS=Mus musculus OX=10090 GN=Ccnk PE=1 SV=1;sp|O88874|CCNK_MOUSE Cyclin-K OS=Mus musculus OX=10090 GN=Ccnk PE=1 SV=3	2	1	1	1	0	0	0	0	0	1	0	0	0	0	0	1	0	0	0	0	0	1	64.349	582	582;554	0	9.1606	0	0	0	0	0	4.1	0	0	0	0	0	27548000	0	0	0
Q9JJA7	Q9JJA7	1	1	1	Cyclin-L2	Ccnl2	sp|Q9JJA7|CCNL2_MOUSE Cyclin-L2 OS=Mus musculus OX=10090 GN=Ccnl2 PE=1 SV=1	1	1	1	1	0	0	0	0	0	1	0	0	0	0	0	1	0	0	0	0	0	1	58.005	518	518	0	4.4043	0	0	0	0	0	4.1	0	0	0	0	0	28766000	0	0	0
P80314;A0A1W2P7B7;A0A1W2P6Q3;A0A1W2P828;A0A1W2P871;A0A1W2P8B6	P80314	27;9;6;5;4;4	27;9;6;5;4;4	27;9;6;5;4;4	T-complex protein 1 subunit beta	Cct2	sp|P80314|TCPB_MOUSE T-complex protein 1 subunit beta OS=Mus musculus OX=10090 GN=Cct2 PE=1 SV=4	6	27	27	27	18	14	16	14	19	15	18	14	16	14	19	15	18	14	16	14	19	15	57.477	535	535;217;181;85;64;115	0	323.31	51.2	42.4	47.1	40.7	51.2	44.7	3.8549e+09	3.0156e+09	4868600000	3.0768e+09	3.3173e+09	3.5643e+09	87350000	69034000	101630000
P80318;E9Q133;Q3U0I3;F6Q609;F6ZVG8	P80318;E9Q133;Q3U0I3;F6Q609	26;24;24;14;2	26;24;24;14;2	26;24;24;14;2	T-complex protein 1 subunit gamma	Cct3	sp|P80318|TCPG_MOUSE T-complex protein 1 subunit gamma OS=Mus musculus OX=10090 GN=Cct3 PE=1 SV=1;tr|E9Q133|E9Q133_MOUSE T-complex protein 1 subunit gamma OS=Mus musculus OX=10090 GN=Cct3 PE=1 SV=1;tr|Q3U0I3|Q3U0I3_MOUSE T-complex protein 1 subunit gamma O	5	26	26	26	14	12	16	17	15	16	14	12	16	17	15	16	14	12	16	17	15	16	60.629	545	545;507;521;306;85	0	281.52	36	30.1	40	42.4	34.5	39.1	3.1398e+09	3.1777e+09	3.7501e+09	4349100000	2.9933e+09	4.1228e+09	79870000	82478000	88146000
P80315;G5E839;G3UYW5;G3UXF3;G3UXG2	P80315;G5E839	23;21;3;1;1	23;21;3;1;1	23;21;3;1;1	T-complex protein 1 subunit delta	Cct4	sp|P80315|TCPD_MOUSE T-complex protein 1 subunit delta OS=Mus musculus OX=10090 GN=Cct4 PE=1 SV=3;tr|G5E839|G5E839_MOUSE T-complex protein 1 subunit delta OS=Mus musculus OX=10090 GN=Cct4 PE=1 SV=1	5	23	23	23	17	11	15	11	13	16	17	11	15	11	13	16	17	11	15	11	13	16	58.066	539	539;509;120;47;59	0	323.31	43.8	33.2	40.4	32.1	34.3	37.8	3.3549e+09	2527800000	3.5139e+09	2816800000	2231100000	3.3648e+09	90344000	66804000	90056000
P80316;E0CZA1	P80316	26;7	26;7	26;7	T-complex protein 1 subunit epsilon	Cct5	sp|P80316|TCPE_MOUSE T-complex protein 1 subunit epsilon OS=Mus musculus OX=10090 GN=Cct5 PE=1 SV=1	2	26	26	26	19	13	17	14	14	18	19	13	17	14	14	18	19	13	17	14	14	18	59.623	541	541;199	0	323.31	45.3	34.9	39.2	37.2	29.9	43.6	4.2923e+09	2.9934e+09	3.4815e+09	2682000000	2388600000	3.612e+09	108980000	70418000	83580000
Q52KG9;P80317;Q61390;B1AT05	Q52KG9;P80317	18;18;5;3	18;18;5;3	18;18;5;3	T-complex protein 1 subunit zeta	Cct6a	tr|Q52KG9|Q52KG9_MOUSE Chaperonin containing Tcp1, subunit 6a (Zeta) OS=Mus musculus OX=10090 GN=Cct6a PE=1 SV=1;sp|P80317|TCPZ_MOUSE T-complex protein 1 subunit zeta OS=Mus musculus OX=10090 GN=Cct6a PE=1 SV=3	4	18	18	18	11	8	13	10	12	11	11	8	13	10	12	11	11	8	13	10	12	11	58.076	531	531;531;531;492	0	323.31	29	25	34.1	27.5	30.5	26.9	2880000000	2175400000	3.3138e+09	2586000000	1.957e+09	2601500000	77421000	58949000	92811000
P80313;A0A0N4SV00;A0A0N4SUI8;A0A0N4SV22	P80313;A0A0N4SV00	26;22;2;2	26;22;2;2	26;22;2;2	T-complex protein 1 subunit eta	Cct7	sp|P80313|TCPH_MOUSE T-complex protein 1 subunit eta OS=Mus musculus OX=10090 GN=Cct7 PE=1 SV=1;tr|A0A0N4SV00|A0A0N4SV00_MOUSE T-complex protein 1 subunit eta OS=Mus musculus OX=10090 GN=Cct7 PE=1 SV=1	4	26	26	26	13	14	16	13	15	17	13	14	16	13	15	17	13	14	16	13	15	17	59.652	544	544;502;79;83	0	323.31	36.9	37.3	39.5	35.5	36	44.3	2609700000	2299500000	3.069e+09	2725200000	2573000000	3.4552e+09	76048000	60042000	78889000
P42932;H3BL49;H3BJB6;H3BLL1;H3BKG2;H3BKR8	P42932;H3BL49	28;24;13;6;6;2	28;24;13;6;6;2	28;24;13;6;6;2	T-complex protein 1 subunit theta	Cct8	sp|P42932|TCPQ_MOUSE T-complex protein 1 subunit theta OS=Mus musculus OX=10090 GN=Cct8 PE=1 SV=3;tr|H3BL49|H3BL49_MOUSE CCT-theta OS=Mus musculus OX=10090 GN=Cct8 PE=1 SV=1	6	28	28	28	16	14	16	12	21	20	16	14	16	12	21	20	16	14	16	12	21	20	59.555	548	548;489;239;132;158;71	0	275.23	37.2	33.9	37.8	29	47.8	44	3.3225e+09	3.1115e+09	3.1849e+09	2605200000	3.8818e+09	4426700000	92290000	82784000	84869000
Q8C1Y8	Q8C1Y8	3	3	3	Vacuolar fusion protein CCZ1 homolog	Ccz1	sp|Q8C1Y8|CCZ1_MOUSE Vacuolar fusion protein CCZ1 homolog OS=Mus musculus OX=10090 GN=Ccz1 PE=1 SV=1	1	3	3	3	0	1	1	0	0	0	0	1	1	0	0	0	0	1	1	0	0	0	55.504	480	480	0	5.3878	0	1.7	1.7	0	0	0	0	37302000	54799000	0	0	0	0	1286300	1889600
Q8R422	Q8R422	7	7	7	CD109 antigen	Cd109	sp|Q8R422|CD109_MOUSE CD109 antigen OS=Mus musculus OX=10090 GN=Cd109 PE=1 SV=1	1	7	7	7	2	1	2	3	2	2	2	1	2	3	2	2	2	1	2	3	2	2	161.66	1442	1442	0	34.394	1.7	1	2.5	3.2	2.5	1.9	35969000	11530000	34754000	41109000	24042000	56250000	553370	177390	360500
P10810	P10810	4	4	4	Monocyte differentiation antigen CD14	Cd14	sp|P10810|CD14_MOUSE Monocyte differentiation antigen CD14 OS=Mus musculus OX=10090 GN=Cd14 PE=1 SV=1	1	4	4	4	3	0	0	1	2	2	3	0	0	1	2	2	3	0	0	1	2	2	39.203	366	366	0	21.856	13.9	0	0	3.8	9	9	114670000	0	0	27973000	44063000	54239000	2301400	0	0
O35566;A0A1B0GRG3;A0A1B0GSK8	O35566;A0A1B0GRG3;A0A1B0GSK8	2;1;1	2;1;1	2;1;1	CD151 antigen	Cd151	sp|O35566|CD151_MOUSE CD151 antigen OS=Mus musculus OX=10090 GN=Cd151 PE=1 SV=2;tr|A0A1B0GRG3|A0A1B0GRG3_MOUSE CD151 antigen (Fragment) OS=Mus musculus OX=10090 GN=Cd151 PE=1 SV=1;tr|A0A1B0GSK8|A0A1B0GSK8_MOUSE Tetraspanin (Fragment) OS=Mus musculus OX=100	3	2	2	2	0	0	0	0	1	1	0	0	0	0	1	1	0	0	0	0	1	1	28.246	253	253;150;202	0	20.381	0	0	0	0	5.9	5.9	0	0	0	0	183250000	145660000	0	0	0
Q2VLH6	Q2VLH6	3	3	3	Scavenger receptor cysteine-rich type 1 protein M130;Soluble CD163	Cd163	sp|Q2VLH6|C163A_MOUSE Scavenger receptor cysteine-rich type 1 protein M130 OS=Mus musculus OX=10090 GN=Cd163 PE=1 SV=2	1	3	3	3	1	1	0	0	0	0	1	1	0	0	0	0	1	1	0	0	0	0	120.92	1121	1121	0	7.1669	1.5	1.5	0	0	0	0	43619000	83493000	0	0	0	0	823000	1575300	0
Q8R2S8	Q8R2S8	12	12	12	CD177 antigen	Cd177	sp|Q8R2S8|CD177_MOUSE CD177 antigen OS=Mus musculus OX=10090 GN=Cd177 PE=2 SV=1	1	12	12	12	5	5	4	5	3	4	5	5	4	5	3	4	5	5	4	5	3	4	87.09	817	817	0	94.012	8.1	8.6	6.7	8.3	4.4	6.4	192070000	115790000	133850000	362200000	69472000	174720000	4924900	2968900	3432100
E9PZI9;Q05D16;E9QMY1;Q80VX2;O54901	E9PZI9;Q05D16;E9QMY1;Q80VX2;O54901	2;2;2;2;2	2;2;2;2;2	2;2;2;2;2	OX-2 membrane glycoprotein	Cd200	tr|E9PZI9|E9PZI9_MOUSE OX-2 membrane glycoprotein OS=Mus musculus OX=10090 GN=Cd200 PE=1 SV=1;tr|Q05D16|Q05D16_MOUSE Cd200 protein OS=Mus musculus OX=10090 GN=Cd200 PE=1 SV=1;tr|E9QMY1|E9QMY1_MOUSE OX-2 membrane glycoprotein OS=Mus musculus OX=10090 GN=Cd2	5	2	2	2	1	0	1	0	1	0	1	0	1	0	1	0	1	0	1	0	1	0	14.307	129	129;150;269;278;278	0.0056298	2.3745	9.3	0	9.3	0	7	0	100680000	0	0	0	33688000	0	16780000	0	0
Q9JLQ0;A0A3B2W812	Q9JLQ0;A0A3B2W812	13;12	13;12	13;12	CD2-associated protein	Cd2ap	sp|Q9JLQ0|CD2AP_MOUSE CD2-associated protein OS=Mus musculus OX=10090 GN=Cd2ap PE=1 SV=3;tr|A0A3B2W812|A0A3B2W812_MOUSE CD2-associated protein OS=Mus musculus OX=10090 GN=Cd2ap PE=1 SV=1	2	13	13	13	5	4	7	3	8	6	5	4	7	3	8	6	5	4	7	3	8	6	70.449	637	637;532	0	58.217	11.3	9.1	15.2	6.1	15.4	14.1	303020000	228340000	403310000	223780000	543550000	388180000	2951200	5316500	9493100
Q9CWK3;A0A0U1RP07;A0A0U1RNG1;A0A0U1RPR4;A0A0U1RNN2	Q9CWK3;A0A0U1RP07;A0A0U1RNG1	3;2;2;1;1	3;2;2;1;1	3;2;2;1;1	CD2 antigen cytoplasmic tail-binding protein 2	Cd2bp2	sp|Q9CWK3|CD2B2_MOUSE CD2 antigen cytoplasmic tail-binding protein 2 OS=Mus musculus OX=10090 GN=Cd2bp2 PE=1 SV=1;tr|A0A0U1RP07|A0A0U1RP07_MOUSE CD2 antigen cytoplasmic tail-binding protein 2 (Fragment) OS=Mus musculus OX=10090 GN=Cd2bp2 PE=1 SV=2;tr|A0A0U	5	3	3	3	2	0	1	1	0	0	2	0	1	1	0	0	2	0	1	1	0	0	37.694	342	342;130;162;48;79	0	6.5137	12.9	0	3.2	3.2	0	0	47868000	0	29136000	15271000	0	0	1213900	0	2428000
Q64314	Q64314	4	4	4	Hematopoietic progenitor cell antigen CD34	Cd34	sp|Q64314|CD34_MOUSE Hematopoietic progenitor cell antigen CD34 OS=Mus musculus OX=10090 GN=Cd34 PE=1 SV=1	1	4	4	4	0	2	1	1	0	0	0	2	1	1	0	0	0	2	1	1	0	0	40.982	382	382	0	32.084	0	8.4	5	5	0	0	0	37682000	0	0	0	0	0	3140200	0
Q08857	Q08857	1	1	1	Platelet glycoprotein 4	Cd36	sp|Q08857|CD36_MOUSE Platelet glycoprotein 4 OS=Mus musculus OX=10090 GN=Cd36 PE=1 SV=2	1	1	1	1	1	1	1	0	0	0	1	1	1	0	0	0	1	1	1	0	0	0	52.697	472	472	0	6.0516	5.1	5.1	5.1	0	0	0	26242000	25370000	27941000	0	0	0	1640100	1585700	1746300
P56528	P56528	7	7	7	ADP-ribosyl cyclase/cyclic ADP-ribose hydrolase 1	Cd38	sp|P56528|CD38_MOUSE ADP-ribosyl cyclase/cyclic ADP-ribose hydrolase 1 OS=Mus musculus OX=10090 GN=Cd38 PE=1 SV=2	1	7	7	7	3	2	4	1	3	4	3	2	4	1	3	4	3	2	4	1	3	4	34.407	304	304	0	31.811	16.1	7.6	18.8	3.9	15.1	18.8	227170000	267640000	268970000	190770000	430250000	422900000	11313000	16728000	10952000
Q3U8S1;A2APM5;A2APM3;A2APM4;E9QKM8;Q80X37;A2APM1;A2APM2;P15379	Q3U8S1;A2APM5;A2APM3;A2APM4;E9QKM8;Q80X37;A2APM1;A2APM2;P15379	4;4;4;4;4;4;4;4;4	4;4;4;4;4;4;4;4;4	4;4;4;4;4;4;4;4;4	CD44 antigen	Cd44	tr|Q3U8S1|Q3U8S1_MOUSE CD44 antigen OS=Mus musculus OX=10090 GN=Cd44 PE=1 SV=1;tr|A2APM5|A2APM5_MOUSE CD44 antigen OS=Mus musculus OX=10090 GN=Cd44 PE=1 SV=1;tr|A2APM3|A2APM3_MOUSE CD44 antigen OS=Mus musculus OX=10090 GN=Cd44 PE=1 SV=1;tr|A2APM4|A2APM4_MO	9	4	4	4	2	1	2	1	2	2	2	1	2	1	2	2	2	1	2	1	2	2	40.263	365	365;434;464;498;577;580;657;780;778	0	18.609	5.8	3.3	5.8	3.3	5.8	5.8	381980000	345450000	641670000	344120000	295310000	464520000	24099000	26573000	43529000
A0A2R8VI30;A0A2R8VK70;Q61735;A0A2R8VJU9;A0A2R8W6P0;D3Z187;A0A2R8VI94	A0A2R8VI30;A0A2R8VK70;Q61735;A0A2R8VJU9;A0A2R8W6P0	3;3;3;2;2;1;1	3;3;3;2;2;1;1	3;3;3;2;2;1;1	Leukocyte surface antigen CD47	Cd47	tr|A0A2R8VI30|A0A2R8VI30_MOUSE Integrin-associated protein OS=Mus musculus OX=10090 GN=Cd47 PE=1 SV=1;tr|A0A2R8VK70|A0A2R8VK70_MOUSE Integrin-associated protein OS=Mus musculus OX=10090 GN=Cd47 PE=1 SV=1;sp|Q61735|CD47_MOUSE Leukocyte surface antigen CD47	7	3	3	3	2	2	2	1	3	2	2	2	2	1	3	2	2	2	2	1	3	2	29.344	267	267;321;303;258;342;271;278	0	51.348	10.1	10.1	10.1	5.2	13.9	10.1	139930000	76205000	243800000	107910000	233060000	170250000	17492000	9525600	30475000
P18181	P18181	3	3	3	CD48 antigen	Cd48	sp|P18181|CD48_MOUSE CD48 antigen OS=Mus musculus OX=10090 GN=Cd48 PE=1 SV=1	1	3	3	3	1	1	0	1	1	1	1	1	0	1	1	1	1	1	0	1	1	1	27.383	240	240	0	30.505	6.2	4.6	0	6.2	6.2	6.2	74568000	0	0	55415000	31245000	0	5326300	0	0
A0A1W2P8C6;P41731	A0A1W2P8C6;P41731	1;1	1;1	1;1	CD63 antigen	Cd63	tr|A0A1W2P8C6|A0A1W2P8C6_MOUSE CD63 antigen (Fragment) OS=Mus musculus OX=10090 GN=Cd63 PE=1 SV=1;sp|P41731|CD63_MOUSE CD63 antigen OS=Mus musculus OX=10090 GN=Cd63 PE=1 SV=2	2	1	1	1	1	1	1	1	1	1	1	1	1	1	1	1	1	1	1	1	1	1	17.865	164	164;238	0	8.2317	6.7	6.7	6.7	6.7	6.7	6.7	168560000	193360000	195320000	236940000	254790000	208450000	33711000	38672000	39064000
P04441	P04441	10	10	10	H-2 class II histocompatibility antigen gamma chain	Cd74	sp|P04441|HG2A_MOUSE H-2 class II histocompatibility antigen gamma chain OS=Mus musculus OX=10090 GN=Cd74 PE=1 SV=3	1	10	10	10	4	2	7	4	3	4	4	2	7	4	3	4	4	2	7	4	3	4	31.557	279	279	0	76.094	19.4	8.6	23.7	20.8	15.8	19.4	388420000	371850000	708810000	470320000	138910000	371420000	21217000	26560000	41364000
P35762;A0A140LJL0	P35762;A0A140LJL0	3;2	3;2	3;2	CD81 antigen	Cd81	sp|P35762|CD81_MOUSE CD81 antigen OS=Mus musculus OX=10090 GN=Cd81 PE=1 SV=2;tr|A0A140LJL0|A0A140LJL0_MOUSE CD81 antigen (Fragment) OS=Mus musculus OX=10090 GN=Cd81 PE=1 SV=1	2	3	3	3	2	3	0	1	2	2	2	3	0	1	2	2	2	3	0	1	2	2	25.814	236	236;121	0	174.31	17.8	27.5	0	9.3	17.8	17.8	205270000	437830000	0	275430000	329030000	325030000	5864200	14180000	0
P40237;A2AIJ1;A2AIJ2	P40237;A2AIJ1;A2AIJ2	2;2;1	2;2;1	2;2;1	CD82 antigen;Tetraspanin	Cd82	sp|P40237|CD82_MOUSE CD82 antigen OS=Mus musculus OX=10090 GN=Cd82 PE=1 SV=1;tr|A2AIJ1|A2AIJ1_MOUSE Tetraspanin (Fragment) OS=Mus musculus OX=10090 GN=Cd82 PE=1 SV=1;tr|A2AIJ2|A2AIJ2_MOUSE CD82 antigen (Fragment) OS=Mus musculus OX=10090 GN=Cd82 PE=1 SV=1	3	2	2	2	2	2	0	2	1	1	2	2	0	2	1	1	2	2	0	2	1	1	29.628	266	266;179;146	0	7.5155	8.6	8.6	0	8.6	4.5	4.1	29546000	112240000	0	114920000	56306000	34024000	2686000	10203000	0
P40240	P40240	3	3	3	CD9 antigen	Cd9	sp|P40240|CD9_MOUSE CD9 antigen OS=Mus musculus OX=10090 GN=Cd9 PE=1 SV=2	1	3	3	3	1	1	2	2	1	2	1	1	2	2	1	2	1	1	2	2	1	2	25.258	226	226	0	128.64	11.1	11.1	14.2	20.8	11.1	14.2	153120000	334300000	587710000	193490000	148980000	251710000	25520000	55716000	11064000
Q8VCN6	Q8VCN6	1	1	1	CD99 antigen	Cd99	sp|Q8VCN6|CD99_MOUSE CD99 antigen OS=Mus musculus OX=10090 GN=Cd99 PE=1 SV=1	1	1	1	1	1	1	1	1	1	1	1	1	1	1	1	1	1	1	1	1	1	1	16.782	175	175	0	57.151	13.1	13.1	13.1	13.1	13.1	13.1	87441000	102060000	106960000	44656000	66354000	72350000	6146600	9738000	10121000
P56389	P56389	3	3	3	Cytidine deaminase	Cda	sp|P56389|CDD_MOUSE Cytidine deaminase OS=Mus musculus OX=10090 GN=Cda PE=1 SV=2	1	3	3	3	3	1	2	1	1	1	3	1	2	1	1	1	3	1	2	1	1	1	16.131	146	146	0	17.467	34.2	11.6	20.5	11.6	8.9	8.9	143250000	22478000	135960000	28658000	54514000	81554000	15917000	2497600	15107000
Q8CII2	Q8CII2	1	1	1	Cell division cycle protein 123 homolog	Cdc123	sp|Q8CII2|CD123_MOUSE Cell division cycle protein 123 homolog OS=Mus musculus OX=10090 GN=Cdc123 PE=1 SV=2	1	1	1	1	0	1	0	0	1	0	0	1	0	0	1	0	0	1	0	0	1	0	38.816	336	336	0	4.262	0	4.2	0	0	4.2	0	0	17893000	0	0	16224000	0	0	1192900	0
Q8R349;A0A1B0GR68	Q8R349;A0A1B0GR68	2;1	2;1	2;1	Cell division cycle protein 16 homolog	Cdc16	sp|Q8R349|CDC16_MOUSE Cell division cycle protein 16 homolog OS=Mus musculus OX=10090 GN=Cdc16 PE=1 SV=1;tr|A0A1B0GR68|A0A1B0GR68_MOUSE Cell division cycle protein 16 homolog (Fragment) OS=Mus musculus OX=10090 GN=Cdc16 PE=1 SV=1	2	2	2	2	0	0	0	1	1	1	0	0	0	1	1	1	0	0	0	1	1	1	71.459	620	620;188	0.0024195	2.6861	0	0	0	1.6	1.6	1.6	0	0	0	21310000	25498000	29302000	0	0	0
Q61081	Q61081	8	8	4	Hsp90 co-chaperone Cdc37;Hsp90 co-chaperone Cdc37, N-terminally processed	Cdc37	sp|Q61081|CDC37_MOUSE Hsp90 co-chaperone Cdc37 OS=Mus musculus OX=10090 GN=Cdc37 PE=1 SV=1	1	8	8	4	1	3	3	2	6	5	1	3	3	2	6	5	1	3	2	2	4	4	44.593	379	379	0	144.33	5.5	11.6	10.3	8.4	21.9	19	280050000	168360000	564330000	393210000	402060000	544310000	8318400	10523000	22996000
P60766;A0A2R8VH29;G3UZM2;D3Z3L1;F2Z463;D3YX61;Q8R527;Q9ER71	P60766	6;1;1;1;1;1;1;1	6;1;1;1;1;1;1;1	5;0;0;0;0;0;0;0	Cell division control protein 42 homolog	Cdc42	sp|P60766|CDC42_MOUSE Cell division control protein 42 homolog OS=Mus musculus OX=10090 GN=Cdc42 PE=1 SV=2	8	6	6	5	4	2	4	2	4	4	4	2	4	2	4	4	4	2	4	2	3	4	21.258	191	191;36;96;153;167;171;205;214	0	132.11	26.7	15.7	26.7	14.1	25.7	26.7	1262300000	422210000	1.7153e+09	338270000	1270400000	1.0193e+09	84511000	31807000	116710000
Q7TT50;A0A1Y7VM95;H7BX44;D3YYN8;E9PVY0;A0A1D5RLQ9;Q3UU96	Q7TT50	8;1;1;1;1;1;1	8;1;1;1;1;1;1	7;1;0;0;0;0;0	Serine/threonine-protein kinase MRCK beta	Cdc42bpb	sp|Q7TT50|MRCKB_MOUSE Serine/threonine-protein kinase MRCK beta OS=Mus musculus OX=10090 GN=Cdc42bpb PE=1 SV=2	7	8	8	7	2	0	2	1	0	0	2	0	2	1	0	0	2	0	2	1	0	0	194.75	1713	1713;232;1638;1691;1732;1748;1719	0	6.0269	1.7	0	1.7	0.4	0	0	58892000	0	58696000	14110000	0	0	205540	0	131270
Q6A068;A0A1W2P7S8;A0A1W2P855;A0A1W2P7Z8;A0A1W2P7H4;A0A1W2P6Q8	Q6A068;A0A1W2P7S8	11;7;5;5;5;5	11;7;5;5;5;5	11;7;5;5;5;5	Cell division cycle 5-like protein	Cdc5l	sp|Q6A068|CDC5L_MOUSE Cell division cycle 5-like protein OS=Mus musculus OX=10090 GN=Cdc5l PE=1 SV=2;tr|A0A1W2P7S8|A0A1W2P7S8_MOUSE Predicted gene, 32717 OS=Mus musculus OX=10090 GN=Gm32717 PE=1 SV=1	6	11	11	11	3	3	3	6	1	4	3	3	3	6	1	4	3	3	3	6	1	4	92.188	802	802;802;802;802;802;802	0	36.284	5.6	6.2	5.9	13.8	1.2	9.2	127330000	88126000	154390000	230900000	26354000	202580000	2575400	1749200	4062900
Q5U462	Q5U462	1	1	1	CUB domain-containing protein 1	Cdcp1	sp|Q5U462|CDCP1_MOUSE CUB domain-containing protein 1 OS=Mus musculus OX=10090 GN=Cdcp1 PE=2 SV=1	1	1	1	1	0	1	0	1	0	0	0	1	0	1	0	0	0	1	0	1	0	0	92.725	833	833	0.00026171	3.754	0	1.9	0	1.9	0	0	0	17700000	0	28289000	0	0	0	402280	0
A0A0R4IZW5;P09803	A0A0R4IZW5;P09803	19;19	19;19	19;19	Cadherin-1;E-Cad/CTF1;E-Cad/CTF2;E-Cad/CTF3	Cdh1	tr|A0A0R4IZW5|A0A0R4IZW5_MOUSE Cadherin-1 OS=Mus musculus OX=10090 GN=Cdh1 PE=1 SV=1;sp|P09803|CADH1_MOUSE Cadherin-1 OS=Mus musculus OX=10090 GN=Cdh1 PE=1 SV=1	2	19	19	19	8	7	12	7	8	11	8	7	12	7	8	11	8	7	12	7	8	11	98.283	884	884;884	0	323.31	16.5	15.8	24.2	15.4	15.3	20.2	2161100000	1.5754e+09	3.2184e+09	1.5068e+09	1.4989e+09	3.1679e+09	53022000	37556000	79002000
Q9WTR5	Q9WTR5	8	8	8	Cadherin-13	Cdh13	sp|Q9WTR5|CAD13_MOUSE Cadherin-13 OS=Mus musculus OX=10090 GN=Cdh13 PE=1 SV=2	1	8	8	8	5	4	4	2	4	5	5	4	4	2	4	5	5	4	4	2	4	5	78.185	714	714	0	175.47	9.7	9.7	8	4.1	7.6	9.1	690310000	371880000	144430000	116140000	328770000	142230000	22268000	11527000	2787600
Q9R100;A2AKS7	Q9R100;A2AKS7	28;24	28;24	28;24	Cadherin-17	Cdh17	sp|Q9R100|CAD17_MOUSE Cadherin-17 OS=Mus musculus OX=10090 GN=Cdh17 PE=1 SV=1;tr|A2AKS7|A2AKS7_MOUSE Cadherin-17 OS=Mus musculus OX=10090 GN=Cdh17 PE=1 SV=1	2	28	28	28	18	19	21	19	17	26	18	19	21	19	17	26	18	19	21	19	17	26	91.644	827	827;728	0	323.31	30	38.2	37	34.6	31.8	41.6	7.1799e+09	8.3606e+09	12942000000	6.76e+09	9222600000	11078000000	153310000	157250000	235480000
D3YYT0;P15116	D3YYT0;P15116	2;2	2;2	2;2	Cadherin-2	Cdh2	tr|D3YYT0|D3YYT0_MOUSE Cadherin-2 OS=Mus musculus OX=10090 GN=Cdh2 PE=1 SV=1;sp|P15116|CADH2_MOUSE Cadherin-2 OS=Mus musculus OX=10090 GN=Cdh2 PE=1 SV=2	2	2	2	2	0	0	1	0	0	0	0	0	1	0	0	0	0	0	1	0	0	0	93.856	849	849;906	0	6.8416	0	0	3.1	0	0	0	0	0	16376000	0	0	0	0	0	481660
E9Q7P9	E9Q7P9	6	6	6		Cdhr2	sp|E9Q7P9|CDHR2_MOUSE Cadherin-related family member 2 OS=Mus musculus OX=10090 GN=Cdhr2 PE=1 SV=1	1	6	6	6	2	2	1	1	3	2	2	2	1	1	3	2	2	2	1	1	3	2	142.63	1308	1308	0	9.4904	2.1	2.1	1	1	2.8	1.9	100530000	92395000	43539000	19477000	140370000	159040000	2284700	2099900	989520
A0PJK7;Q8VHF2;A0A1B0GRD3;A0A1B0GSY5	A0PJK7;Q8VHF2;A0A1B0GRD3;A0A1B0GSY5	6;6;3;3	6;6;3;3	6;6;3;3	Cadherin-related family member 5	Cdhr5	tr|A0PJK7|A0PJK7_MOUSE Cadherin-related family member 5 OS=Mus musculus OX=10090 GN=Cdhr5 PE=1 SV=1;sp|Q8VHF2|CDHR5_MOUSE Cadherin-related family member 5 OS=Mus musculus OX=10090 GN=Cdhr5 PE=1 SV=1;tr|A0A1B0GRD3|A0A1B0GRD3_MOUSE Cadherin-related family me	4	6	6	6	3	3	3	3	3	3	3	3	3	3	3	3	3	3	3	3	3	3	88.226	831	831;831;131;333	0	71.696	6	6.1	6.1	6.1	6.1	6.1	127960000	130990000	228510000	72689000	128130000	146590000	1632900	2096600	3897800
A0A0U1RP60;A0A0U1RNI6;A0A0U1RPV3;A0A0U1RP13;A0A0U1RQ57;Q8VDP6	A0A0U1RP60;A0A0U1RNI6;A0A0U1RPV3;A0A0U1RP13;A0A0U1RQ57;Q8VDP6	1;1;1;1;1;1	1;1;1;1;1;1	1;1;1;1;1;1	CDP-diacylglycerol--inositol 3-phosphatidyltransferase	Cdipt	tr|A0A0U1RP60|A0A0U1RP60_MOUSE CDP-diacylglycerol--inositol 3-phosphatidyltransferase (Fragment) OS=Mus musculus OX=10090 GN=Cdipt PE=1 SV=1;tr|A0A0U1RNI6|A0A0U1RNI6_MOUSE CDP-diacylglycerol--inositol 3-phosphatidyltransferase OS=Mus musculus OX=10090 GN=C	6	1	1	1	1	1	0	1	0	1	1	1	0	1	0	1	1	1	0	1	0	1	11.345	100	100;169;170;185;226;213	0.0026596	2.6765	11	11	0	11	0	11	59709000	55376000	0	0	0	0	11942000	11075000	0
P11440;D3Z2T9	P11440;D3Z2T9	7;5	7;5	6;4	Cyclin-dependent kinase 1	Cdk1	sp|P11440|CDK1_MOUSE Cyclin-dependent kinase 1 OS=Mus musculus OX=10090 GN=Cdk1 PE=1 SV=3;tr|D3Z2T9|D3Z2T9_MOUSE Cyclin-dependent kinase 1 (Fragment) OS=Mus musculus OX=10090 GN=Cdk1 PE=1 SV=1	2	7	7	6	3	1	3	1	2	3	3	1	3	1	2	3	2	1	2	1	1	2	34.106	297	297;200	0	14.604	9.1	4	11.8	6.7	5.1	9.1	128740000	15070000	146480000	45468000	146540000	271290000	5456600	793150	7709700
Q80YP0;P97377	Q80YP0;P97377	2;2	1;1	1;1	Cyclin-dependent kinase 3;Cyclin-dependent kinase 2	Cdk3;Cdk2	sp|Q80YP0|CDK3_MOUSE Cyclin-dependent kinase 3 OS=Mus musculus OX=10090 GN=Cdk3 PE=1 SV=2;sp|P97377|CDK2_MOUSE Cyclin-dependent kinase 2 OS=Mus musculus OX=10090 GN=Cdk2 PE=1 SV=2	2	2	1	1	2	1	2	0	2	1	1	1	1	0	1	0	1	1	1	0	1	0	33.888	303	303;346	0.00050467	3.186	7.3	4.6	7.3	0	7.3	2.6	42644000	34182000	46314000	0	28716000	0	2369100	1899000	2573000
A0A0G2JDL3;P49615;E9Q9E4;E9PZX7;E3W997;E9PVC7;A0A1Y7VLM0;P30285;Q3V3A1;O35495;Q14AX6;Q69ZA1	A0A0G2JDL3;P49615	4;4;1;1;1;1;1;1;1;1;1;1	3;3;0;0;0;0;0;0;0;0;0;0	3;3;0;0;0;0;0;0;0;0;0;0	Cyclin-dependent-like kinase 5	Cdk5	tr|A0A0G2JDL3|A0A0G2JDL3_MOUSE Cyclin-dependent-like kinase 5 OS=Mus musculus OX=10090 GN=Cdk5 PE=1 SV=1;sp|P49615|CDK5_MOUSE Cyclin-dependent-like kinase 5 OS=Mus musculus OX=10090 GN=Cdk5 PE=1 SV=1	12	4	3	3	3	1	1	2	2	3	2	1	0	2	1	2	2	1	0	2	1	2	29.528	260	260;292;253;271;435;451;837;303;433;469;1484;1511	0	5.6397	11.9	3.1	3.1	8.1	8.8	13.8	23175000	21575000	0	23494000	19039000	74280000	1448400	1348400	0
Q99LM2;D6RJ46;A2A6D9;F2Z486;B0QZI8;D6RII4;A2A6E0;A2A6E1	Q99LM2	7;2;2;2;2;1;1;1	7;2;2;2;2;1;1;1	7;2;2;2;2;1;1;1	CDK5 regulatory subunit-associated protein 3	Cdk5rap3	sp|Q99LM2|CK5P3_MOUSE CDK5 regulatory subunit-associated protein 3 OS=Mus musculus OX=10090 GN=Cdk5rap3 PE=1 SV=1	8	7	7	7	1	0	0	0	0	0	1	0	0	0	0	0	1	0	0	0	0	0	56.99	503	503;112;140;142;145;45;80;124	0	50.891	2.8	0	0	0	0	0	93177000	0	0	0	0	0	3451000	0	0
A0A286YDC0;Q03147	A0A286YDC0;Q03147	2;2	2;2	2;2	Cyclin-dependent kinase 7	Cdk7	tr|A0A286YDC0|A0A286YDC0_MOUSE Cell division protein kinase 7 OS=Mus musculus OX=10090 GN=Cdk7 PE=1 SV=1;sp|Q03147|CDK7_MOUSE Cyclin-dependent kinase 7 OS=Mus musculus OX=10090 GN=Cdk7 PE=1 SV=2	2	2	2	2	0	1	0	0	0	1	0	1	0	0	0	1	0	1	0	0	0	1	34.573	309	309;346	0.00025497	3.3361	0	4.9	0	0	0	4.9	0	30768000	0	0	0	28888000	0	1809900	0
Q99J95	Q99J95	3	2	2	Cyclin-dependent kinase 9	Cdk9	sp|Q99J95|CDK9_MOUSE Cyclin-dependent kinase 9 OS=Mus musculus OX=10090 GN=Cdk9 PE=1 SV=1	1	3	2	2	2	0	2	2	2	2	1	0	1	2	1	1	1	0	1	2	1	1	42.761	372	372	0.0058589	2.3589	4.6	0	4.6	5.1	4.6	4.6	28522000	0	0	34557000	0	22887000	1501200	0	0
Q60772	Q60772	3	3	3	Cyclin-dependent kinase 4 inhibitor C	Cdkn2c	sp|Q60772|CDN2C_MOUSE Cyclin-dependent kinase 4 inhibitor C OS=Mus musculus OX=10090 GN=Cdkn2c PE=1 SV=1	1	3	3	3	1	1	1	1	0	1	1	1	1	1	0	1	1	1	1	1	0	1	18.066	168	168	0	5.7829	8.3	8.3	4.8	8.3	0	8.3	41242000	29614000	50485000	33852000	0	42459000	4124200	2961400	5048500
A2AMQ5;Q99L43;Q6PBC0;F6S4G2	A2AMQ5;Q99L43;Q6PBC0;F6S4G2	2;2;1;1	2;2;1;1	2;2;1;1	Phosphatidate cytidylyltransferase;Phosphatidate cytidylyltransferase 2	Cds2	tr|A2AMQ5|A2AMQ5_MOUSE Phosphatidate cytidylyltransferase OS=Mus musculus OX=10090 GN=Cds2 PE=1 SV=1;sp|Q99L43|CDS2_MOUSE Phosphatidate cytidylyltransferase 2 OS=Mus musculus OX=10090 GN=Cds2 PE=1 SV=1;tr|Q6PBC0|Q6PBC0_MOUSE Phosphatidate cytidylyltransfer	4	2	2	2	2	2	1	1	1	1	2	2	1	1	1	1	2	2	1	1	1	1	49.293	427	427;444;129;194	0	53.217	8.4	8.4	4.4	4.4	4.4	4.4	86989000	103050000	91861000	58792000	67097000	55668000	5436800	6440900	5741300
A0A087WNP6;Q4VAA2;F8WGL9;A0A087WS49;A0A087WRM0	A0A087WNP6;Q4VAA2;F8WGL9;A0A087WS49;A0A087WRM0	5;5;3;3;3	5;5;3;3;3	5;5;3;3;3	Protein CDV3	Cdv3	tr|A0A087WNP6|A0A087WNP6_MOUSE Protein CDV3 OS=Mus musculus OX=10090 GN=Cdv3 PE=1 SV=1;sp|Q4VAA2|CDV3_MOUSE Protein CDV3 OS=Mus musculus OX=10090 GN=Cdv3 PE=1 SV=2;tr|F8WGL9|F8WGL9_MOUSE Protein CDV3 OS=Mus musculus OX=10090 GN=Cdv3 PE=1 SV=1;tr|A0A087WS49	5	5	5	5	2	0	1	2	2	1	2	0	1	2	2	1	2	0	1	2	2	1	24.196	235	235;281;109;154;154	0	77.439	17	0	13.6	23	17	13.6	141140000	0	95727000	228000000	137360000	179360000	3068300	0	6381800
Q3LFS6;Q3LFS9;Q3LFS5;Q925P3;P31809;Q3LFS7	Q3LFS6;Q3LFS9;Q3LFS5;Q925P3;P31809	3;3;3;3;3;1	3;3;3;3;3;1	3;3;3;3;3;1	Carcinoembryonic antigen-related cell adhesion molecule 1	Ceacam1	tr|Q3LFS6|Q3LFS6_MOUSE Carcinoembryonic antigen-related cell adhesion molecule 1 OS=Mus musculus OX=10090 GN=Ceacam1 PE=1 SV=1;tr|Q3LFS9|Q3LFS9_MOUSE CEA-related cell adhesion molecule 1, isoform 1/2L OS=Mus musculus OX=10090 GN=Ceacam1 PE=1 SV=2;tr|Q3LFS5	6	3	3	3	2	2	3	2	3	2	2	2	3	2	3	2	2	2	3	2	3	2	30.222	270	270;341;450;521;521;236	0	153.21	11.9	11.9	12.2	11.9	12.2	11.9	1.0149e+09	767000000	1.7869e+09	1.0107e+09	1227800000	834730000	112770000	85222000	198540000
Q9D2Z1	Q9D2Z1	1	1	1		Ceacam20	sp|Q9D2Z1|CEA20_MOUSE Carcinoembryonic antigen-related cell adhesion molecule 20 OS=Mus musculus OX=10090 GN=Ceacam20 PE=1 SV=1	1	1	1	1	0	0	1	0	0	0	0	0	1	0	0	0	0	0	1	0	0	0	63.443	577	577	0	7.509	0	0	3.1	0	0	0	0	0	18668000	0	0	0	0	0	666700
Q91WM2	Q91WM2	3	3	3	Cat eye syndrome critical region protein 5 homolog	Cecr5	sp|Q91WM2|HDHD5_MOUSE Haloacid dehalogenase-like hydrolase domain-containing 5 OS=Mus musculus OX=10090 GN=Hdhd5 PE=1 SV=1	1	3	3	3	3	0	1	2	0	0	3	0	1	2	0	0	3	0	1	2	0	0	46.306	419	419	0	10.7	11	0	3.3	6.9	0	0	115530000	0	77081000	121150000	0	0	5251300	0	3503700
Q64285	Q64285	2	2	2	Bile salt-activated lipase	Cel	sp|Q64285|CEL_MOUSE Bile salt-activated lipase OS=Mus musculus OX=10090 GN=Cel PE=1 SV=1	1	2	2	2	0	2	0	0	0	0	0	2	0	0	0	0	0	2	0	0	0	0	65.812	599	599	0	10.083	0	5.7	0	0	0	0	0	41504000	0	0	0	0	0	1596300	0
A0A2R8VK43;Q91X79	A0A2R8VK43;Q91X79	5;5	5;5	5;5	Chymotrypsin-like elastase family member 1	Cela1	tr|A0A2R8VK43|A0A2R8VK43_MOUSE Chymotrypsin-like elastase family member 1 (Fragment) OS=Mus musculus OX=10090 GN=Cela1 PE=1 SV=1;sp|Q91X79|CELA1_MOUSE Chymotrypsin-like elastase family member 1 OS=Mus musculus OX=10090 GN=Cela1 PE=1 SV=1	2	5	5	5	0	3	0	0	0	2	0	3	0	0	0	2	0	3	0	0	0	2	16.693	154	154;266	0	50.801	0	29.9	0	0	0	26	0	119030000	0	0	0	152570000	0	19838000	0
P05208	P05208	3	3	3	Chymotrypsin-like elastase family member 2A	Cela2a	sp|P05208|CEL2A_MOUSE Chymotrypsin-like elastase family member 2A OS=Mus musculus OX=10090 GN=Cela2a PE=1 SV=1	1	3	3	3	0	1	0	0	0	1	0	1	0	0	0	1	0	1	0	0	0	1	28.913	271	271	0	6.1074	0	5.9	0	0	0	3.3	0	49690000	0	0	0	28226000	0	4140800	0
Q9CQ52;A2A9U8	Q9CQ52	3;1	3;1	3;1	Chymotrypsin-like elastase family member 3B	Cela3b	sp|Q9CQ52|CEL3B_MOUSE Chymotrypsin-like elastase family member 3B OS=Mus musculus OX=10090 GN=Cela3b PE=1 SV=1	2	3	3	3	0	1	0	0	0	2	0	1	0	0	0	2	0	1	0	0	0	2	28.904	269	269;283	0	4.9399	0	5.9	0	0	0	14.1	0	24494000	0	0	0	84063000	0	2449400	0
A0A0R4J0T5;P28659	A0A0R4J0T5;P28659	2;2	2;2	2;2	CUGBP Elav-like family member 1	Celf1	tr|A0A0R4J0T5|A0A0R4J0T5_MOUSE CUGBP Elav-like family member 1 OS=Mus musculus OX=10090 GN=Celf1 PE=1 SV=1;sp|P28659|CELF1_MOUSE CUGBP Elav-like family member 1 OS=Mus musculus OX=10090 GN=Celf1 PE=1 SV=2	2	2	2	2	1	0	2	0	1	2	1	0	2	0	1	2	1	0	2	0	1	2	52.178	487	487;486	0	34.965	2.7	0	4.3	0	2.7	4.3	76487000	0	96752000	0	50986000	114400000	4780400	0	6047000
Q9CXS4;F6SS03	Q9CXS4	7;1	7;1	7;1	Centromere protein V	Cenpv	sp|Q9CXS4|CENPV_MOUSE Centromere protein V OS=Mus musculus OX=10090 GN=Cenpv PE=1 SV=2	2	7	7	7	5	3	2	4	4	4	5	3	2	4	4	4	5	3	2	4	4	4	27.541	252	252;96	0	90.087	29	21.8	16.3	27.4	23	27.4	172360000	102300000	114650000	91012000	117530000	146690000	12312000	7306800	8189100
Q924Z4;D3Z4M2;D3YTM0;D3Z0Z2	Q924Z4;D3Z4M2;D3YTM0;D3Z0Z2	2;1;1;1	2;1;1;1	2;1;1;1	Ceramide synthase 2	Cers2	sp|Q924Z4|CERS2_MOUSE Ceramide synthase 2 OS=Mus musculus OX=10090 GN=Cers2 PE=1 SV=1;tr|D3Z4M2|D3Z4M2_MOUSE Ceramide synthase 2 (Fragment) OS=Mus musculus OX=10090 GN=Cers2 PE=1 SV=1;tr|D3YTM0|D3YTM0_MOUSE Ceramide synthase 2 (Fragment) OS=Mus musculus OX	4	2	2	2	0	0	0	0	0	1	0	0	0	0	0	1	0	0	0	0	0	1	45.024	380	380;130;220;245	0	53.35	0	0	0	0	0	4.2	0	0	0	0	0	57850000	0	0	0
Q8VCC2	Q8VCC2	8	6	6	Liver carboxylesterase 1	Ces1	sp|Q8VCC2|EST1_MOUSE Liver carboxylesterase 1 OS=Mus musculus OX=10090 GN=Ces1 PE=1 SV=1	1	8	6	6	3	0	4	1	3	2	2	0	3	1	3	2	2	0	3	1	3	2	62.679	565	565	0	91.674	6.9	0	9.4	3.2	7.3	6.2	93325000	0	378840000	31189000	201690000	94161000	3589400	0	10940000
P23953;D3Z5G7;A0A1D5RM42	P23953;D3Z5G7	6;3;1	4;2;1	4;2;1	Carboxylesterase 1C;Carboxylic ester hydrolase	Ces1c;Ces1b	sp|P23953|EST1C_MOUSE Carboxylesterase 1C OS=Mus musculus OX=10090 GN=Ces1c PE=1 SV=4;tr|D3Z5G7|D3Z5G7_MOUSE Carboxylic ester hydrolase OS=Mus musculus OX=10090 GN=Ces1b PE=1 SV=1	3	6	4	4	2	3	3	1	1	1	0	2	2	0	0	0	0	2	2	0	0	0	61.055	554	554;567;177	0	9.1344	3.8	8.5	7	2.5	2.5	2.5	0	80736000	68014000	0	0	0	0	3229500	2720600
Q8VCT4	Q8VCT4	17	17	15	Carboxylesterase 1D	Ces1d	sp|Q8VCT4|EST1D_MOUSE Carboxylesterase 1D OS=Mus musculus OX=10090 GN=Ces1d PE=1 SV=1	1	17	17	15	7	5	11	6	7	6	7	5	11	6	7	6	5	4	10	5	6	5	61.787	565	565	0	56.303	15	11.5	26.5	17.7	17.7	14.5	1317300000	1.0133e+09	2492800000	914460000	919490000	801260000	39972000	31234000	60485000
H3BL34;Q64176	H3BL34;Q64176	4;4	2;2	2;2	Carboxylic ester hydrolase;Carboxylesterase 1E	Ces1e	tr|H3BL34|H3BL34_MOUSE Carboxylic ester hydrolase OS=Mus musculus OX=10090 GN=Ces1e PE=1 SV=1;sp|Q64176|EST1E_MOUSE Carboxylesterase 1E OS=Mus musculus OX=10090 GN=Ces1e PE=1 SV=1	2	4	2	2	2	1	2	1	1	1	0	1	1	0	0	0	0	1	1	0	0	0	61.51	561	561;562	0.0002551	3.3421	3.7	2.7	5.5	2.5	2.5	2.5	0	24121000	21157000	0	0	0	0	861450	755610
Q91WU0;D3Z298	Q91WU0	14;1	13;0	11;0	Carboxylic ester hydrolase	Ces1f	sp|Q91WU0|EST1F_MOUSE Carboxylesterase 1F OS=Mus musculus OX=10090 GN=Ces1f PE=1 SV=1	2	14	13	11	7	2	12	7	7	6	6	2	12	7	7	6	5	2	10	6	6	5	61.612	561	561;562	0	237.62	18.7	6.6	32.8	22.5	21.6	19.1	602400000	108050000	2177000000	628190000	686050000	479520000	19223000	2113200	56763000
Q8QZR3	Q8QZR3	6	4	4	Pyrethroid hydrolase Ces2a	Ces2a	sp|Q8QZR3|EST2A_MOUSE Pyrethroid hydrolase Ces2a OS=Mus musculus OX=10090 GN=Ces2a PE=1 SV=1	1	6	4	4	1	1	4	1	1	1	0	0	2	0	0	0	0	0	2	0	0	0	61.94	558	558	0	5.1703	2.3	2.3	9	2.3	2.3	2.3	0	0	145690000	0	0	0	0	0	6937500
Q91WG0	Q91WG0	11	11	7	Acylcarnitine hydrolase	Ces2c	sp|Q91WG0|EST2C_MOUSE Acylcarnitine hydrolase OS=Mus musculus OX=10090 GN=Ces2c PE=1 SV=1	1	11	11	7	4	3	10	4	7	4	4	3	10	4	7	4	2	2	6	2	4	2	62.469	561	561	0	53.724	8.4	7.3	26.6	8.4	16.2	8.7	401160000	404740000	1.4742e+09	470630000	913350000	672150000	25072000	25296000	67568000
Q8BK48;Q149K3;Q08ED5	Q8BK48	6;2;2	5;1;1	4;1;1	Pyrethroid hydrolase Ces2e	Ces2e	sp|Q8BK48|EST2E_MOUSE Pyrethroid hydrolase Ces2e OS=Mus musculus OX=10090 GN=Ces2e PE=1 SV=1	3	6	5	4	4	3	5	4	4	5	3	2	4	3	3	4	2	1	3	2	2	3	62.317	559	559;430;561	0	40.218	9.3	7.2	12	9.3	9.3	12	244820000	207720000	526820000	223450000	341990000	260510000	11128000	9441800	23946000
B1AUQ7;Z4YJH1;Q9R1K9	B1AUQ7;Z4YJH1;Q9R1K9	2;2;2	2;2;2	2;2;2	Centrin-2	Cetn2	tr|B1AUQ7|B1AUQ7_MOUSE Centrin-2 (Fragment) OS=Mus musculus OX=10090 GN=Cetn2 PE=1 SV=1;tr|Z4YJH1|Z4YJH1_MOUSE Centrin-2 OS=Mus musculus OX=10090 GN=Cetn2 PE=1 SV=1;sp|Q9R1K9|CETN2_MOUSE Centrin-2 OS=Mus musculus OX=10090 GN=Cetn2 PE=1 SV=1	3	2	2	2	1	1	1	2	0	1	1	1	1	2	0	1	1	1	1	2	0	1	12.715	111	111;163;172	0	6.3444	11.7	15.3	11.7	27	0	15.3	14890000	32656000	47495000	55323000	0	30745000	2127100	4665200	6785000
P03953	P03953	2	2	2	Complement factor D	Cfd	sp|P03953|CFAD_MOUSE Complement factor D OS=Mus musculus OX=10090 GN=Cfd PE=1 SV=1	1	2	2	2	1	1	1	0	0	1	1	1	1	0	0	1	1	1	1	0	0	1	28.057	259	259	0	5.6507	8.5	8.5	8.5	0	0	8.5	29895000	0	28807000	0	0	21528000	2717700	0	2618800
A0A0A6YVP8;D6RGQ0;E9Q8H9;E9Q8I0;P06909;Q61405;Q4LDF6;A0A668KLU9;A0A0A6YWP4	A0A0A6YVP8;D6RGQ0;E9Q8H9;E9Q8I0;P06909;Q61405;Q4LDF6;A0A668KLU9	5;5;5;5;5;4;4;3;2	5;5;5;5;5;4;4;3;2	5;5;5;5;5;4;4;3;2	Complement factor H	Cfh;Cfhr2	tr|A0A0A6YVP8|A0A0A6YVP8_MOUSE Complement factor H OS=Mus musculus OX=10090 GN=Cfh PE=1 SV=1;tr|D6RGQ0|D6RGQ0_MOUSE Complement factor H OS=Mus musculus OX=10090 GN=Cfh PE=1 SV=1;tr|E9Q8H9|E9Q8H9_MOUSE Complement factor H OS=Mus musculus OX=10090 GN=Cfh PE=	9	5	5	5	2	0	1	1	3	2	2	0	1	1	3	2	2	0	1	1	3	2	80.36	707	707;1110;1195;1252;1234;303;332;332;837	0	41.664	5	0	2	2	7.1	4.4	69426000	0	0	0	89034000	39095000	806880	0	0
P18760;F8WGL3;A0A494B9A7	P18760;F8WGL3;A0A494B9A7	13;12;9	12;11;8	11;10;7	Cofilin-1	Cfl1	sp|P18760|COF1_MOUSE Cofilin-1 OS=Mus musculus OX=10090 GN=Cfl1 PE=1 SV=3;tr|F8WGL3|F8WGL3_MOUSE Cofilin, non-muscle isoform OS=Mus musculus OX=10090 GN=Cfl1 PE=1 SV=1;tr|A0A494B9A7|A0A494B9A7_MOUSE Cofilin, non-muscle isoform OS=Mus musculus OX=10090 GN=C	3	13	12	11	10	8	10	9	13	13	10	8	10	9	12	12	9	7	9	8	11	11	18.559	166	166;227;178	0	323.31	54.2	45.8	64.5	53	68.7	68.7	18685000000	6.3258e+09	21347000000	12698000000	12226000000	17990000000	1119100000	567620000	1307100000
P45591;A0A1Y7VJ71	P45591	10;4	8;4	8;4	Cofilin-2	Cfl2	sp|P45591|COF2_MOUSE Cofilin-2 OS=Mus musculus OX=10090 GN=Cfl2 PE=1 SV=1	2	10	8	8	5	5	5	5	5	8	4	4	4	4	3	6	4	4	4	4	3	6	18.709	166	166;58	0	141.34	40.4	40.4	42.2	36.7	34.9	54.8	1.0191e+09	512020000	967030000	642090000	611010000	869650000	84945000	41079000	84938000
D3YUW7;E9QMC1;A0A5F8MPT6;P59242;A0A0G2JFG0;A0A0G2JEK8	D3YUW7;E9QMC1;A0A5F8MPT6;P59242	12;12;12;12;4;4	12;12;12;12;4;4	12;12;12;12;4;4	Cingulin	Cgn	tr|D3YUW7|D3YUW7_MOUSE Cingulin OS=Mus musculus OX=10090 GN=Cgn PE=1 SV=2;tr|E9QMC1|E9QMC1_MOUSE Cingulin OS=Mus musculus OX=10090 GN=Cgn PE=1 SV=2;tr|A0A5F8MPT6|A0A5F8MPT6_MOUSE Cingulin OS=Mus musculus OX=10090 GN=Cgn PE=1 SV=1;sp|P59242|CING_MOUSE Cingu	6	12	12	12	3	2	4	1	4	3	3	2	4	1	4	3	3	2	4	1	4	3	135.61	1183	1183;1191;1192;1191;403;448	0	115.4	4.1	2.5	5.2	1.4	5.3	2.4	90692000	33683000	90131000	17684000	53995000	20486000	1314400	488160	1306200
E9QPK1;Q8R1U2	E9QPK1;Q8R1U2	5;5	5;5	5;5	Cell growth regulator with EF hand domain protein 1	Cgref1	tr|E9QPK1|E9QPK1_MOUSE Cell growth regulator with EF hand domain protein 1 OS=Mus musculus OX=10090 GN=Cgref1 PE=1 SV=1;sp|Q8R1U2|CGRE1_MOUSE Cell growth regulator with EF hand domain protein 1 OS=Mus musculus OX=10090 GN=Cgref1 PE=1 SV=1	2	5	5	5	3	2	1	1	0	2	3	2	1	1	0	2	3	2	1	1	0	2	35.429	325	325;281	0	89.788	22.2	18.2	6.8	6.8	0	16.3	110730000	34622000	93816000	87724000	0	112930000	7582200	3147500	8528700
Q7TNL9	Q7TNL9	2	2	2		Chchd10	tr|Q7TNL9|Q7TNL9_MOUSE Coiled-coil-helix-coiled-coil-helix domain-containing 10 OS=Mus musculus OX=10090 GN=Chchd10 PE=1 SV=1	1	2	2	2	2	1	1	1	1	1	2	1	1	1	1	1	2	1	1	1	1	1	13.812	138	138	0	7.6864	28.3	16.7	16.7	16.7	11.6	16.7	84375000	16166000	20587000	18516000	54793000	17540000	5399700	5388600	6862400
Q9CRB9;Q9D9P1;D3Z0L4;S4R238;F6QFL0	Q9CRB9;Q9D9P1;D3Z0L4;S4R238	7;5;5;4;2	7;5;5;4;2	7;5;5;4;2	MICOS complex subunit Mic19	Chchd3	sp|Q9CRB9|MIC19_MOUSE MICOS complex subunit Mic19 OS=Mus musculus OX=10090 GN=Chchd3 PE=1 SV=1;tr|Q9D9P1|Q9D9P1_MOUSE MICOS complex subunit Mic19 OS=Mus musculus OX=10090 GN=Chchd3 PE=1 SV=1;tr|D3Z0L4|D3Z0L4_MOUSE MICOS complex subunit Mic19 (Fragment) OS=	5	7	7	7	3	3	3	2	3	5	3	3	3	2	3	5	3	3	3	2	3	5	26.334	227	227;175;192;84;89	0	92.683	17.2	18.1	17.2	11.5	14.5	21.6	634980000	206620000	613000000	151480000	505590000	647920000	45373000	17218000	46309000
Q8VEA4	Q8VEA4	3	3	3	Mitochondrial intermembrane space import and assembly protein 40	Chchd4	sp|Q8VEA4|MIA40_MOUSE Mitochondrial intermembrane space import and assembly protein 40 OS=Mus musculus OX=10090 GN=Chchd4 PE=1 SV=1	1	3	3	3	1	1	0	1	2	2	1	1	0	1	2	2	1	1	0	1	2	2	15.525	139	139	0	15.006	20.1	20.1	0	10.1	26.6	26.6	61825000	79039000	0	187400000	123910000	120910000	12365000	15808000	0
Q9CQP3	Q9CQP3	1	1	1	Coiled-coil-helix-coiled-coil-helix domain-containing protein 5	Chchd5	sp|Q9CQP3|CHCH5_MOUSE Coiled-coil-helix-coiled-coil-helix domain-containing protein 5 OS=Mus musculus OX=10090 GN=Chchd5 PE=1 SV=1	1	1	1	1	1	0	0	1	0	0	1	0	0	1	0	0	1	0	0	1	0	0	12.326	110	110	0.0062835	2.2793	9.1	0	0	9.1	0	0	38818000	0	0	27028000	0	0	6469700	0	0
E9QAS4;E9QAS5;Q6PDQ2;E9PYU4;E9PYL1;A2A8L1;F7C528;E9Q614;B1AR17;F6WR45;F6V4V3;A0A5F8MQ82	E9QAS4;E9QAS5;Q6PDQ2	13;13;13;4;4;4;3;3;3;2;1;1	13;13;13;4;4;4;3;3;3;2;1;1	13;13;13;4;4;4;3;3;3;2;1;1	Chromodomain-helicase-DNA-binding protein 4	Chd4	tr|E9QAS4|E9QAS4_MOUSE DNA helicase OS=Mus musculus OX=10090 GN=Chd4 PE=1 SV=1;tr|E9QAS5|E9QAS5_MOUSE DNA helicase OS=Mus musculus OX=10090 GN=Chd4 PE=1 SV=1;sp|Q6PDQ2|CHD4_MOUSE Chromodomain-helicase-DNA-binding protein 4 OS=Mus musculus OX=10090 GN=Chd4	12	13	13	13	2	2	6	3	3	3	2	2	6	3	3	3	2	2	6	3	3	3	216.37	1902	1902;1922;1915;1915;1952;1946;1886;2021;2055;444;197;385	0	29.666	1.1	1.6	3.5	1.8	2.2	1.5	74074000	37234000	206890000	77383000	94409000	164460000	832290	418360	2324600
Q8BJ64	Q8BJ64	11	11	11	Choline dehydrogenase, mitochondrial	Chdh	sp|Q8BJ64|CHDH_MOUSE Choline dehydrogenase, mitochondrial OS=Mus musculus OX=10090 GN=Chdh PE=1 SV=1	1	11	11	11	3	4	3	2	4	6	3	4	3	2	4	6	3	4	3	2	4	6	66.414	596	596	0	47.5	6.2	10.7	6.2	4.7	7.7	13.6	285070000	201050000	345520000	189660000	260340000	344220000	7542900	4399000	8445800
G5E8I8;A0A1D5RL92;Q8CGZ0	G5E8I8;A0A1D5RL92;Q8CGZ0	5;5;5	5;5;5	5;5;5	Calcium homeostasis endoplasmic reticulum protein	Cherp	tr|G5E8I8|G5E8I8_MOUSE Calcium homeostasis endoplasmic reticulum protein OS=Mus musculus OX=10090 GN=Cherp PE=1 SV=2;tr|A0A1D5RL92|A0A1D5RL92_MOUSE Calcium homeostasis endoplasmic reticulum protein OS=Mus musculus OX=10090 GN=Cherp PE=1 SV=1;sp|Q8CGZ0|CHER	3	5	5	5	0	1	1	0	0	0	0	1	1	0	0	0	0	1	1	0	0	0	107.67	949	949;938;936	0	9.3507	0	1.9	1.5	0	0	0	0	29903000	45691000	0	0	0	0	879500	1343900
P26339	P26339	3	3	3	Chromogranin-A;Pancreastatin;Beta-granin;WE-14;Catestatin;GE-25;Serpinin-RRG;Serpinin;p-Glu serpinin precursor	Chga	sp|P26339|CMGA_MOUSE Chromogranin-A OS=Mus musculus OX=10090 GN=Chga PE=1 SV=1	1	3	3	3	0	0	1	0	0	1	0	0	1	0	0	1	0	0	1	0	0	1	51.789	463	463	0	5.8255	0	0	4.1	0	0	4.1	0	0	31426000	0	0	27072000	0	0	1654000
P16014	P16014	9	9	9	Secretogranin-1;CCB peptide;PE-11	Chgb	sp|P16014|SCG1_MOUSE Secretogranin-1 OS=Mus musculus OX=10090 GN=Chgb PE=1 SV=2	1	9	9	9	2	0	4	2	2	7	2	0	4	2	2	7	2	0	4	2	2	7	77.968	677	677	0	37.342	3.8	0	7.8	4	3.5	13.3	127670000	0	161550000	17028000	48311000	264520000	2336700	0	2304000
O35744;Q91Z98;F6RU51	O35744	8;2;1	8;2;1	8;2;1	Chitinase-like protein 3	Chil3	sp|O35744|CHIL3_MOUSE Chitinase-like protein 3 OS=Mus musculus OX=10090 GN=Chil3 PE=1 SV=2	3	8	8	8	0	2	0	6	6	5	0	2	0	6	6	5	0	2	0	6	6	5	44.458	398	398;402;58	0	24.579	0	7.3	0	23.9	21.1	18.3	0	43674000	0	211670000	366470000	350530000	0	2183700	0
P70232;A0A0N4SUM4;A0A0N4SUL1	P70232	8;3;1	8;3;1	8;3;1	Neural cell adhesion molecule L1-like protein;Processed neural cell adhesion molecule L1-like protein	Chl1	sp|P70232|NCHL1_MOUSE Neural cell adhesion molecule L1-like protein OS=Mus musculus OX=10090 GN=Chl1 PE=1 SV=2	3	8	8	8	3	2	4	2	0	2	3	2	4	2	0	2	3	2	4	2	0	2	135.07	1209	1209;428;152	0	30.336	4.8	2.8	6.6	3.1	0	2.6	132140000	63600000	175860000	40547000	0	34746000	946820	248310	2115100
Q921W0	Q921W0	4	4	4	Charged multivesicular body protein 1a	Chmp1a	sp|Q921W0|CHM1A_MOUSE Charged multivesicular body protein 1a OS=Mus musculus OX=10090 GN=Chmp1a PE=1 SV=1	1	4	4	4	1	0	3	2	0	1	1	0	3	2	0	1	1	0	3	2	0	1	21.607	196	196	0	13.403	4.6	0	13.3	9.2	0	4.6	0	0	133420000	85151000	0	0	0	0	14825000
Q9D8B3;Q9D7F7	Q9D8B3	8;1	8;1	8;1	Charged multivesicular body protein 4b	Chmp4b	sp|Q9D8B3|CHM4B_MOUSE Charged multivesicular body protein 4b OS=Mus musculus OX=10090 GN=Chmp4b PE=1 SV=2	2	8	8	8	7	3	4	2	4	7	7	3	4	2	4	7	7	3	4	2	4	7	24.936	224	224;232	0	219.7	37.5	19.2	25.4	19.2	27.2	37.9	676210000	67368000	523960000	251340000	418130000	1.568e+09	41619000	1887800	31065000
Q9D7S9	Q9D7S9	3	3	3	Charged multivesicular body protein 5	Chmp5	sp|Q9D7S9|CHMP5_MOUSE Charged multivesicular body protein 5 OS=Mus musculus OX=10090 GN=Chmp5 PE=1 SV=1	1	3	3	3	3	2	3	3	2	3	3	2	3	3	2	3	3	2	3	3	2	3	24.575	219	219	0	136.67	24.2	16.9	24.2	24.2	14.6	24.2	180740000	137290000	333800000	298500000	211350000	319260000	30124000	12829000	43441000
P0C0A3;B1AZ42;B1AZ41	P0C0A3;B1AZ42;B1AZ41	2;2;1	2;2;1	2;2;1	Charged multivesicular body protein 6	Chmp6	sp|P0C0A3|CHMP6_MOUSE Charged multivesicular body protein 6 OS=Mus musculus OX=10090 GN=Chmp6 PE=1 SV=2;tr|B1AZ42|B1AZ42_MOUSE Charged multivesicular body protein 6 (Fragment) OS=Mus musculus OX=10090 GN=Chmp6 PE=1 SV=1;tr|B1AZ41|B1AZ41_MOUSE Charged multi	3	2	2	2	2	0	1	0	1	2	2	0	1	0	1	2	2	0	1	0	1	2	23.415	200	200;78;37	0	20.071	13.5	0	7	0	6.5	13.5	98930000	0	59220000	0	35899000	82841000	12366000	0	7402500
Q9D1P4;A0A1L1SU22;A0A1L1STZ1;A0A1L1STQ1;A0A1L1SSG7	Q9D1P4;A0A1L1SU22;A0A1L1STZ1;A0A1L1STQ1;A0A1L1SSG7	6;5;4;3;3	6;5;4;3;3	6;5;4;3;3	Cysteine and histidine-rich domain-containing protein 1	Chordc1	sp|Q9D1P4|CHRD1_MOUSE Cysteine and histidine-rich domain-containing protein 1 OS=Mus musculus OX=10090 GN=Chordc1 PE=1 SV=1;tr|A0A1L1SU22|A0A1L1SU22_MOUSE Cysteine and histidine-rich domain-containing protein 1 (Fragment) OS=Mus musculus OX=10090 GN=Chordc	5	6	6	6	2	1	2	1	2	2	2	1	2	1	2	2	2	1	2	1	2	2	37.35	331	331;256;184;113;119	0	67.899	8.8	4.5	8.8	4.5	8.8	8.8	117260000	50064000	101760000	53054000	93937000	139250000	7817500	3337600	6783700
B0R091;P61022	B0R091;P61022	4;4	4;4	4;4	Calcineurin B homologous protein 1	Chp1	tr|B0R091|B0R091_MOUSE Calcineurin B homologous protein 1 OS=Mus musculus OX=10090 GN=Chp1 PE=1 SV=1;sp|P61022|CHP1_MOUSE Calcineurin B homologous protein 1 OS=Mus musculus OX=10090 GN=Chp1 PE=1 SV=2	2	4	4	4	4	3	3	3	3	2	4	3	3	3	3	2	4	3	3	3	3	2	21.997	191	191;195	0	50.022	24.6	18.8	18.8	18.8	18.8	10.5	341600000	259580000	326260000	337040000	240510000	272870000	28335000	23598000	29660000
Q9D869	Q9D869	4	4	4	Calcineurin B homologous protein 2	Chp2	sp|Q9D869|CHP2_MOUSE Calcineurin B homologous protein 2 OS=Mus musculus OX=10090 GN=Chp2 PE=2 SV=4	1	4	4	4	2	1	1	2	2	1	2	1	1	2	2	1	2	1	1	2	2	1	22.566	196	196	0	13.161	13.8	8.7	8.7	14.3	15.8	8.7	102570000	13382000	83558000	14003000	42440000	8788900	6929200	1216500	5071900
A0A0R4J1C9;A0A1D5RME2;Q9R1I1;A0A1D5RMF5	A0A0R4J1C9;A0A1D5RME2;Q9R1I1;A0A1D5RMF5	5;5;5;3	5;5;5;3	5;5;5;3	Carbohydrate sulfotransferase 4	Chst4	tr|A0A0R4J1C9|A0A0R4J1C9_MOUSE Sulfotransferase OS=Mus musculus OX=10090 GN=Chst4 PE=3 SV=1;tr|A0A1D5RME2|A0A1D5RME2_MOUSE Sulfotransferase OS=Mus musculus OX=10090 GN=Chst4 PE=3 SV=1;sp|Q9R1I1|CHST4_MOUSE Carbohydrate sulfotransferase 4 OS=Mus musculus OX	4	5	5	5	4	3	1	3	1	2	4	3	1	3	1	2	4	3	1	3	1	2	44.693	388	388;471;388;235	0	34.872	16.5	11.1	3.1	11.9	3.1	8.2	368750000	363730000	51031000	143380000	46482000	27638000	12822000	13599000	2685800
E9PW20;Q9CY57;D3YZA1;D3Z7T7	E9PW20;Q9CY57;D3YZA1;D3Z7T7	3;3;2;2	3;3;2;2	3;3;2;2	Chromatin target of PRMT1 protein	Chtop	tr|E9PW20|E9PW20_MOUSE Chromatin target of PRMT1 protein OS=Mus musculus OX=10090 GN=Chtop PE=1 SV=1;sp|Q9CY57|CHTOP_MOUSE Chromatin target of PRMT1 protein OS=Mus musculus OX=10090 GN=Chtop PE=1 SV=2;tr|D3YZA1|D3YZA1_MOUSE Chromatin target of PRMT1 protei	4	3	3	3	2	1	0	0	0	1	2	1	0	0	0	1	2	1	0	0	0	1	22.106	203	203;249;123;195	0	37.39	12.8	6.4	0	0	0	6.4	70545000	0	0	0	0	71420000	7838300	0	0
Q99KN2;G3UYN9;G3UYR5	Q99KN2	3;1;1	3;1;1	3;1;1	Probable cytosolic iron-sulfur protein assembly protein CIAO1	Ciao1	sp|Q99KN2|CIAO1_MOUSE Probable cytosolic iron-sulfur protein assembly protein CIAO1 OS=Mus musculus OX=10090 GN=Ciao1 PE=1 SV=1	3	3	3	3	1	1	0	1	0	0	1	1	0	1	0	0	1	1	0	1	0	0	37.632	339	339;176;233	0	5.1429	7.1	7.1	0	7.1	0	0	11935000	9148400	0	10778000	0	0	702050	538140	0
Q8WTY4;F7BWP1;E0CYY1	Q8WTY4;F7BWP1	5;3;1	5;3;1	5;3;1	Anamorsin	Ciapin1	sp|Q8WTY4|CPIN1_MOUSE Anamorsin OS=Mus musculus OX=10090 GN=Ciapin1 PE=1 SV=1;tr|F7BWP1|F7BWP1_MOUSE Anamorsin (Fragment) OS=Mus musculus OX=10090 GN=Ciapin1 PE=1 SV=2	3	5	5	5	1	0	1	0	1	3	1	0	1	0	1	3	1	0	1	0	1	3	33.429	309	309;254;152	0	40.224	8.1	0	8.1	0	3.9	19.4	28044000	0	64624000	0	0	54400000	1558000	0	3590200
A0A0U1RPF3;Q9Z0F4;D3YY46;Q8C2K4	A0A0U1RPF3;Q9Z0F4;D3YY46;Q8C2K4	2;2;1;1	2;2;1;1	2;2;1;1	Calcium and integrin-binding protein 1	Cib1	tr|A0A0U1RPF3|A0A0U1RPF3_MOUSE Calcium and integrin-binding protein 1 OS=Mus musculus OX=10090 GN=Cib1 PE=1 SV=1;sp|Q9Z0F4|CIB1_MOUSE Calcium and integrin-binding protein 1 OS=Mus musculus OX=10090 GN=Cib1 PE=1 SV=3;tr|D3YY46|D3YY46_MOUSE Calcium and integ	4	2	2	2	0	2	0	1	0	0	0	2	0	1	0	0	0	2	0	1	0	0	21.206	186	186;191;113;143	0.0019493	2.7781	0	15.1	0	7	0	0	0	69948000	0	0	0	0	0	3691000	0
D3YU80;K4DI65;P60824	D3YU80;K4DI65;P60824	3;3;3	3;3;3	3;3;3	Cold-inducible RNA-binding protein	Cirbp	tr|D3YU80|D3YU80_MOUSE Cold-inducible RNA-binding protein (Fragment) OS=Mus musculus OX=10090 GN=Cirbp PE=1 SV=1;tr|K4DI65|K4DI65_MOUSE Cold-inducible RNA-binding protein OS=Mus musculus OX=10090 GN=Cirbp PE=1 SV=1;sp|P60824|CIRBP_MOUSE Cold-inducible RNA-	3	3	3	3	1	1	0	1	2	3	1	1	0	1	2	3	1	1	0	1	2	3	11.782	108	108;168;172	0	5.3802	10.2	19.4	0	10.2	23.1	42.6	72712000	11375000	0	73041000	62758000	100680000	12119000	1895900	0
Q91WS0	Q91WS0	3	3	3	CDGSH iron-sulfur domain-containing protein 1	Cisd1	sp|Q91WS0|CISD1_MOUSE CDGSH iron-sulfur domain-containing protein 1 OS=Mus musculus OX=10090 GN=Cisd1 PE=1 SV=1	1	3	3	3	3	3	3	1	3	3	3	3	3	1	3	3	3	3	3	1	3	3	12.097	108	108	0	47.759	35.2	35.2	35.2	12	35.2	35.2	667740000	398220000	776960000	36541000	423350000	543320000	65951000	66370000	52872000
Q9CQB5;D3Z3X4	Q9CQB5;D3Z3X4	2;1	2;1	2;1	CDGSH iron-sulfur domain-containing protein 2	Cisd2	sp|Q9CQB5|CISD2_MOUSE CDGSH iron-sulfur domain-containing protein 2 OS=Mus musculus OX=10090 GN=Cisd2 PE=1 SV=1;tr|D3Z3X4|D3Z3X4_MOUSE CDGSH iron-sulfur domain-containing protein 2 OS=Mus musculus OX=10090 GN=Cisd2 PE=1 SV=1	2	2	2	2	1	2	1	1	1	1	1	2	1	1	1	1	1	2	1	1	1	1	15.242	135	135;108	0	22.491	9.6	20.7	9.6	9.6	9.6	9.6	80796000	92556000	93286000	104270000	81276000	97034000	8977400	10284000	10365000
Z4YKM2;B2RWE3;B1AR13	Z4YKM2;B2RWE3;B1AR13	3;3;3	3;3;3	3;3;3	CDGSH iron-sulfur domain-containing protein 3, mitochondrial	Cisd3	tr|Z4YKM2|Z4YKM2_MOUSE CDGSH iron-sulfur domain-containing protein 3, mitochondrial OS=Mus musculus OX=10090 GN=Cisd3 PE=1 SV=1;tr|B2RWE3|B2RWE3_MOUSE CDGSH iron sulfur domain 3 OS=Mus musculus OX=10090 GN=Cisd3 PE=1 SV=1;sp|B1AR13|CISD3_MOUSE CDGSH iron-s	3	3	3	3	1	0	2	1	1	0	1	0	2	1	1	0	1	0	2	1	1	0	13.155	115	115;134;137	0	17.718	11.3	0	17.4	11.3	11.3	0	58817000	0	152960000	0	74586000	0	7352100	0	19120000
Q8BMK4	Q8BMK4	25	25	25	Cytoskeleton-associated protein 4	Ckap4	sp|Q8BMK4|CKAP4_MOUSE Cytoskeleton-associated protein 4 OS=Mus musculus OX=10090 GN=Ckap4 PE=1 SV=2	1	25	25	25	12	12	10	11	15	17	12	12	10	11	15	17	12	12	10	11	15	17	63.691	575	575	0	323.31	23	31.3	21.4	23.3	36.5	36	1.8247e+09	2467500000	2.0042e+09	2727800000	2689400000	2.9488e+09	52510000	54075000	55780000
Z4YL78;A0A0R4J0K2;K3W4R5;A2AGT5	Z4YL78;A0A0R4J0K2;K3W4R5;A2AGT5	11;11;11;11	11;11;11;11	11;11;11;11	Cytoskeleton-associated protein 5	Ckap5	tr|Z4YL78|Z4YL78_MOUSE Cytoskeleton-associated protein 5 OS=Mus musculus OX=10090 GN=Ckap5 PE=1 SV=1;tr|A0A0R4J0K2|A0A0R4J0K2_MOUSE Cytoskeleton-associated protein 5 OS=Mus musculus OX=10090 GN=Ckap5 PE=1 SV=1;tr|K3W4R5|K3W4R5_MOUSE Cytoskeleton-associated	4	11	11	11	1	2	5	4	1	4	1	2	5	4	1	4	1	2	5	4	1	4	218.71	1972	1972;2011;2032;2032	0	15.185	0.5	1.2	4.1	2.6	0.7	2.7	17864000	49514000	148600000	99461000	16932000	102070000	173440	480720	556900
Q04447	Q04447	21	21	19	Creatine kinase B-type	Ckb	sp|Q04447|KCRB_MOUSE Creatine kinase B-type OS=Mus musculus OX=10090 GN=Ckb PE=1 SV=1	1	21	21	19	17	15	20	16	15	17	17	15	20	16	15	17	16	14	19	15	13	16	42.713	381	381	0	323.31	65.6	60.1	75.6	63.5	54.3	57	25155000000	13426000000	37221000000	20553000000	16900000000	18278000000	1166000000	594370000	1.5608e+09
P07310;A0A0J9YKD4	P07310;A0A0J9YKD4	17;15	15;13	15;13	Creatine kinase M-type	Ckm	sp|P07310|KCRM_MOUSE Creatine kinase M-type OS=Mus musculus OX=10090 GN=Ckm PE=1 SV=1;tr|A0A0J9YKD4|A0A0J9YKD4_MOUSE Creatine kinase OS=Mus musculus OX=10090 GN=Ckm PE=1 SV=1	2	17	15	15	10	7	11	10	10	11	9	6	10	9	8	10	9	6	10	9	8	10	43.044	381	381;312	0	323.31	31.5	27	37	32.8	32	33.3	3.3579e+09	1103400000	3.3975e+09	2510400000	1.8671e+09	2.0051e+09	158520000	44142000	144870000
P30275;A2ARP5;B0R0E9;B0R0F0;B0R0E8;Q6P8J7	P30275;A2ARP5	15;9;4;4;3;2	15;9;4;4;3;2	15;9;4;4;3;2	Creatine kinase U-type, mitochondrial	Ckmt1	sp|P30275|KCRU_MOUSE Creatine kinase U-type, mitochondrial OS=Mus musculus OX=10090 GN=Ckmt1 PE=1 SV=1;tr|A2ARP5|A2ARP5_MOUSE Creatine kinase (Fragment) OS=Mus musculus OX=10090 GN=Ckmt1 PE=1 SV=1	6	15	15	15	12	12	12	10	11	13	12	12	12	10	11	13	12	12	12	10	11	13	47.003	418	418;251;149;204;117;419	0	323.31	45.2	42.3	46.2	40	34	48.3	11527000000	14708000000	12062000000	12799000000	8.2943e+09	13413000000	379500000	467880000	392420000
E9Q6L0;J3QP81;A0A087WS18;A0A087WQF1;A0A087WQ95;A0A087WNW8;A0A087WRK0;A0A087WP42;E9QNY9;A0A087WRE8;E9QKH0;A0A087WQ31;Q80TV8;A0A0A6YXZ1;A0A0A6YWK1	E9Q6L0;J3QP81;A0A087WS18;A0A087WQF1;A0A087WQ95;A0A087WNW8;A0A087WRK0;A0A087WP42;E9QNY9;A0A087WRE8;E9QKH0;A0A087WQ31;Q80TV8;A0A0A6YXZ1	4;4;4;4;4;4;4;4;4;4;4;4;4;3;1	4;4;4;4;4;4;4;4;4;4;4;4;4;3;1	2;2;2;2;2;2;2;2;2;2;2;2;2;1;1	CLIP-associating protein 1	Clasp1	tr|E9Q6L0|E9Q6L0_MOUSE CLIP-associating protein 1 OS=Mus musculus OX=10090 GN=Clasp1 PE=1 SV=2;tr|J3QP81|J3QP81_MOUSE CLIP-associating protein 1 OS=Mus musculus OX=10090 GN=Clasp1 PE=1 SV=1;tr|A0A087WS18|A0A087WS18_MOUSE CLIP-associating protein 1 OS=Mus m	15	4	4	2	0	1	0	2	0	1	0	1	0	2	0	1	0	1	0	1	0	0	160.23	1452	1452;1459;1460;1468;1469;1475;1477;1492;1526;1526;1536;1552;1535;1244;345	0	13.763	0	1	0	2.3	0	1.3	0	5832100	0	38037000	0	27257000	0	67815	0
E9Q8N5;Q08EB6;Q08EB5;F7DCH5;Q8BRT1;A0A0N4SUT7;A0A1L1ST22	E9Q8N5;Q08EB6;Q08EB5;F7DCH5;Q8BRT1	3;3;3;3;3;1;1	1;1;1;1;1;0;0	1;1;1;1;1;0;0	CLIP-associating protein 2	Clasp2	tr|E9Q8N5|E9Q8N5_MOUSE CLIP-associating protein 2 OS=Mus musculus OX=10090 GN=Clasp2 PE=1 SV=1;tr|Q08EB6|Q08EB6_MOUSE CLIP-associating protein 2 OS=Mus musculus OX=10090 GN=Clasp2 PE=1 SV=1;tr|Q08EB5|Q08EB5_MOUSE CLIP-associating protein 2 OS=Mus musculus	7	3	1	1	0	0	1	1	0	1	0	0	1	0	0	0	0	0	1	0	0	0	140.72	1286	1286;1287;1304;1307;1286;285;600	0	4.1521	0	0	0.9	1.5	0	1.5	0	0	43588000	0	0	0	0	0	589020
Q9D7Z6	Q9D7Z6	39	39	39	Calcium-activated chloride channel regulator 1	Clca1	sp|Q9D7Z6|CLCA1_MOUSE Calcium-activated chloride channel regulator 1 OS=Mus musculus OX=10090 GN=Clca1 PE=1 SV=2	1	39	39	39	28	27	28	29	30	33	28	27	28	29	30	33	28	27	28	29	30	33	100.07	913	913	0	323.31	42.6	48.4	42.9	46.4	42.7	50.3	53065000000	61666000000	27780000000	49973000000	28996000000	44669000000	966050000	1118100000	517590000
E9PUL3;Q9QX15;A0A0G2JFW5;Q9EQR4	E9PUL3	9;2;1;1	9;2;1;1	9;2;1;1		Clca3b	tr|E9PUL3|E9PUL3_MOUSE Chloride channel accessory 3B OS=Mus musculus OX=10090 GN=Clca3b PE=1 SV=1	4	9	9	9	1	2	2	3	3	5	1	2	2	3	3	5	1	2	2	3	3	5	112.71	1044	1044;902;254;902	0	80.7	1.5	3.1	2.8	3.7	3.9	5.6	27846000	54707000	100830000	102250000	125000000	270880000	647580	1272300	2344900
Q3UW98;G3X8Z1;A0A5F8MQB6;Q6Q473	Q3UW98;G3X8Z1;A0A5F8MQB6;Q6Q473	5;4;4;4	5;4;4;4	5;4;4;4	Calcium-activated chloride channel regulator 4A;Calcium-activated chloride channel regulator 4A, 110 kDa form;Calcium-activated chloride channel regulator 4A, 30 kDa form	Clca4b;Clca4a	tr|Q3UW98|Q3UW98_MOUSE Chloride channel accessory 4B OS=Mus musculus OX=10090 GN=Clca4b PE=1 SV=1;tr|G3X8Z1|G3X8Z1_MOUSE Calcium-activated chloride channel regulator 4A OS=Mus musculus OX=10090 GN=Clca4a PE=1 SV=2;tr|A0A5F8MQB6|A0A5F8MQB6_MOUSE Calcium-act	4	5	5	5	0	1	1	1	2	3	0	1	1	1	2	3	0	1	1	1	2	3	102.16	925	925;924;925;924	0	48.493	0	1.5	1.5	1.5	3.7	4.9	0	19752000	45014000	25736000	60222000	56656000	0	420250	957750
D6RFS3	D6RFS3	2	2	1		Clcn2	tr|D6RFS3|D6RFS3_MOUSE Chloride channel protein 2 OS=Mus musculus OX=10090 GN=Clcn2 PE=1 SV=1	1	2	2	1	1	1	1	0	0	1	1	1	1	0	0	1	0	0	0	0	0	0	59.101	533	533	0	95.178	3.8	3.8	3.8	0	0	3.8	51796000	48561000	74413000	0	0	40603000	3237200	3035000	4650800
Q9Z0G9	Q9Z0G9	4	4	4	Claudin-3	Cldn3	sp|Q9Z0G9|CLD3_MOUSE Claudin-3 OS=Mus musculus OX=10090 GN=Cldn3 PE=1 SV=1	1	4	4	4	2	1	1	1	2	2	2	1	1	1	2	2	2	1	1	1	2	2	23.284	219	219	0	28.698	11.9	5.5	5.5	5.5	11.9	11.9	259380000	255450000	138820000	155190000	408010000	0	37054000	36493000	19832000
B1AR46;Q9Z261	B1AR46;Q9Z261	2;2	2;2	2;2	Claudin;Claudin-7	Cldn7	tr|B1AR46|B1AR46_MOUSE Claudin (Fragment) OS=Mus musculus OX=10090 GN=Cldn7 PE=1 SV=1;sp|Q9Z261|CLD7_MOUSE Claudin-7 OS=Mus musculus OX=10090 GN=Cldn7 PE=1 SV=1	2	2	2	2	1	2	1	2	1	2	1	2	1	2	1	2	1	2	1	2	1	2	8.8854	83	83;211	0	66.366	19.3	39.8	19.3	39.8	19.3	39.8	133430000	153960000	118690000	165010000	47710000	129980000	66716000	76982000	59347000
Q9Z1Q5	Q9Z1Q5	12	12	12	Chloride intracellular channel protein 1	Clic1	sp|Q9Z1Q5|CLIC1_MOUSE Chloride intracellular channel protein 1 OS=Mus musculus OX=10090 GN=Clic1 PE=1 SV=3	1	12	12	12	12	6	8	8	8	10	12	6	8	8	8	10	12	6	8	8	8	10	27.013	241	241	0	323.31	64.7	39	47.7	49	37.3	56.4	3.77e+09	1.6911e+09	3.0508e+09	3.2387e+09	2505200000	5045200000	220410000	93121000	178010000
Q9QYB1	Q9QYB1	12	12	12	Chloride intracellular channel protein 4	Clic4	sp|Q9QYB1|CLIC4_MOUSE Chloride intracellular channel protein 4 OS=Mus musculus OX=10090 GN=Clic4 PE=1 SV=3	1	12	12	12	6	6	6	4	8	8	6	6	6	4	8	8	6	6	6	4	8	8	28.729	253	253	0	323.31	45.5	41.5	42.7	30.8	48.6	54.2	732750000	546310000	840250000	345860000	873730000	1182400000	29824000	11555000	33711000
A0A668KLB7;Q8BXK9	A0A668KLB7;Q8BXK9	4;4	4;4	4;4	Chloride intracellular channel protein 5	Clic5	tr|A0A668KLB7|A0A668KLB7_MOUSE Chloride intracellular channel protein OS=Mus musculus OX=10090 GN=Clic5 PE=1 SV=1;sp|Q8BXK9|CLIC5_MOUSE Chloride intracellular channel protein 5 OS=Mus musculus OX=10090 GN=Clic5 PE=1 SV=1	2	4	4	4	1	0	1	1	0	1	1	0	1	1	0	1	1	0	1	1	0	1	54.15	485	485;251	0	8.2866	2.5	0	2.7	2.7	0	2.7	0	0	46371000	36616000	0	26619000	0	0	2208100
Q8BHB9;E0CY42	Q8BHB9	3;1	3;1	3;1	Chloride intracellular channel protein 6	Clic6	sp|Q8BHB9|CLIC6_MOUSE Chloride intracellular channel protein 6 OS=Mus musculus OX=10090 GN=Clic6 PE=1 SV=1	2	3	3	3	1	2	0	1	1	0	1	2	0	1	1	0	1	2	0	1	1	0	62.885	596	596;100	0	30.306	4	6.2	0	2.2	2.7	0	47621000	70993000	0	18373000	48891000	0	1831600	568900	0
Q5SUH7;Q5SUH6;Q99KN9	Q5SUH7;Q5SUH6;Q99KN9	7;7;6	7;7;6	7;7;6	Clathrin interactor 1	Clint1	tr|Q5SUH7|Q5SUH7_MOUSE Clathrin interactor 1 OS=Mus musculus OX=10090 GN=Clint1 PE=1 SV=1;tr|Q5SUH6|Q5SUH6_MOUSE Clathrin interactor 1 OS=Mus musculus OX=10090 GN=Clint1 PE=1 SV=1;sp|Q99KN9|EPN4_MOUSE Clathrin interactor 1 OS=Mus musculus OX=10090 GN=Clint	3	7	7	7	1	2	2	3	5	4	1	2	2	3	5	4	1	2	2	3	5	4	67.73	623	623;641;631	0	84.903	2.1	4.3	4.3	6.1	10.3	8.8	29802000	203440000	249210000	74073000	315810000	541150000	1354600	9247400	11328000
D3Z2Z1;F8WIA1;Q922J3;F6RCU2;D3Z3M7;Q8C0S5;F7CB97	D3Z2Z1;F8WIA1;Q922J3;F6RCU2;D3Z3M7	10;10;10;8;8;3;3	10;10;10;8;8;3;3	9;9;9;7;7;3;3	CAP-Gly domain-containing linker protein 1	Clip1	tr|D3Z2Z1|D3Z2Z1_MOUSE CAP-Gly domain-containing linker protein 1 OS=Mus musculus OX=10090 GN=Clip1 PE=1 SV=1;tr|F8WIA1|F8WIA1_MOUSE CAP-Gly domain-containing linker protein 1 OS=Mus musculus OX=10090 GN=Clip1 PE=1 SV=1;sp|Q922J3|CLIP1_MOUSE CAP-Gly domain	7	10	10	9	6	4	6	3	4	7	6	4	6	3	4	7	6	4	5	3	4	7	160.01	1426	1426;1437;1391;1066;1320;840;1182	0	139.97	6	4.1	5.8	3.4	3.4	6.7	180070000	59308000	145210000	116420000	151620000	302090000	1636600	706050	1728700
Q9Z0H8	Q9Z0H8	5	4	4	CAP-Gly domain-containing linker protein 2	Clip2	sp|Q9Z0H8|CLIP2_MOUSE CAP-Gly domain-containing linker protein 2 OS=Mus musculus OX=10090 GN=Clip2 PE=1 SV=2	1	5	4	4	0	0	2	0	1	0	0	0	1	0	1	0	0	0	1	0	1	0	115.91	1047	1047	0	5.4297	0	0	2.5	0	1.1	0	0	0	44331000	0	25753000	0	0	0	703660
Q8C5W0	Q8C5W0	3	3	3	Calmin	Clmn	sp|Q8C5W0|CLMN_MOUSE Calmin OS=Mus musculus OX=10090 GN=Clmn PE=1 SV=2	1	3	3	3	0	1	2	0	2	1	0	1	2	0	2	1	0	1	2	0	2	1	117.23	1052	1052	0	7.8914	0	1.2	2.9	0	2.1	1.2	0	29172000	83638000	0	37833000	0	0	595350	1706900
Q923F1;Q61189	Q923F1;Q61189	5;4	5;4	5;4	Methylosome subunit pICln	Clns1a	tr|Q923F1|Q923F1_MOUSE Chloride channel, nucleotide sensitive 1A OS=Mus musculus OX=10090 GN=Clns1a PE=1 SV=1;sp|Q61189|ICLN_MOUSE Methylosome subunit pICln OS=Mus musculus OX=10090 GN=Clns1a PE=1 SV=1	2	5	5	5	1	2	2	1	4	2	1	2	2	1	4	2	1	2	2	1	4	2	26.522	241	241;236	0	35.894	5.4	12.4	9.5	5.4	25.3	12.4	85073000	196980000	115370000	110830000	165200000	143120000	9452600	17002000	10779000
O88696	O88696	5	5	5	ATP-dependent Clp protease proteolytic subunit, mitochondrial	Clpp	sp|O88696|CLPP_MOUSE ATP-dependent Clp protease proteolytic subunit, mitochondrial OS=Mus musculus OX=10090 GN=Clpp PE=1 SV=1	1	5	5	5	1	3	3	2	3	3	1	3	3	2	3	3	1	3	3	2	3	3	29.8	272	272	0	67.654	4.4	16.5	16.5	11	16.5	15.1	98036000	169860000	255610000	173600000	167530000	244040000	6535700	7932100	12563000
Q8VBZ3	Q8VBZ3	7	7	7	Cleft lip and palate transmembrane protein 1 homolog	Clptm1	sp|Q8VBZ3|CLPT1_MOUSE Cleft lip and palate transmembrane protein 1 homolog OS=Mus musculus OX=10090 GN=Clptm1 PE=1 SV=1	1	7	7	7	1	1	2	2	3	1	1	1	2	2	3	1	1	1	2	2	3	1	75.29	664	664	0	68.752	1.7	1.8	6	5.9	7.7	1.8	52724000	443360000	593400000	117610000	138050000	305670000	2027900	17052000	20598000
Q9JHS4;Q6P8N8;F7BB92	Q9JHS4;Q6P8N8	5;5;1	5;5;1	5;5;1	ATP-dependent Clp protease ATP-binding subunit clpX-like, mitochondrial	Clpx	sp|Q9JHS4|CLPX_MOUSE ATP-dependent Clp protease ATP-binding subunit clpX-like, mitochondrial OS=Mus musculus OX=10090 GN=Clpx PE=1 SV=2;tr|Q6P8N8|Q6P8N8_MOUSE ATP-dependent Clp protease ATP-binding subunit clpX-like, mitochondrial OS=Mus musculus OX=10090	3	5	5	5	2	1	2	1	1	2	2	1	2	1	1	2	2	1	2	1	1	2	69.228	634	634;620;192	0	7.3395	4.1	2.1	4.1	2.1	2.1	4.4	20302000	44885000	43819000	39198000	24134000	19831000	520570	352560	1123600
B1AWE0;Q6PFA2;B1AWE1;B1AWD8;B1AWD9;O08585	B1AWE0;Q6PFA2;B1AWE1;B1AWD8;B1AWD9;O08585	6;6;5;5;5;5	6;6;5;5;5;5	6;6;5;5;5;5	Clathrin light chain A	Clta	tr|B1AWE0|B1AWE0_MOUSE Clathrin light chain OS=Mus musculus OX=10090 GN=Clta PE=1 SV=1;tr|Q6PFA2|Q6PFA2_MOUSE Clathrin light chain OS=Mus musculus OX=10090 GN=Clta PE=1 SV=1;tr|B1AWE1|B1AWE1_MOUSE Clathrin light chain OS=Mus musculus OX=10090 GN=Clta PE=1	6	6	6	6	3	1	3	2	4	5	3	1	3	2	4	5	3	1	3	2	4	5	23.478	216	216;218;230;236;248;235	0	116.12	17.1	9.7	18.1	13.9	20.8	25	532060000	225180000	916490000	290990000	880350000	2.1043e+09	66613000	23435000	130930000
Q6IRU5;F7BHJ0	Q6IRU5;F7BHJ0	7;4	7;4	7;4	Clathrin light chain B	Cltb	sp|Q6IRU5|CLCB_MOUSE Clathrin light chain B OS=Mus musculus OX=10090 GN=Cltb PE=1 SV=1;tr|F7BHJ0|F7BHJ0_MOUSE Clathrin light chain (Fragment) OS=Mus musculus OX=10090 GN=Cltb PE=1 SV=1	2	7	7	7	1	2	2	1	3	5	1	2	2	1	3	5	1	2	2	1	3	5	25.171	229	229;123	0	18.206	4.4	7.9	7.9	4.4	12.2	18.3	602710000	550290000	676730000	27203000	979840000	1.0313e+09	66967000	61143000	75193000
Q68FD5;Q5SXR6;F6Z1R4	Q68FD5;Q5SXR6	74;74;6	74;74;6	74;74;6	Clathrin heavy chain 1;Clathrin heavy chain	Cltc	sp|Q68FD5|CLH1_MOUSE Clathrin heavy chain 1 OS=Mus musculus OX=10090 GN=Cltc PE=1 SV=3;tr|Q5SXR6|Q5SXR6_MOUSE Clathrin heavy chain OS=Mus musculus OX=10090 GN=Cltc PE=1 SV=1	3	74	74	74	47	42	54	41	46	50	47	42	54	41	46	50	47	42	54	41	46	50	191.55	1675	1675;1679;216	0	323.31	38.3	36.6	44	35.1	36.1	39	11447000000	10713000000	13866000000	11080000000	9617500000	13612000000	89890000	75170000	107990000
Q06890;E9PUU2;E9PXG5;E9Q8Y5;E9Q9B8;E9Q2G2	Q06890;E9PUU2;E9PXG5;E9Q8Y5	9;5;5;5;3;1	9;5;5;5;3;1	9;5;5;5;3;1	Clusterin;Clusterin beta chain;Clusterin alpha chain	Clu	sp|Q06890|CLUS_MOUSE Clusterin OS=Mus musculus OX=10090 GN=Clu PE=1 SV=1;tr|E9PUU2|E9PUU2_MOUSE Clusterin (Fragment) OS=Mus musculus OX=10090 GN=Clu PE=1 SV=1;tr|E9PXG5|E9PXG5_MOUSE Clusterin (Fragment) OS=Mus musculus OX=10090 GN=Clu PE=1 SV=1;tr|E9Q8Y5|E	6	9	9	9	4	2	3	3	4	5	4	2	3	3	4	5	4	2	3	3	4	5	51.655	448	448;225;233;265;203;209	0	152.22	13.4	6	9.8	9.8	14.1	15.6	194920000	79994000	189270000	346000000	243460000	431470000	7470800	4210200	9961400
Q5SW19;A0A0R4J140;Z4YLI8	Q5SW19;A0A0R4J140;Z4YLI8	15;15;14	15;15;14	15;15;14	Clustered mitochondria protein homolog	Cluh	sp|Q5SW19|CLU_MOUSE Clustered mitochondria protein homolog OS=Mus musculus OX=10090 GN=Cluh PE=1 SV=2;tr|A0A0R4J140|A0A0R4J140_MOUSE Clustered mitochondria protein homolog OS=Mus musculus OX=10090 GN=Cluh PE=1 SV=1;tr|Z4YLI8|Z4YLI8_MOUSE Clustered mitochon	3	15	15	15	5	4	11	3	4	5	5	4	11	3	4	5	5	4	11	3	4	5	148.07	1315	1315;1353;1302	0	100.85	4.5	3.3	11.6	2.3	4.1	4.6	174110000	184800000	402550000	136250000	161950000	227510000	2487300	2640000	5750800
Q8R4N0	Q8R4N0	10	10	10	Citrate lyase subunit beta-like protein, mitochondrial	Clybl	sp|Q8R4N0|CLYBL_MOUSE Citramalyl-CoA lyase, mitochondrial OS=Mus musculus OX=10090 GN=Clybl PE=1 SV=2	1	10	10	10	3	2	5	3	4	1	3	2	5	3	4	1	3	2	5	3	4	1	37.548	338	338	0	107.43	12.4	9.8	18	12.7	18.9	5.9	230250000	89163000	364630000	177860000	109640000	50703000	10011000	3876600	13986000
A0A0R4J0B4;Q99KK2;A0A0N4SW65;A0A0N4SWC3	A0A0R4J0B4;Q99KK2	11;11;1;1	11;11;1;1	11;11;1;1	N-acylneuraminate cytidylyltransferase	Cmas	tr|A0A0R4J0B4|A0A0R4J0B4_MOUSE CMP-N-acetylneuraminic acid synthase OS=Mus musculus OX=10090 GN=Cmas PE=1 SV=1;sp|Q99KK2|NEUA_MOUSE N-acylneuraminate cytidylyltransferase OS=Mus musculus OX=10090 GN=Cmas PE=1 SV=2	4	11	11	11	3	4	6	4	5	4	3	4	6	4	5	4	3	4	6	4	5	4	48.029	432	432;432;86;115	0	97	8.3	13.2	16.4	13.4	14.8	11.1	282900000	267030000	756700000	426640000	554940000	533180000	6331900	4056300	24413000
Q9CPZ8	Q9CPZ8	2	2	2	COX assembly mitochondrial protein homolog	Cmc1	sp|Q9CPZ8|COXM1_MOUSE COX assembly mitochondrial protein homolog OS=Mus musculus OX=10090 GN=Cmc1 PE=1 SV=1	1	2	2	2	1	2	2	0	0	1	1	2	2	0	0	1	1	2	2	0	0	1	12.552	106	106	0.0047203	2.4573	9.4	17.9	17.9	0	0	9.4	0	16320000	146050000	0	0	126540000	0	4080000	36512000
A0A0R4J093;Q9DBP5	A0A0R4J093;Q9DBP5	9;9	9;9	9;9	UMP-CMP kinase	Cmpk1	tr|A0A0R4J093|A0A0R4J093_MOUSE UMP-CMP kinase OS=Mus musculus OX=10090 GN=Cmpk1 PE=1 SV=1;sp|Q9DBP5|KCY_MOUSE UMP-CMP kinase OS=Mus musculus OX=10090 GN=Cmpk1 PE=1 SV=1	2	9	9	9	7	4	8	4	8	7	7	4	8	4	8	7	7	4	8	4	8	7	25.714	227	227;196	0	251.72	38.3	22.9	38.3	22.9	38.3	38.3	7.6075e+09	5.87e+09	10040000000	5528700000	6.1342e+09	5.9116e+09	421040000	263200000	518800000
Q3U5Q7	Q3U5Q7	7	7	7	UMP-CMP kinase 2, mitochondrial	Cmpk2	sp|Q3U5Q7|CMPK2_MOUSE UMP-CMP kinase 2, mitochondrial OS=Mus musculus OX=10090 GN=Cmpk2 PE=1 SV=2	1	7	7	7	2	1	5	4	3	3	2	1	5	4	3	3	2	1	5	4	3	3	50.036	447	447	0	30.557	6.3	3.8	17	13.9	9.2	11.4	106490000	39170000	216740000	287210000	166070000	160080000	4630000	1703000	6769300
P53996	P53996	5	5	1	Cellular nucleic acid-binding protein	Cnbp	sp|P53996|CNBP_MOUSE CCHC-type zinc finger nucleic acid binding protein OS=Mus musculus OX=10090 GN=Cnbp PE=1 SV=2	1	5	5	1	3	0	2	1	4	3	3	0	2	1	4	3	1	0	1	1	0	1	19.592	178	178	0	42.048	19.1	0	15.2	8.4	22.5	19.7	614870000	0	493170000	262380000	628380000	478820000	27160000	0	30397000
Q9D1A2;A0A494B9S3;A0A494B9U6	Q9D1A2	21;7;1	21;7;1	21;7;1	Cytosolic non-specific dipeptidase	Cndp2	sp|Q9D1A2|CNDP2_MOUSE Cytosolic non-specific dipeptidase OS=Mus musculus OX=10090 GN=Cndp2 PE=1 SV=1	3	21	21	21	11	12	15	12	11	11	11	12	15	12	11	11	11	12	15	12	11	11	52.767	475	475;122;20	0	323.31	33.7	37.7	50.3	35.8	36.4	35.4	1.9786e+09	2.1312e+09	3.8518e+09	2538600000	2358300000	2403800000	64775000	62536000	110620000
A0A0A6YW87;Q9CX13	A0A0A6YW87;Q9CX13	1;1	1;1	1;1	Protein cornichon homolog 4	Cnih4	tr|A0A0A6YW87|A0A0A6YW87_MOUSE Protein cornichon homolog 4 OS=Mus musculus OX=10090 GN=Cnih4 PE=1 SV=1;sp|Q9CX13|CNIH4_MOUSE Protein cornichon homolog 4 OS=Mus musculus OX=10090 GN=Cnih4 PE=2 SV=1	2	1	1	1	0	0	1	0	0	1	0	0	1	0	0	1	0	0	1	0	0	1	9.22	78	78;139	0.0088335	2.0514	0	0	25.6	0	0	25.6	0	0	34513000	0	0	17809000	0	0	11504000
Q08091;A0A1L1SRV0;A0A1L1SUB2;A0A1L1SRL1	Q08091;A0A1L1SRV0;A0A1L1SUB2	19;15;12;6	19;15;12;6	18;14;11;5	Calponin-1	Cnn1	sp|Q08091|CNN1_MOUSE Calponin-1 OS=Mus musculus OX=10090 GN=Cnn1 PE=1 SV=1;tr|A0A1L1SRV0|A0A1L1SRV0_MOUSE Calponin OS=Mus musculus OX=10090 GN=Cnn1 PE=1 SV=1;tr|A0A1L1SUB2|A0A1L1SUB2_MOUSE Calponin (Fragment) OS=Mus musculus OX=10090 GN=Cnn1 PE=1 SV=1	4	19	19	18	10	12	13	12	10	13	10	12	13	12	10	13	10	12	13	12	10	12	33.355	297	297;238;233;82	0	323.31	42.4	54.2	58.6	57.2	44.4	47.5	49757000000	28451000000	65610000000	36080000000	32765000000	26981000000	3.4373e+09	1.8106e+09	3.7468e+09
Q08093;D3Z7R6	Q08093;D3Z7R6	5;4	4;3	4;3	Calponin-2;Calponin	Cnn2	sp|Q08093|CNN2_MOUSE Calponin-2 OS=Mus musculus OX=10090 GN=Cnn2 PE=1 SV=1;tr|D3Z7R6|D3Z7R6_MOUSE Calponin OS=Mus musculus OX=10090 GN=Cnn2 PE=1 SV=1	2	5	4	4	2	1	1	2	1	4	2	1	1	2	1	3	2	1	1	2	1	3	33.155	305	305;266	0	70.869	9.2	5.6	5.6	9.2	5.6	15.4	179010000	108290000	340100000	178300000	58304000	143890000	13770000	8329900	26162000
Q9DAW9;A0A0G2JDV8;A0A0G2JFC8;A0A0G2JFG3;A0A0G2JFI6	Q9DAW9;A0A0G2JDV8	8;7;1;1;1	7;6;1;1;1	6;5;1;1;1	Calponin-3	Cnn3	sp|Q9DAW9|CNN3_MOUSE Calponin-3 OS=Mus musculus OX=10090 GN=Cnn3 PE=1 SV=1;tr|A0A0G2JDV8|A0A0G2JDV8_MOUSE Calponin OS=Mus musculus OX=10090 GN=Cnn3 PE=1 SV=1	5	8	7	6	2	3	5	2	2	5	2	3	5	2	2	4	2	3	5	2	2	3	36.428	330	330;284;49;50;139	0	122.31	9.1	14.8	19.1	9.1	9.1	17.6	324270000	309230000	397380000	368910000	230660000	549820000	18850000	17361000	20663000
Q69ZF7;Q32NY4;Q3TWN3	Q69ZF7	10;1;1	10;1;1	10;1;1	Metal transporter CNNM4	Cnnm4	sp|Q69ZF7|CNNM4_MOUSE Metal transporter CNNM4 OS=Mus musculus OX=10090 GN=Cnnm4 PE=1 SV=2	3	10	10	10	2	5	5	4	0	2	2	5	5	4	0	2	2	5	5	4	0	2	86.625	771	771;713;875	0	106.31	5.1	10.2	10.5	8.7	0	2.2	87067000	218420000	184560000	117770000	0	129720000	1598600	4927000	3844700
B7ZWL1;A0A1D5RMJ8;Q6ZQ08;A0A1D5RMD8;A0A1D5RM04;A0A1D5RML9	B7ZWL1;A0A1D5RMJ8;Q6ZQ08;A0A1D5RMD8	10;10;10;5;2;1	10;10;10;5;2;1	10;10;10;5;2;1	CCR4-NOT transcription complex subunit 1	Cnot1	tr|B7ZWL1|B7ZWL1_MOUSE CCR4-NOT transcription complex subunit 1 OS=Mus musculus OX=10090 GN=Cnot1 PE=1 SV=1;tr|A0A1D5RMJ8|A0A1D5RMJ8_MOUSE CCR4-NOT transcription complex subunit 1 OS=Mus musculus OX=10090 GN=Cnot1 PE=1 SV=1;sp|Q6ZQ08|CNOT1_MOUSE CCR4-NOT t	6	10	10	10	3	2	2	3	2	2	3	2	2	3	2	2	3	2	2	3	2	2	260.95	2326	2326;2369;2375;1614;122;823	0	14.086	1.5	0.8	0.9	1.5	1.1	1.1	63887000	26165000	36014000	45261000	36977000	46850000	536870	219870	302640
P16330	P16330	7	7	7	2,3-cyclic-nucleotide 3-phosphodiesterase	Cnp	sp|P16330|CN37_MOUSE 2,3-cyclic-nucleotide 3-phosphodiesterase OS=Mus musculus OX=10090 GN=Cnp PE=1 SV=3	1	7	7	7	1	1	3	0	1	2	1	1	3	0	1	2	1	1	3	0	1	2	47.123	420	420	0	18.793	3.1	2.1	8.6	0	3.1	5.7	63204000	18517000	240790000	0	29655000	41886000	2340900	685830	8918200
Q9QXT0;A0A1W2P729	Q9QXT0;A0A1W2P729	9;8	9;8	9;8	Protein canopy homolog 2	Cnpy2	sp|Q9QXT0|CNPY2_MOUSE Protein canopy homolog 2 OS=Mus musculus OX=10090 GN=Cnpy2 PE=1 SV=1;tr|A0A1W2P729|A0A1W2P729_MOUSE Protein canopy homolog 2 (Fragment) OS=Mus musculus OX=10090 GN=Cnpy2 PE=1 SV=1	2	9	9	9	6	3	5	3	7	7	6	3	5	3	7	7	6	3	5	3	7	7	20.767	182	182;136	0	137.23	41.8	23.6	34.6	23.6	46.2	48.4	1.0655e+09	604680000	1250200000	653930000	1.0712e+09	1.7558e+09	92527000	49484000	102260000
Q9DAU1	Q9DAU1	2	2	2	Protein canopy homolog 3	Cnpy3	sp|Q9DAU1|CNPY3_MOUSE Protein canopy homolog 3 OS=Mus musculus OX=10090 GN=Cnpy3 PE=1 SV=1	1	2	2	2	0	0	0	0	1	1	0	0	0	0	1	1	0	0	0	0	1	1	30.537	276	276	0	62.146	0	0	0	0	6.5	3.6	0	0	0	0	36799000	48932000	0	0	0
Q8BQ47;D3Z0T5	Q8BQ47;D3Z0T5	5;4	5;4	5;4	Protein canopy homolog 4	Cnpy4	sp|Q8BQ47|CNPY4_MOUSE Protein canopy homolog 4 OS=Mus musculus OX=10090 GN=Cnpy4 PE=1 SV=1;tr|D3Z0T5|D3Z0T5_MOUSE Protein canopy homolog 4 (Fragment) OS=Mus musculus OX=10090 GN=Cnpy4 PE=1 SV=1	2	5	5	5	1	2	1	2	4	4	1	2	1	2	4	4	1	2	1	2	4	4	28.093	245	245;160	0	22.305	4.5	9.4	4.5	9.4	19.6	18.4	35165000	69388000	46873000	69813000	172370000	247340000	2930400	5782300	3906100
E9Q6W2;Q9D2R6	E9Q6W2;Q9D2R6	2;2	2;2	2;2	Cytochrome c oxidase assembly factor 3 homolog, mitochondrial	Coa3	tr|E9Q6W2|E9Q6W2_MOUSE Cytochrome c oxidase assembly factor 3 homolog, mitochondrial OS=Mus musculus OX=10090 GN=Coa3 PE=1 SV=1;sp|Q9D2R6|COA3_MOUSE Cytochrome c oxidase assembly factor 3 homolog, mitochondrial OS=Mus musculus OX=10090 GN=Coa3 PE=1 SV=1	2	2	2	2	1	0	0	1	0	0	1	0	0	1	0	0	1	0	0	1	0	0	9.8222	90	90;108	0.0012407	2.9781	13.3	0	0	13.3	0	0	52993000	0	0	0	0	0	10599000	0	0
Q99M07	Q99M07	2	2	2	Cytochrome c oxidase assembly factor 5	Coa5	sp|Q99M07|COA5_MOUSE Cytochrome c oxidase assembly factor 5 OS=Mus musculus OX=10090 GN=Coa5 PE=1 SV=1	1	2	2	2	1	0	1	0	0	1	1	0	1	0	0	1	1	0	1	0	0	1	8.3585	74	74	0	10.496	24.3	0	13.5	0	0	24.3	39062000	0	50709000	0	0	42384000	13021000	0	16903000
Q8BGD8	Q8BGD8	1	1	1	Cytochrome c oxidase assembly factor 6 homolog	Coa6	sp|Q8BGD8|COA6_MOUSE Cytochrome c oxidase assembly factor 6 homolog OS=Mus musculus OX=10090 GN=Coa6 PE=1 SV=1	1	1	1	1	1	1	1	1	1	1	1	1	1	1	1	1	1	1	1	1	1	1	9.2983	79	79	0	33.159	16.5	16.5	16.5	16.5	16.5	16.5	117960000	96362000	95011000	97862000	111050000	100290000	23591000	19272000	19002000
Q9DBL7	Q9DBL7	5	5	5	Bifunctional coenzyme A synthase;Phosphopantetheine adenylyltransferase;Dephospho-CoA kinase	Coasy	sp|Q9DBL7|COASY_MOUSE Bifunctional coenzyme A synthase OS=Mus musculus OX=10090 GN=Coasy PE=1 SV=2	1	5	5	5	0	0	2	1	0	1	0	0	2	1	0	1	0	0	2	1	0	1	62.022	563	563	0	5.0111	0	0	3.9	2.1	0	1.6	0	0	49896000	12693000	0	0	0	0	2494800
Q9Z160;Q810S7;F6V3F1;F6QQB5;A2A6N9	Q9Z160	6;2;1;1;1	6;2;1;1;1	6;2;1;1;1	Conserved oligomeric Golgi complex subunit 1	Cog1	sp|Q9Z160|COG1_MOUSE Conserved oligomeric Golgi complex subunit 1 OS=Mus musculus OX=10090 GN=Cog1 PE=1 SV=3	5	6	6	6	2	1	1	3	1	2	2	1	1	3	1	2	2	1	1	3	1	2	109.05	980	980;396;117;204;217	0	21.179	2.3	1	1	3.3	1	2.3	41386000	24283000	22391000	61616000	13609000	51015000	766410	449690	414640
Q921L5	Q921L5	9	9	9	Conserved oligomeric Golgi complex subunit 2	Cog2	sp|Q921L5|COG2_MOUSE Conserved oligomeric Golgi complex subunit 2 OS=Mus musculus OX=10090 GN=Cog2 PE=1 SV=2	1	9	9	9	1	0	2	2	0	1	1	0	2	2	0	1	1	0	2	2	0	1	82.039	731	731	0	18.539	1.8	0	3.6	3.6	0	2.6	32671000	0	97032000	0	0	40141000	726020	0	2156300
E9QL65;Q8CI04	E9QL65;Q8CI04	9;7	9;7	9;7	Conserved oligomeric Golgi complex subunit 3	Cog3	tr|E9QL65|E9QL65_MOUSE Component of oligomeric Golgi complex 3 OS=Mus musculus OX=10090 GN=Cog3 PE=1 SV=1;sp|Q8CI04|COG3_MOUSE Conserved oligomeric Golgi complex subunit 3 OS=Mus musculus OX=10090 GN=Cog3 PE=1 SV=3	2	9	9	9	4	1	2	2	0	2	4	1	2	2	0	2	4	1	2	2	0	2	94.144	828	828;820	0	35.378	7.6	1.8	4.1	4.1	0	4.1	176050000	56584000	131450000	105900000	0	100150000	2836300	1109500	1941300
Q7TSQ9;G3UWH9;Q8R1U1;G3UWX2	Q7TSQ9;G3UWH9;Q8R1U1	5;5;5;1	5;5;5;1	5;5;5;1	Conserved oligomeric Golgi complex subunit 4	Cog4	tr|Q7TSQ9|Q7TSQ9_MOUSE Component of oligomeric Golgi complex 4 OS=Mus musculus OX=10090 GN=Cog4 PE=1 SV=1;tr|G3UWH9|G3UWH9_MOUSE Component of oligomeric Golgi complex 4 (Fragment) OS=Mus musculus OX=10090 GN=Cog4 PE=1 SV=1;sp|Q8R1U1|COG4_MOUSE Conserved ol	4	5	5	5	1	0	1	0	0	1	1	0	1	0	0	1	1	0	1	0	0	1	80.77	712	712;763;785;180	0	6.0249	1.8	0	2	0	0	1.8	46703000	0	12877000	0	0	38383000	1197500	0	330170
Q8C0L8;A0A1W2P7M6	Q8C0L8	4;1	4;1	4;1	Conserved oligomeric Golgi complex subunit 5	Cog5	sp|Q8C0L8|COG5_MOUSE Conserved oligomeric Golgi complex subunit 5 OS=Mus musculus OX=10090 GN=Cog5 PE=1 SV=3	2	4	4	4	1	2	1	2	1	1	1	2	1	2	1	1	1	2	1	2	1	1	91.39	829	829;99	0	6.2293	1.7	3	1.7	5.1	1.7	1.7	16450000	46495000	33755000	34533000	9644100	13462000	411240	1162400	843890
Q8BRB0;A0A0R4J0L5;Q8R3I3;A0A0A6YWW6	Q8BRB0;A0A0R4J0L5;Q8R3I3	6;6;5;1	6;6;5;1	6;6;5;1	Conserved oligomeric Golgi complex subunit 6	Cog6	tr|Q8BRB0|Q8BRB0_MOUSE Conserved oligomeric Golgi complex subunit 6 OS=Mus musculus OX=10090 GN=Cog6 PE=1 SV=1;tr|A0A0R4J0L5|A0A0R4J0L5_MOUSE Conserved oligomeric Golgi complex subunit 6 OS=Mus musculus OX=10090 GN=Cog6 PE=1 SV=1;sp|Q8R3I3|COG6_MOUSE Conse	4	6	6	6	0	1	3	0	1	2	0	1	3	0	1	2	0	1	3	0	1	2	69.413	625	625;657;657;174	0	54.363	0	3.5	5.8	0	3.5	6.1	0	11907000	82105000	0	5619900	31029000	0	360830	2488000
Q3TR20;A0A0R4J0Q9;Q3UM29	Q3TR20;A0A0R4J0Q9;Q3UM29	3;3;3	3;3;3	3;3;3	Conserved oligomeric Golgi complex subunit 7	Cog7	tr|Q3TR20|Q3TR20_MOUSE Component of oligomeric Golgi complex 7 OS=Mus musculus OX=10090 GN=Cog7 PE=1 SV=1;tr|A0A0R4J0Q9|A0A0R4J0Q9_MOUSE Component of oligomeric Golgi complex 7 OS=Mus musculus OX=10090 GN=Cog7 PE=1 SV=1;sp|Q3UM29|COG7_MOUSE Conserved oligo	3	3	3	3	1	1	0	1	0	0	1	1	0	1	0	0	1	1	0	1	0	0	80.581	721	721;770;770	0	5.7816	1.8	1.8	0	1.8	0	0	0	21657000	0	34929000	0	0	0	569920	0
Q9JJA2	Q9JJA2	3	3	3	Conserved oligomeric Golgi complex subunit 8	Cog8	sp|Q9JJA2|COG8_MOUSE Conserved oligomeric Golgi complex subunit 8 OS=Mus musculus OX=10090 GN=Cog8 PE=1 SV=3	1	3	3	3	0	2	1	1	2	0	0	2	1	1	2	0	0	2	1	1	2	0	71.601	640	640	0	4.5951	0	5.9	2.3	2.7	5.9	0	0	46788000	0	56164000	47057000	0	0	1799600	0
Q60847;E9PX70;F6WIM8	Q60847;E9PX70	36;36;1	36;36;1	36;36;1	Collagen alpha-1(XII) chain	Col12a1	sp|Q60847|COCA1_MOUSE Collagen alpha-1(XII) chain OS=Mus musculus OX=10090 GN=Col12a1 PE=2 SV=3;tr|E9PX70|E9PX70_MOUSE Collagen alpha-1(XII) chain OS=Mus musculus OX=10090 GN=Col12a1 PE=1 SV=1	3	36	36	36	19	7	14	17	15	10	19	7	14	17	15	10	19	7	14	17	15	10	340.21	3120	3120;3064;314	0	323.31	9.1	3.7	7.4	8.6	7.6	4.9	1.517e+09	447810000	1.0167e+09	1.7611e+09	804730000	594520000	8597000	2413400	6082800
B7ZNH7;K3W4R4;Q80X19;F7D5Y4	B7ZNH7;K3W4R4;Q80X19	4;4;4;1	4;4;4;1	4;4;4;1	Collagen alpha-1(XIV) chain	Col14a1	tr|B7ZNH7|B7ZNH7_MOUSE Collagen alpha-1(XIV) chain OS=Mus musculus OX=10090 GN=Col14a1 PE=1 SV=1;tr|K3W4R4|K3W4R4_MOUSE Collagen alpha-1(XIV) chain OS=Mus musculus OX=10090 GN=Col14a1 PE=1 SV=1;sp|Q80X19|COEA1_MOUSE Collagen alpha-1(XIV) chain OS=Mus muscu	4	4	4	4	1	1	0	2	1	1	1	1	0	2	1	1	1	1	0	2	1	1	192.75	1794	1794;1798;1797;521	0	64.148	0.9	0.9	0	2	0.9	0.9	21107000	26227000	0	62986000	23278000	0	270610	336250	0
A2AJY2;O35206;A2AJY7;A2AJY5	A2AJY2;O35206;A2AJY7;A2AJY5	15;15;9;9	15;15;9;9	15;15;9;9	Collagen alpha-1(XV) chain;Restin	Col15a1	tr|A2AJY2|A2AJY2_MOUSE Collagen alpha-1(XV) chain OS=Mus musculus OX=10090 GN=Col15a1 PE=1 SV=1;sp|O35206|COFA1_MOUSE Collagen alpha-1(XV) chain OS=Mus musculus OX=10090 GN=Col15a1 PE=1 SV=2;tr|A2AJY7|A2AJY7_MOUSE Collagen alpha-1(XV) chain OS=Mus musculus	4	15	15	15	5	6	4	3	3	7	5	6	4	3	3	7	5	6	4	3	3	7	138.29	1345	1345;1367;278;533	0	85.571	4.3	5.1	3.6	2.9	2.6	6.2	342940000	509730000	270650000	286410000	192960000	364040000	6070200	8136500	6151200
P39061;E9QPX1;A0A1W2P6N8	P39061;E9QPX1	13;13;1	13;13;1	13;13;1	Collagen alpha-1(XVIII) chain;Endostatin	Col18a1	sp|P39061|COIA1_MOUSE Collagen alpha-1(XVIII) chain OS=Mus musculus OX=10090 GN=Col18a1 PE=1 SV=4;tr|E9QPX1|E9QPX1_MOUSE Collagen alpha-1(XVIII) chain OS=Mus musculus OX=10090 GN=Col18a1 PE=1 SV=1	3	13	13	13	6	4	7	7	7	10	6	4	7	7	7	10	6	4	7	7	7	10	182.17	1774	1774;1774;225	0	182.24	5.7	2.9	6.4	7.6	5.1	9	459900000	250720000	445840000	531180000	575350000	1389500000	5855900	1588300	4349000
P11087	P11087	9	9	9	Collagen alpha-1(I) chain	Col1a1	sp|P11087|CO1A1_MOUSE Collagen alpha-1(I) chain OS=Mus musculus OX=10090 GN=Col1a1 PE=1 SV=4	1	9	9	9	6	2	3	4	4	3	6	2	3	4	4	3	6	2	3	4	4	3	138.03	1453	1453	0	147.1	6.5	2.3	3	4.5	3.9	3	2324000000	630430000	1.7652e+09	130970000	1317200000	1.7814e+09	30182000	8187400	22925000
Q01149;E0CXI2	Q01149	7;2	7;2	7;2	Collagen alpha-2(I) chain	Col1a2	sp|Q01149|CO1A2_MOUSE Collagen alpha-2(I) chain OS=Mus musculus OX=10090 GN=Col1a2 PE=1 SV=2	2	7	7	7	2	1	1	2	5	6	2	1	1	2	5	6	2	1	1	2	5	6	129.56	1372	1372;177	0	76.794	1.8	1.1	0.9	2	4.2	5.2	127220000	41915000	490090000	117800000	2522100000	3.0092e+09	1870900	616390	7207100
P08121;A0A087WPJ5	P08121;A0A087WPJ5	2;1	2;1	2;1	Collagen alpha-1(III) chain	Col3a1	sp|P08121|CO3A1_MOUSE Collagen alpha-1(III) chain OS=Mus musculus OX=10090 GN=Col3a1 PE=1 SV=4;tr|A0A087WPJ5|A0A087WPJ5_MOUSE Collagen alpha-1(III) chain (Fragment) OS=Mus musculus OX=10090 GN=Col3a1 PE=1 SV=1	2	2	2	2	0	0	0	1	0	0	0	0	0	1	0	0	0	0	0	1	0	0	138.94	1464	1464;245	0	8.0358	0	0	0	0.8	0	0	0	0	0	29457000	0	0	0	0	0
A0A1B0GRC0;A0A1B0GSI7;P02463;F7CK55;Q63ZW6	A0A1B0GRC0;A0A1B0GSI7;P02463;F7CK55;Q63ZW6	2;2;2;1;1	2;2;2;1;1	2;2;2;1;1	Collagen alpha-1(IV) chain;Arresten	Col4a1;Col4a5	tr|A0A1B0GRC0|A0A1B0GRC0_MOUSE Collagen alpha-1(IV) chain (Fragment) OS=Mus musculus OX=10090 GN=Col4a1 PE=1 SV=1;tr|A0A1B0GSI7|A0A1B0GSI7_MOUSE Collagen alpha-1(IV) chain OS=Mus musculus OX=10090 GN=Col4a1 PE=1 SV=1;sp|P02463|CO4A1_MOUSE Collagen alpha-1(	5	2	2	2	0	0	1	0	1	1	0	0	1	0	1	1	0	0	1	0	1	1	33.938	328	328;1562;1669;800;1691	0	8.6255	0	0	4.3	0	4.3	4.6	0	0	50345000	0	70418000	38808000	0	0	3872700
P08122	P08122	4	4	4	Collagen alpha-2(IV) chain;Canstatin	Col4a2	sp|P08122|CO4A2_MOUSE Collagen alpha-2(IV) chain OS=Mus musculus OX=10090 GN=Col4a2 PE=1 SV=4	1	4	4	4	3	0	0	0	2	1	3	0	0	0	2	1	3	0	0	0	2	1	167.32	1707	1707	0	47.203	2.2	0	0	0	1.6	0.7	110480000	0	0	0	215820000	277840000	1299800	0	0
Q9EQG9	Q9EQG9	4	4	4	Collagen type IV alpha-3-binding protein	Col4a3bp	sp|Q9EQG9|CERT_MOUSE Ceramide transfer protein OS=Mus musculus OX=10090 GN=Cert1 PE=1 SV=1	1	4	4	4	1	0	0	1	1	1	1	0	0	1	1	1	1	0	0	1	1	1	71.11	624	624	0	7.2136	1.4	0	0	4.6	1.9	1.9	0	0	0	35355000	20037000	0	0	0	0
O88207	O88207	2	2	2	Collagen alpha-1(V) chain	Col5a1	sp|O88207|CO5A1_MOUSE Collagen alpha-1(V) chain OS=Mus musculus OX=10090 GN=Col5a1 PE=1 SV=2	1	2	2	2	2	1	1	1	2	2	2	1	1	1	2	2	2	1	1	1	2	2	183.67	1838	1838	0	95.788	1.6	1	1	1	1.6	1.6	459460000	75104000	41413000	97955000	483010000	436980000	4825600	450770	481540
Q3U962	Q3U962	4	4	4	Collagen alpha-2(V) chain	Col5a2	sp|Q3U962|CO5A2_MOUSE Collagen alpha-2(V) chain OS=Mus musculus OX=10090 GN=Col5a2 PE=1 SV=1	1	4	4	4	3	1	1	1	2	2	3	1	1	1	2	2	3	1	1	1	2	2	145.02	1497	1497	0	92.369	3.6	1.3	0.8	1.3	2.1	3.7	467410000	267410000	25097000	346730000	255230000	286870000	6048600	3663200	343790
Q04857	Q04857	25	25	25	Collagen alpha-1(VI) chain	Col6a1	sp|Q04857|CO6A1_MOUSE Collagen alpha-1(VI) chain OS=Mus musculus OX=10090 GN=Col6a1 PE=1 SV=1	1	25	25	25	19	13	19	12	16	17	19	13	19	12	16	17	19	13	19	12	16	17	108.49	1025	1025	0	323.31	27.8	21.1	26.8	18.3	23	22	6.4118e+09	3.7343e+09	6.6072e+09	5366300000	2.9598e+09	3.065e+09	92998000	50036000	89027000
Q02788;D3Z7D5	Q02788;D3Z7D5	19;14	19;14	19;14	Collagen alpha-2(VI) chain	Col6a2	sp|Q02788|CO6A2_MOUSE Collagen alpha-2(VI) chain OS=Mus musculus OX=10090 GN=Col6a2 PE=1 SV=3;tr|D3Z7D5|D3Z7D5_MOUSE Collagen alpha-2(VI) chain OS=Mus musculus OX=10090 GN=Col6a2 PE=1 SV=1	2	19	19	19	10	9	10	8	12	12	10	9	10	8	12	12	10	9	10	8	12	12	110.33	1034	1034;933	0	323.31	13.1	12.2	14.5	10.7	14.8	14	2410100000	1331400000	2498000000	1.4975e+09	2.1332e+09	1.8073e+09	31685000	16159000	30251000
E9PWQ3;J3QQ16;A0A087WS16;D3YWD1;A0A087WQN9	E9PWQ3;J3QQ16;A0A087WS16;D3YWD1	87;83;83;58;1	87;83;83;58;1	87;83;83;58;1		Col6a3	tr|E9PWQ3|E9PWQ3_MOUSE Collagen, type VI, alpha 3 OS=Mus musculus OX=10090 GN=Col6a3 PE=1 SV=2;tr|J3QQ16|J3QQ16_MOUSE Collagen, type VI, alpha 3 OS=Mus musculus OX=10090 GN=Col6a3 PE=1 SV=1;tr|A0A087WS16|A0A087WS16_MOUSE Collagen, type VI, alpha 3 OS=Mus m	5	87	87	87	50	47	52	52	40	43	50	47	52	52	40	43	50	47	52	52	40	43	353.93	3284	3284;2677;2677;1703;74	0	323.31	20.8	23.6	23.1	24.5	16.5	18.8	14668000000	9522100000	12846000000	12806000000	5814900000	7.7683e+09	66682000	41307000	55389000
A0A452J8C7;Q8K4Q8	A0A452J8C7;Q8K4Q8	2;2	2;2	2;2	Collectin-12	Colec12	tr|A0A452J8C7|A0A452J8C7_MOUSE Collectin-12 OS=Mus musculus OX=10090 GN=Colec12 PE=1 SV=1;sp|Q8K4Q8|COL12_MOUSE Collectin-12 OS=Mus musculus OX=10090 GN=Colec12 PE=1 SV=1	2	2	2	2	0	1	0	0	0	1	0	1	0	0	0	1	0	1	0	0	0	1	52.333	461	461;742	0	3.903	0	3	0	0	0	4.1	0	30518000	0	0	0	9784200	0	1173800	0
Q8K297	Q8K297	3	3	3	Procollagen galactosyltransferase 1	Colgalt1	sp|Q8K297|GT251_MOUSE Procollagen galactosyltransferase 1 OS=Mus musculus OX=10090 GN=Colgalt1 PE=1 SV=2	1	3	3	3	1	1	1	2	1	1	1	1	1	2	1	1	1	1	1	2	1	1	71.06	617	617	0	18.525	2.8	2.8	2.8	4.5	1.8	2.8	60732000	68575000	75612000	201000000	64108000	84093000	1959100	1488100	1666100
A0A3Q4EGT0;A0A3Q4EII3;A0A3Q4EC50;A0A3Q4EHW7;Q3UTM6;A0A3Q4EHG2;Q8JZY2	A0A3Q4EGT0;A0A3Q4EII3;A0A3Q4EC50;A0A3Q4EHW7;Q3UTM6;A0A3Q4EHG2;Q8JZY2	2;2;2;2;2;2;2	2;2;2;2;2;2;2	2;2;2;2;2;2;2	COMM domain-containing protein 10	Commd10	tr|A0A3Q4EGT0|A0A3Q4EGT0_MOUSE COMM domain-containing protein 10 OS=Mus musculus OX=10090 GN=Commd10 PE=1 SV=1;tr|A0A3Q4EII3|A0A3Q4EII3_MOUSE COMM domain-containing protein 10 OS=Mus musculus OX=10090 GN=Commd10 PE=1 SV=1;tr|A0A3Q4EC50|A0A3Q4EC50_MOUSE COM	7	2	2	2	1	1	0	2	0	1	1	1	0	2	0	1	1	1	0	2	0	1	12.62	113	113;150;165;187;190;197;202	0	5.3784	10.6	10.6	0	23.9	0	10.6	0	43570000	0	67893000	0	44342000	0	6224300	0
Q63829	Q63829	4	4	4	COMM domain-containing protein 3	Commd3	sp|Q63829|COMD3_MOUSE COMM domain-containing protein 3 OS=Mus musculus OX=10090 GN=Commd3 PE=1 SV=1	1	4	4	4	2	2	2	3	1	2	2	2	2	3	1	2	2	2	2	3	1	2	22.037	195	195	0	7.42	10.8	16.4	10.8	21.5	6.2	10.8	97479000	40459000	79672000	25419000	27002000	74319000	8006100	4045900	5491600
A0A0R4J0U7;Q8R395	A0A0R4J0U7;Q8R395	3;3	3;3	3;3	COMM domain-containing protein 5	Commd5	tr|A0A0R4J0U7|A0A0R4J0U7_MOUSE COMM domain-containing protein 5 OS=Mus musculus OX=10090 GN=Commd5 PE=1 SV=1;sp|Q8R395|COMD5_MOUSE COMM domain-containing protein 5 OS=Mus musculus OX=10090 GN=Commd5 PE=1 SV=1	2	3	3	3	1	2	0	2	1	1	1	2	0	2	1	1	1	2	0	2	1	1	24.467	224	224;224	0	81.261	7.1	16.1	0	12.1	7.1	7.1	29577000	59934000	0	91702000	41978000	43058000	2112600	4281000	0
Q3V4B5;B7ZNP3	Q3V4B5;B7ZNP3	2;1	2;1	2;1	COMM domain-containing protein 6	Commd6	sp|Q3V4B5|COMD6_MOUSE COMM domain-containing protein 6 OS=Mus musculus OX=10090 GN=Commd6 PE=1 SV=1;tr|B7ZNP3|B7ZNP3_MOUSE COMM domain-containing protein 6 OS=Mus musculus OX=10090 GN=Commd6 PE=1 SV=1	2	2	2	2	2	0	1	1	0	0	2	0	1	1	0	0	2	0	1	1	0	0	9.7951	87	87;83	0	4.3841	31	0	14.9	16.1	0	0	47643000	0	18845000	28608000	0	0	5955400	0	2355600
Q8K2Q0	Q8K2Q0	3	3	3	COMM domain-containing protein 9	Commd9	sp|Q8K2Q0|COMD9_MOUSE COMM domain-containing protein 9 OS=Mus musculus OX=10090 GN=Commd9 PE=1 SV=3	1	3	3	3	0	3	2	1	1	2	0	3	2	1	1	2	0	3	2	1	1	2	21.85	198	198	0	130.7	0	24.7	18.7	8.1	8.1	14.1	0	149400000	253950000	69160000	65115000	69753000	0	10912000	13800000
O88587;D3Z227	O88587	7;3	7;3	7;3	Catechol O-methyltransferase	Comt	sp|O88587|COMT_MOUSE Catechol O-methyltransferase OS=Mus musculus OX=10090 GN=Comt PE=1 SV=2	2	7	7	7	4	2	2	3	2	3	4	2	2	3	2	3	4	2	2	3	2	3	29.486	265	265;171	0	130.06	24.5	12.8	12.1	19.2	14	19.6	216060000	167850000	250170000	156250000	59539000	80637000	9106200	6517800	13174000
H3BJ37;Q8BIG7	H3BJ37;Q8BIG7	3;3	3;3	3;3	Catechol O-methyltransferase domain-containing protein 1	Comtd1	tr|H3BJ37|H3BJ37_MOUSE Catechol O-methyltransferase domain-containing protein 1 OS=Mus musculus OX=10090 GN=Comtd1 PE=1 SV=1;sp|Q8BIG7|CMTD1_MOUSE Catechol O-methyltransferase domain-containing protein 1 OS=Mus musculus OX=10090 GN=Comtd1 PE=1 SV=1	2	3	3	3	1	0	2	0	1	1	1	0	2	0	1	1	1	0	2	0	1	1	22.215	200	200;262	0	4.5975	4.5	0	9	0	4.5	4.5	21330000	0	66418000	0	10090000	0	2370000	0	7379700
Q8CIE6;F8WHL2;F6XJN3	Q8CIE6;F8WHL2	43;42;4	43;42;4	43;42;4	Coatomer subunit alpha;Xenin;Proxenin;Coatomer subunit alpha	Copa	sp|Q8CIE6|COPA_MOUSE Coatomer subunit alpha OS=Mus musculus OX=10090 GN=Copa PE=1 SV=2;tr|F8WHL2|F8WHL2_MOUSE Coatomer subunit alpha OS=Mus musculus OX=10090 GN=Copa PE=1 SV=1	3	43	43	43	29	21	27	21	20	26	29	21	27	21	20	26	29	21	27	21	20	26	138.43	1224	1224;1233;143	0	323.31	33.9	27	33.7	24.7	23.4	29.6	4804700000	3.0638e+09	4.097e+09	2547100000	2782300000	3.6316e+09	49855000	31760000	38721000
Q9JIF7	Q9JIF7	33	33	33	Coatomer subunit beta	Copb1	sp|Q9JIF7|COPB_MOUSE Coatomer subunit beta OS=Mus musculus OX=10090 GN=Copb1 PE=1 SV=1	1	33	33	33	13	12	20	12	11	15	13	12	20	12	11	15	13	12	20	12	11	15	107.06	953	953	0	323.31	21.4	16.6	30.5	20.6	17.1	25.2	1.5643e+09	1248200000	2324300000	1321300000	761440000	1135400000	27709000	23325000	39386000
O55029	O55029	34	34	34	Coatomer subunit beta	Copb2	sp|O55029|COPB2_MOUSE Coatomer subunit beta OS=Mus musculus OX=10090 GN=Copb2 PE=1 SV=2	1	34	34	34	15	13	19	12	15	16	15	13	19	12	15	16	15	13	19	12	15	16	102.45	905	905	0	323.31	24.6	21.7	32.2	21.5	20.9	23.8	2352900000	2186500000	2351200000	1.5595e+09	1.6202e+09	2.0873e+09	41332000	32499000	34741000
O89079;D3Z315;F6YFR7;F6XIG5;E9Q6I5	O89079;D3Z315;F6YFR7	11;10;7;3;2	11;10;7;3;2	11;10;7;3;2	Coatomer subunit epsilon	Cope	sp|O89079|COPE_MOUSE Coatomer subunit epsilon OS=Mus musculus OX=10090 GN=Cope PE=1 SV=3;tr|D3Z315|D3Z315_MOUSE Coatomer subunit epsilon (Fragment) OS=Mus musculus OX=10090 GN=Cope PE=1 SV=1;tr|F6YFR7|F6YFR7_MOUSE Coatomer subunit epsilon (Fragment) OS=Mus	5	11	11	11	5	7	7	7	4	5	5	7	7	7	4	5	5	7	7	7	4	5	34.567	308	308;227;234;116;112	0	295.45	31.5	39.3	39	39	18.8	26	1351000000	1.4807e+09	1.7187e+09	1.5274e+09	740870000	1316600000	54178000	68848000	86702000
Q9QZE5;Q7TNQ1	Q9QZE5	30;4	30;4	27;3	Coatomer subunit gamma-1	Copg1	sp|Q9QZE5|COPG1_MOUSE Coatomer subunit gamma-1 OS=Mus musculus OX=10090 GN=Copg1 PE=1 SV=1	2	30	30	27	14	16	15	12	12	14	14	16	15	12	12	14	12	15	13	10	12	13	97.512	874	874;121	0	323.31	28	32.2	29.1	23.8	21.7	23.6	2149700000	1.7677e+09	2688400000	1280500000	846690000	1.8358e+09	33279000	27799000	37701000
Q9QXK3	Q9QXK3	11	8	8	Coatomer subunit gamma-2	Copg2	sp|Q9QXK3|COPG2_MOUSE Coatomer subunit gamma-2 OS=Mus musculus OX=10090 GN=Copg2 PE=1 SV=1	1	11	8	8	2	5	4	4	1	4	0	4	2	2	1	3	0	4	2	2	1	3	97.679	871	871	0	32.323	3.3	8.7	7.3	6.8	1.4	6.2	0	122740000	30912000	94450000	0	121280000	0	2668200	672000
P61202;A2AQE4	P61202;A2AQE4	6;4	6;4	6;4	COP9 signalosome complex subunit 2	Cops2	sp|P61202|CSN2_MOUSE COP9 signalosome complex subunit 2 OS=Mus musculus OX=10090 GN=Cops2 PE=1 SV=1;tr|A2AQE4|A2AQE4_MOUSE COP9 signalosome complex subunit 2 OS=Mus musculus OX=10090 GN=Cops2 PE=1 SV=1	2	6	6	6	2	1	2	2	2	3	2	1	2	2	2	3	2	1	2	2	2	3	51.596	443	443;402	0	82.001	5.6	2.3	5.6	5.6	6.5	8.8	73197000	20846000	93919000	86807000	55277000	163080000	2541900	992650	3368600
O88543;F6YCA7;D3Z036	O88543	9;3;2	9;3;2	9;3;2	COP9 signalosome complex subunit 3	Cops3	sp|O88543|CSN3_MOUSE COP9 signalosome complex subunit 3 OS=Mus musculus OX=10090 GN=Cops3 PE=1 SV=3	3	9	9	9	5	6	6	5	2	5	5	6	6	5	2	5	5	6	6	5	2	5	47.832	423	423;244;106	0	279.05	16.1	22	20.3	18.2	6.4	14.9	342210000	438750000	455750000	633940000	310580000	432970000	13688000	14661000	15801000
O88544;F6QTS1;D3YV99;D3Z1R9	O88544;F6QTS1;D3YV99	10;7;6;4	10;7;6;4	10;7;6;4	COP9 signalosome complex subunit 4	Cops4	sp|O88544|CSN4_MOUSE COP9 signalosome complex subunit 4 OS=Mus musculus OX=10090 GN=Cops4 PE=1 SV=1;tr|F6QTS1|F6QTS1_MOUSE COP9 signalosome complex subunit 4 (Fragment) OS=Mus musculus OX=10090 GN=Cops4 PE=1 SV=1;tr|D3YV99|D3YV99_MOUSE COP9 signalosome com	4	10	10	10	3	6	5	3	3	5	3	6	5	3	3	5	3	6	5	3	3	5	46.284	406	406;253;244;206	0	139.59	11.3	23.2	21.9	11.6	11.8	20.9	241130000	367220000	139160000	180830000	242620000	337530000	5891700	4806600	3752500
O35864;A0A087WQA8;A0A087WQ60	O35864;A0A087WQA8	4;4;1	4;4;1	4;4;1	COP9 signalosome complex subunit 5	Cops5	sp|O35864|CSN5_MOUSE COP9 signalosome complex subunit 5 OS=Mus musculus OX=10090 GN=Cops5 PE=1 SV=3;tr|A0A087WQA8|A0A087WQA8_MOUSE COP9 signalosome complex subunit 5 (Fragment) OS=Mus musculus OX=10090 GN=Cops5 PE=1 SV=1	3	4	4	4	2	3	0	1	2	2	2	3	0	1	2	2	2	3	0	1	2	2	37.548	334	334;210;147	0	4.9321	8.1	10.2	0	2.4	4.5	4.5	56251000	50092000	0	0	30273000	0	3308900	2946600	0
O88545;D3Z0F5;F6QK86	O88545;D3Z0F5;F6QK86	6;6;4	6;6;4	6;6;4	COP9 signalosome complex subunit 6	Cops6	sp|O88545|CSN6_MOUSE COP9 signalosome complex subunit 6 OS=Mus musculus OX=10090 GN=Cops6 PE=1 SV=1;tr|D3Z0F5|D3Z0F5_MOUSE COP9 signalosome complex subunit 6 OS=Mus musculus OX=10090 GN=Cops6 PE=1 SV=1;tr|F6QK86|F6QK86_MOUSE COP9 signalosome complex subuni	3	6	6	6	2	3	1	3	1	2	2	3	1	3	1	2	2	3	1	3	1	2	35.88	324	324;297;122	0	65.383	6.8	11.1	3.4	11.7	4.6	9.6	99009000	88489000	22544000	78245000	39762000	96858000	8250800	7374100	1878700
Q9CZ04;D3YVI6;D3Z440;D3Z0S0	Q9CZ04;D3YVI6;D3Z440	6;5;5;2	6;5;5;2	6;5;5;2	COP9 signalosome complex subunit 7a	Cops7a	sp|Q9CZ04|CSN7A_MOUSE COP9 signalosome complex subunit 7a OS=Mus musculus OX=10090 GN=Cops7a PE=1 SV=2;tr|D3YVI6|D3YVI6_MOUSE COP9 signalosome complex subunit 7a (Fragment) OS=Mus musculus OX=10090 GN=Cops7a PE=1 SV=1;tr|D3Z440|D3Z440_MOUSE COP9 signalosom	4	6	6	6	2	1	4	1	1	2	2	1	4	1	1	2	2	1	4	1	1	2	30.224	275	275;176;226;79	0	47.184	13.1	5.1	20	5.1	5.1	13.1	106950000	86880000	252750000	80588000	57981000	113330000	7639200	6205700	15483000
Q8BV13	Q8BV13	2	2	2	COP9 signalosome complex subunit 7b	Cops7b	sp|Q8BV13|CSN7B_MOUSE COP9 signalosome complex subunit 7b OS=Mus musculus OX=10090 GN=Cops7b PE=1 SV=1	1	2	2	2	0	1	0	0	0	0	0	1	0	0	0	0	0	1	0	0	0	0	29.689	264	264	0.0031145	2.6213	0	4.9	0	0	0	0	0	23199000	0	0	0	0	0	2109000	0
Q8VBV7;A0A087WPM5	Q8VBV7	5;2	5;2	5;2	COP9 signalosome complex subunit 8	Cops8	sp|Q8VBV7|CSN8_MOUSE COP9 signalosome complex subunit 8 OS=Mus musculus OX=10090 GN=Cops8 PE=1 SV=1	2	5	5	5	4	3	3	1	3	4	4	3	3	1	3	4	4	3	3	1	3	4	23.255	209	209;80	0	47.466	30.1	23.9	23.9	7.2	20.1	30.1	515600000	374220000	411100000	235010000	134780000	447030000	57758000	46778000	44232000
P61924;Q8R3M1;A0A2R8VJV3	P61924;Q8R3M1;A0A2R8VJV3	5;4;3	5;4;3	5;4;3	Coatomer subunit zeta-1	Copz1	sp|P61924|COPZ1_MOUSE Coatomer subunit zeta-1 OS=Mus musculus OX=10090 GN=Copz1 PE=1 SV=1;tr|Q8R3M1|Q8R3M1_MOUSE Coatomer subunit zeta OS=Mus musculus OX=10090 GN=Copz1 PE=1 SV=1;tr|A0A2R8VJV3|A0A2R8VJV3_MOUSE Coatomer subunit zeta OS=Mus musculus OX=10090	3	5	5	5	3	4	2	4	4	4	3	4	2	4	4	4	3	4	2	4	4	4	20.198	177	177;163;84	0	136.24	27.7	28.8	14.1	33.9	33.9	33.9	446420000	258790000	715420000	265170000	214950000	447740000	89284000	51758000	143080000
Q8BMS4	Q8BMS4	1	1	1	Ubiquinone biosynthesis O-methyltransferase, mitochondrial	Coq3	sp|Q8BMS4|COQ3_MOUSE Ubiquinone biosynthesis O-methyltransferase, mitochondrial OS=Mus musculus OX=10090 GN=Coq3 PE=1 SV=1	1	1	1	1	0	1	0	1	1	0	0	1	0	1	1	0	0	1	0	1	1	0	40.956	370	370	0.0042674	2.5028	0	4.6	0	4.6	4.6	0	0	29568000	0	0	27203000	0	0	1848000	0
F6SFF5;Q8K1Z0	F6SFF5;Q8K1Z0	4;4	4;4	4;4	Ubiquinone biosynthesis protein COQ9, mitochondrial	Coq9	tr|F6SFF5|F6SFF5_MOUSE Ubiquinone biosynthesis protein (Fragment) OS=Mus musculus OX=10090 GN=Coq9 PE=1 SV=2;sp|Q8K1Z0|COQ9_MOUSE Ubiquinone biosynthesis protein COQ9, mitochondrial OS=Mus musculus OX=10090 GN=Coq9 PE=1 SV=1	2	4	4	4	1	1	2	1	1	1	1	1	2	1	1	1	1	1	2	1	1	1	30.282	270	270;313	0	20.782	6.7	6.7	10.7	6.7	6.7	6.7	74120000	102130000	143880000	54531000	43260000	65709000	7412000	10213000	11559000
O89053;G3UYK8;A0A0U1RPY8;D3YW57;G3UX53;D3YXM2	O89053;G3UYK8;A0A0U1RPY8	13;9;7;6;3;3	13;9;7;6;3;3	13;9;7;6;3;3	Coronin-1A;Coronin	Coro1a	sp|O89053|COR1A_MOUSE Coronin-1A OS=Mus musculus OX=10090 GN=Coro1a PE=1 SV=5;tr|G3UYK8|G3UYK8_MOUSE Coronin OS=Mus musculus OX=10090 GN=Coro1a PE=1 SV=1;tr|A0A0U1RPY8|A0A0U1RPY8_MOUSE Coronin (Fragment) OS=Mus musculus OX=10090 GN=Coro1a PE=1 SV=1	6	13	13	13	8	3	5	5	6	6	8	3	5	5	6	6	8	3	5	5	6	6	50.989	461	461;389;246;233;113;116	0	189.87	21.9	11.9	16.5	17.8	18	16.3	1.5115e+09	869100000	946150000	983370000	742590000	1395500000	65977000	34993000	32743000
Q9WUM3;A0A494B9Y4;D3YUG6;A0A494BAI1	Q9WUM3;A0A494B9Y4	12;6;4;3	12;6;4;3	12;6;4;3	Coronin-1B	Coro1b	sp|Q9WUM3|COR1B_MOUSE Coronin-1B OS=Mus musculus OX=10090 GN=Coro1b PE=1 SV=1;tr|A0A494B9Y4|A0A494B9Y4_MOUSE Coronin (Fragment) OS=Mus musculus OX=10090 GN=Coro1b PE=1 SV=1	4	12	12	12	9	3	7	4	5	7	9	3	7	4	5	7	9	3	7	4	5	7	53.912	484	484;251;173;138	0	233.08	26.7	9.7	25.8	9.7	13.4	16.7	1315700000	505590000	977450000	744910000	1148200000	1294300000	57603000	23401000	33933000
Q9WUM4;E9PX03;E9PZJ0;E9PVJ1;B9EIZ7;Q920M5	Q9WUM4	16;4;3;3;1;1	16;4;3;3;1;1	16;4;3;3;1;1	Coronin-1C	Coro1c	sp|Q9WUM4|COR1C_MOUSE Coronin-1C OS=Mus musculus OX=10090 GN=Coro1c PE=1 SV=2	6	16	16	16	8	6	8	7	10	11	8	6	8	7	10	11	8	6	8	7	10	11	53.12	474	474;159;66;85;432;471	0	274.78	24.7	19.8	24.5	22.6	21.3	31.2	2188600000	1.5049e+09	2773200000	1081900000	2591900000	3.1363e+09	97898000	39622000	101400000
B1AVH5;Q8C0P5	B1AVH5;Q8C0P5	7;7	7;7	7;7	Coronin;Coronin-2A	Coro2a	tr|B1AVH5|B1AVH5_MOUSE Coronin OS=Mus musculus OX=10090 GN=Coro2a PE=1 SV=1;sp|Q8C0P5|COR2A_MOUSE Coronin-2A OS=Mus musculus OX=10090 GN=Coro2a PE=2 SV=1	2	7	7	7	2	2	6	3	2	3	2	2	6	3	2	3	2	2	6	3	2	3	61.708	543	543;524	0	23.724	4.1	3.5	13.3	5.7	4.2	5.5	16977000	58798000	211480000	58914000	51463000	49218000	585410	2027500	7292400
Q9D2V7;G3X9L5;E9PYU1	Q9D2V7	10;2;2	10;2;2	10;2;2	Coronin-7	Coro7	sp|Q9D2V7|CORO7_MOUSE Coronin-7 OS=Mus musculus OX=10090 GN=Coro7 PE=1 SV=2	3	10	10	10	3	3	1	1	3	3	3	3	1	1	3	3	3	3	1	1	3	3	100.81	922	922;288;298	0	114.69	4.9	6.9	1.3	1.8	4.1	7.7	126190000	57530000	0	34483000	135480000	107880000	3320900	404370	0
Q9CQI6;A0A1D5RLP1	Q9CQI6	9;4	9;4	9;4	Coactosin-like protein	Cotl1	sp|Q9CQI6|COTL1_MOUSE Coactosin-like protein OS=Mus musculus OX=10090 GN=Cotl1 PE=1 SV=3	2	9	9	9	5	1	2	3	6	5	5	1	2	3	6	5	5	1	2	3	6	5	15.944	142	142;119	0	219.02	37.3	19	24.6	33.8	47.9	48.6	503270000	198600000	495530000	368800000	613390000	943300000	30039000	22067000	21397000
P56394	P56394	2	2	2	Cytochrome c oxidase copper chaperone	Cox17	sp|P56394|COX17_MOUSE Cytochrome c oxidase copper chaperone OS=Mus musculus OX=10090 GN=Cox17 PE=1 SV=2	1	2	2	2	1	0	0	0	1	1	1	0	0	0	1	1	1	0	0	0	1	1	6.784	63	63	0	43.19	25.4	0	0	0	20.6	20.6	47546000	0	0	0	20232000	18210000	11886000	0	0
Q9D7J4	Q9D7J4	3	3	3	Cytochrome c oxidase protein 20 homolog	Cox20	sp|Q9D7J4|COX20_MOUSE Cytochrome c oxidase assembly protein COX20, mitochondrial OS=Mus musculus OX=10090 GN=Cox20 PE=1 SV=1	1	3	3	3	2	0	1	1	1	2	2	0	1	1	1	2	2	0	1	1	1	2	13.163	117	117	0	14.01	21.4	0	10.3	12	12	22.2	61684000	0	40957000	28368000	0	23012000	12337000	0	8191400
P19783;M0QWX7;D6RG40	P19783	9;4;1	9;4;1	9;4;1	Cytochrome c oxidase subunit 4 isoform 1, mitochondrial	Cox4i1	sp|P19783|COX41_MOUSE Cytochrome c oxidase subunit 4 isoform 1, mitochondrial OS=Mus musculus OX=10090 GN=Cox4i1 PE=1 SV=2	3	9	9	9	5	4	8	5	5	7	5	4	8	5	5	7	5	4	8	5	5	7	19.53	169	169;92;76	0	129.43	30.8	29.6	47.9	33.1	34.3	43.2	4545100000	4.1729e+09	5670400000	5045100000	4345900000	4887900000	315140000	280620000	506670000
P12787	P12787	7	7	7	Cytochrome c oxidase subunit 5A, mitochondrial	Cox5a	sp|P12787|COX5A_MOUSE Cytochrome c oxidase subunit 5A, mitochondrial OS=Mus musculus OX=10090 GN=Cox5a PE=1 SV=2	1	7	7	7	4	5	7	5	4	4	4	5	7	5	4	4	4	5	7	5	4	4	16.101	146	146	0	323.31	35.6	41.8	52.7	41.8	37	41.8	3.3346e+09	2770600000	5138300000	2813900000	3.9148e+09	3.1935e+09	280030000	230890000	394070000
Q9D881;P19536;F7C106;A0A0A6YVR0	Q9D881;P19536	5;5;1;1	5;5;1;1	5;5;1;1	Cytochrome c oxidase subunit 5B, mitochondrial	Cox5b	tr|Q9D881|Q9D881_MOUSE Cytochrome c oxidase polypeptide Vb OS=Mus musculus OX=10090 GN=Cox5b-ps PE=1 SV=1;sp|P19536|COX5B_MOUSE Cytochrome c oxidase subunit 5B, mitochondrial OS=Mus musculus OX=10090 GN=Cox5b PE=1 SV=1	4	5	5	5	3	2	4	2	3	3	3	2	4	2	3	3	3	2	4	2	3	3	13.847	129	129;128;85;98	0	58.659	24	17.8	28.7	17.8	24	24	3.5381e+09	1.7809e+09	2774500000	2.1365e+09	2767300000	3.5465e+09	424070000	222610000	346820000
Q9DCW5;P43024	Q9DCW5;P43024	3;3	3;3	3;3	Cytochrome c oxidase subunit 6A, mitochondrial;Cytochrome c oxidase subunit 6A1, mitochondrial	Cox6a1	tr|Q9DCW5|Q9DCW5_MOUSE Cytochrome c oxidase subunit OS=Mus musculus OX=10090 GN=Cox6a1 PE=1 SV=1;sp|P43024|CX6A1_MOUSE Cytochrome c oxidase subunit 6A1, mitochondrial OS=Mus musculus OX=10090 GN=Cox6a1 PE=1 SV=2	2	3	3	3	0	0	2	1	1	1	0	0	2	1	1	1	0	0	2	1	1	1	12.483	112	112;111	0	47.236	0	0	40.2	14.3	14.3	14.3	0	0	1.8581e+09	28820000	325150000	227930000	0	0	24698000
P56391;A0A140LIU3	P56391;A0A140LIU3	5;3	5;3	5;3	Cytochrome c oxidase subunit 6B1	Cox6b1	sp|P56391|CX6B1_MOUSE Cytochrome c oxidase subunit 6B1 OS=Mus musculus OX=10090 GN=Cox6b1 PE=1 SV=2;tr|A0A140LIU3|A0A140LIU3_MOUSE Cytochrome c oxidase subunit 6B1 OS=Mus musculus OX=10090 GN=Cox6b1 PE=1 SV=1	2	5	5	5	3	2	4	3	3	4	3	2	4	3	3	4	3	2	4	3	3	4	10.071	86	86;43	0	31.109	41.9	29.1	52.3	41.9	34.9	51.2	3.9116e+09	2872100000	6.0937e+09	2410200000	1.5811e+09	2.985e+09	560210000	354030000	839830000
Q9CPQ1;A0A0G2JDA6	Q9CPQ1	5;1	5;1	5;1	Cytochrome c oxidase subunit 6C	Cox6c	sp|Q9CPQ1|COX6C_MOUSE Cytochrome c oxidase subunit 6C OS=Mus musculus OX=10090 GN=Cox6c PE=1 SV=3	2	5	5	5	1	0	1	1	3	2	1	0	1	1	3	2	1	0	1	1	3	2	8.4689	76	76;10	0	33.994	9.2	0	9.2	10.5	35.5	19.7	581120000	0	546340000	0	864900000	791140000	116220000	0	109270000
A0A140LIU4;P56392	A0A140LIU4;P56392	1;1	1;1	1;1	Cytochrome c oxidase subunit 7A1, mitochondrial	Cox7a1	tr|A0A140LIU4|A0A140LIU4_MOUSE Cytochrome c oxidase subunit 7A1, mitochondrial OS=Mus musculus OX=10090 GN=Cox7a1 PE=1 SV=1;sp|P56392|CX7A1_MOUSE Cytochrome c oxidase subunit 7A1, mitochondrial OS=Mus musculus OX=10090 GN=Cox7a1 PE=1 SV=1	2	1	1	1	1	1	1	1	0	1	1	1	1	1	0	1	1	1	1	1	0	1	9.8272	89	89;80	0	6.1682	14.6	14.6	14.6	14.6	0	14.6	53259000	74884000	60951000	59292000	0	62560000	10652000	14977000	12190000
P48771	P48771	2	2	2	Cytochrome c oxidase subunit 7A2, mitochondrial	Cox7a2	sp|P48771|CX7A2_MOUSE Cytochrome c oxidase subunit 7A2, mitochondrial OS=Mus musculus OX=10090 GN=Cox7a2 PE=1 SV=2	1	2	2	2	1	1	1	2	1	2	1	1	1	2	1	2	1	1	1	2	1	2	9.2908	83	83	0	21.439	15.7	15.7	15.7	27.7	15.7	27.7	0	648940000	814180000	807260000	822160000	1217100000	0	162240000	16743000
E9PZS8;Q61387	E9PZS8;Q61387	1;1	1;1	1;1	Cytochrome c oxidase subunit 7A-related protein, mitochondrial	Cox7a2l	tr|E9PZS8|E9PZS8_MOUSE Cytochrome c oxidase subunit 7A-related protein, mitochondrial OS=Mus musculus OX=10090 GN=Cox7a2l PE=1 SV=1;sp|Q61387|COX7R_MOUSE Cytochrome c oxidase subunit 7A-related protein, mitochondrial OS=Mus musculus OX=10090 GN=Cox7a2l PE=	2	1	1	1	0	1	0	0	0	0	0	1	0	0	0	0	0	1	0	0	0	0	14.913	134	134;111	0	4.6158	0	23.9	0	0	0	0	0	15896000	0	0	0	0	0	1766200	0
G3X9T8;G3X8Q5;E9PZD8;Q61147;G3UXG1;G3UWP5	G3X9T8;G3X8Q5;E9PZD8;Q61147	5;5;5;5;1;1	4;4;4;4;1;1	4;4;4;4;1;1	Ceruloplasmin	Cp	tr|G3X9T8|G3X9T8_MOUSE Ceruloplasmin OS=Mus musculus OX=10090 GN=Cp PE=1 SV=1;tr|G3X8Q5|G3X8Q5_MOUSE Ceruloplasmin OS=Mus musculus OX=10090 GN=Cp PE=1 SV=1;tr|E9PZD8|E9PZD8_MOUSE Ceruloplasmin OS=Mus musculus OX=10090 GN=Cp PE=1 SV=1;sp|Q61147|CERU_MOUSE C	6	5	4	4	3	3	3	0	2	3	2	2	2	0	2	2	2	2	2	0	2	2	121.08	1060	1060;1085;1086;1061;120;197	0	9.4401	3.2	3.7	3.7	0	2.7	3.7	48668000	34089000	54609000	0	61208000	40628000	954270	668420	1070800
B2RS76	B2RS76	7	7	6		Cpb1	tr|B2RS76|B2RS76_MOUSE carboxypeptidase B1 (Tissue) OS=Mus musculus OX=10090 GN=Cpb1 PE=1 SV=1	1	7	7	6	0	2	0	0	0	2	0	2	0	0	0	2	0	1	0	0	0	2	47.573	415	415	0	10.162	0	5.1	0	0	0	7.2	0	20394000	0	0	0	142170000	0	815770	0
O89001	O89001	16	16	16	Carboxypeptidase D	Cpd	sp|O89001|CBPD_MOUSE Carboxypeptidase D OS=Mus musculus OX=10090 GN=Cpd PE=1 SV=2	1	16	16	16	8	8	3	4	2	6	8	8	3	4	2	6	8	8	3	4	2	6	152.4	1377	1377	0	73.607	6.5	6.6	3	4.8	3	5.7	320050000	394180000	218890000	244860000	97602000	146410000	3087700	4173000	1346800
Q00493	Q00493	5	5	5	Carboxypeptidase E	Cpe	sp|Q00493|CBPE_MOUSE Carboxypeptidase E OS=Mus musculus OX=10090 GN=Cpe PE=1 SV=2	1	5	5	5	3	2	2	0	0	2	3	2	2	0	0	2	3	2	2	0	0	2	53.255	476	476	0	62.598	10.1	5.3	5.3	0	0	7.1	119390000	48711000	83350000	0	0	89367000	3520800	2029600	3472900
Q8C166;B7ZCP4;V9GWY2;B7ZCP7;F6R587;B7ZCP6;E9Q806;A3KGK7;V9GX86;B7ZCP8;V9GXM6;B7ZCP5	Q8C166;B7ZCP4	5;4;2;2;2;2;2;2;1;1;1;1	4;3;1;1;2;1;1;1;0;0;1;0	4;3;1;1;2;1;1;1;0;0;1;0	Copine-1	Cpne1	sp|Q8C166|CPNE1_MOUSE Copine-1 OS=Mus musculus OX=10090 GN=Cpne1 PE=1 SV=1;tr|B7ZCP4|B7ZCP4_MOUSE Copine-1 OS=Mus musculus OX=10090 GN=Cpne1 PE=1 SV=1	12	5	4	4	2	2	1	1	3	3	2	2	1	1	2	3	2	2	1	1	2	3	58.886	536	536;480;161;178;211;230;350;378;123;127;197;325	0	43.695	5.4	5.4	1.7	1.7	6.3	8.4	93155000	90272000	60140000	92306000	114530000	159390000	4234300	4103300	2733600
P59108;A0A0R4J1D0;A0A1D5RLP0	P59108;A0A0R4J1D0	5;5;1	4;4;1	4;4;1	Copine-2	Cpne2	sp|P59108|CPNE2_MOUSE Copine-2 OS=Mus musculus OX=10090 GN=Cpne2 PE=1 SV=1;tr|A0A0R4J1D0|A0A0R4J1D0_MOUSE Copine-2 OS=Mus musculus OX=10090 GN=Cpne2 PE=1 SV=1	3	5	4	4	2	1	2	1	1	3	1	0	1	0	0	2	1	0	1	0	0	2	61.035	548	548;547;61	0	7.7231	4.4	1.6	4.4	1.6	1.6	6.6	0	0	0	0	0	19116000	0	0	0
Q8BT60;Q9D6C8;A0A0R4J0J1;Q3UYN2;Q1RLL3;Q9Z140;Q8BLR2;Q0VE82;Q9DC53;Q8JZW4	Q8BT60	11;1;1;1;1;1;1;1;1;1	11;1;1;1;1;1;1;1;1;1	9;0;0;0;0;0;0;0;0;0	Copine-3	Cpne3	sp|Q8BT60|CPNE3_MOUSE Copine-3 OS=Mus musculus OX=10090 GN=Cpne3 PE=1 SV=2	10	11	11	9	5	4	5	5	5	4	5	4	5	5	5	4	4	3	4	4	3	3	59.584	533	533;475;553;556;553;557;557;557;577;593	0	42.303	13.1	10.9	10.7	13.3	13.3	8.1	522510000	398510000	591200000	416690000	306580000	330210000	16898000	9197300	18425000
P36552	P36552	8	8	8	Oxygen-dependent coproporphyrinogen-III oxidase, mitochondrial	Cpox	sp|P36552|HEM6_MOUSE Oxygen-dependent coproporphyrinogen-III oxidase, mitochondrial OS=Mus musculus OX=10090 GN=Cpox PE=1 SV=2	1	8	8	8	3	3	3	2	3	3	3	3	3	2	3	3	3	3	3	2	3	3	49.714	443	443	0	31.272	9.9	10.2	11.1	5.4	9.9	8.6	132080000	262650000	78137000	236860000	183060000	254600000	5503200	9306100	3255700
Q8BFS6;D3Z7F7	Q8BFS6;D3Z7F7	6;5	6;5	6;5	Serine/threonine-protein phosphatase CPPED1	Cpped1	sp|Q8BFS6|CPPED_MOUSE Serine/threonine-protein phosphatase CPPED1 OS=Mus musculus OX=10090 GN=Cpped1 PE=1 SV=1;tr|D3Z7F7|D3Z7F7_MOUSE Serine/threonine-protein phosphatase CPPED1 (Fragment) OS=Mus musculus OX=10090 GN=Cpped1 PE=1 SV=1	2	6	6	6	4	1	3	5	1	3	4	1	3	5	1	3	4	1	3	5	1	3	35.247	312	312;240	0	200.45	22.4	3.5	17	26	6.1	15.1	257310000	117000000	239700000	232110000	42880000	156930000	17466000	9750100	16965000
Q9WVJ3;A0A2I3BS14;A0A2I3BPG0	Q9WVJ3;A0A2I3BS14	7;5;3	7;5;3	7;5;3	Carboxypeptidase Q	Cpq	sp|Q9WVJ3|CBPQ_MOUSE Carboxypeptidase Q OS=Mus musculus OX=10090 GN=Cpq PE=1 SV=1;tr|A0A2I3BS14|A0A2I3BS14_MOUSE Carboxypeptidase Q (Fragment) OS=Mus musculus OX=10090 GN=Cpq PE=1 SV=1	3	7	7	7	2	4	2	2	4	3	2	4	2	2	4	3	2	4	2	2	4	3	51.813	470	470;198;115	0	88.897	5.7	13.4	7	5.7	13.4	10.6	152540000	243550000	200370000	176630000	218910000	172770000	8474600	10193000	6272600
Q9EPU4;A0A2R8VK76;A0A2R8VI46	Q9EPU4;A0A2R8VK76	5;4;1	5;4;1	5;4;1	Cleavage and polyadenylation specificity factor subunit 1	Cpsf1	sp|Q9EPU4|CPSF1_MOUSE Cleavage and polyadenylation specificity factor subunit 1 OS=Mus musculus OX=10090 GN=Cpsf1 PE=1 SV=1;tr|A0A2R8VK76|A0A2R8VK76_MOUSE Cleavage and polyadenylation-specificity factor subunit 1 OS=Mus musculus OX=10090 GN=Cpsf1 PE=1 SV=1	3	5	5	5	0	2	2	1	1	1	0	2	2	1	1	1	0	2	2	1	1	1	160.82	1441	1441;1450;121	0	5.0588	0	1.7	1.7	0.5	1.2	1.2	0	18398000	38313000	0	4113600	10314000	0	262830	547320
O35218	O35218	4	4	4	Cleavage and polyadenylation specificity factor subunit 2	Cpsf2	sp|O35218|CPSF2_MOUSE Cleavage and polyadenylation specificity factor subunit 2 OS=Mus musculus OX=10090 GN=Cpsf2 PE=1 SV=1	1	4	4	4	1	0	1	1	0	1	1	0	1	1	0	1	1	0	1	1	0	1	88.382	782	782	0	28.619	1.2	0	1.7	1.7	0	1.7	0	0	0	0	0	9614400	0	0	0
H3BJ30;H3BJW3;Q6NVF9;H3BKW0	H3BJ30;H3BJW3;Q6NVF9;H3BKW0	5;5;5;4	5;5;5;4	5;5;5;4	Cleavage and polyadenylation specificity factor subunit 6	Cpsf6	tr|H3BJ30|H3BJ30_MOUSE Cleavage and polyadenylation specificity factor subunit 6 OS=Mus musculus OX=10090 GN=Cpsf6 PE=1 SV=1;tr|H3BJW3|H3BJW3_MOUSE Cleavage and polyadenylation specificity factor subunit 6 OS=Mus musculus OX=10090 GN=Cpsf6 PE=1 SV=1;sp|Q6N	4	5	5	5	1	1	1	1	2	5	1	1	1	1	2	5	1	1	1	1	2	5	59.308	552	552;588;551;182	0	156.66	2.5	4.5	2.5	4.5	5.4	14.1	63168000	28035000	0	50098000	94872000	223240000	3509300	1557500	0
P97742;A0A494BAD3;A0A494BAC7	P97742;A0A494BAD3	9;6;1	9;6;1	9;6;1	Carnitine O-palmitoyltransferase 1, liver isoform	Cpt1a	sp|P97742|CPT1A_MOUSE Carnitine O-palmitoyltransferase 1, liver isoform OS=Mus musculus OX=10090 GN=Cpt1a PE=1 SV=4;tr|A0A494BAD3|A0A494BAD3_MOUSE Carnitine O-palmitoyltransferase (Fragment) OS=Mus musculus OX=10090 GN=Cpt1a PE=1 SV=1	3	9	9	9	1	2	4	3	0	1	1	2	4	3	0	1	1	2	4	3	0	1	88.25	773	773;401;251	0	43.803	1.9	4.3	9.1	5.4	0	1.9	58839000	121340000	191240000	159990000	0	70055000	1681100	3467000	5464000
P52825;A2A8E8;A2A8E7;A2A8E9	P52825	12;4;3;1	12;4;3;1	12;4;3;1	Carnitine O-palmitoyltransferase 2, mitochondrial	Cpt2	sp|P52825|CPT2_MOUSE Carnitine O-palmitoyltransferase 2, mitochondrial OS=Mus musculus OX=10090 GN=Cpt2 PE=1 SV=2	4	12	12	12	4	5	6	4	6	5	4	5	6	4	6	5	4	5	6	4	6	5	73.98	658	658;265;223;88	0	153.46	9	14.1	14.1	9.6	14.3	12.6	327420000	441350000	609550000	514130000	481960000	459540000	6107400	7533100	14603000
Q64735;A0A0A6YVT1;A0A0A6YXN9;A0A0A6YY75;A0A0A6YXR6	Q64735;A0A0A6YVT1;A0A0A6YXN9;A0A0A6YY75	5;4;4;4;2	5;4;4;4;2	5;4;4;4;2	Complement component receptor 1-like protein	Cr1l	sp|Q64735|CR1L_MOUSE Complement component receptor 1-like protein OS=Mus musculus OX=10090 GN=Cr1l PE=1 SV=1;tr|A0A0A6YVT1|A0A0A6YVT1_MOUSE Complement component receptor 1-like protein (Fragment) OS=Mus musculus OX=10090 GN=Cr1l PE=1 SV=1;tr|A0A0A6YXN9|A0A	5	5	5	5	2	3	2	1	1	0	2	3	2	1	1	0	2	3	2	1	1	0	53.762	483	483;255;356;429;164	0	84.319	9.3	11.8	6.2	2.1	2.1	0	206960000	252060000	98239000	187640000	116120000	0	8340400	9226600	3716000
Q3UP38	Q3UP38	2	2	2	EF-hand calcium-binding domain-containing protein 4B	Cracr2a	sp|Q3UP38|EFC4B_MOUSE EF-hand calcium-binding domain-containing protein 4B OS=Mus musculus OX=10090 GN=Cracr2a PE=2 SV=2	1	2	2	2	1	1	1	1	1	1	1	1	1	1	1	1	1	1	1	1	1	1	82.666	726	726	0.0077821	2.1412	1.2	1.2	1.2	1.2	1.2	1.2	17641000	15188000	14420000	0	7835700	0	490030	421890	400550
P47934;H7BX88;B7ZDD7	P47934;H7BX88;B7ZDD7	5;5;3	5;5;3	5;5;3	Carnitine O-acetyltransferase	Crat	sp|P47934|CACP_MOUSE Carnitine O-acetyltransferase OS=Mus musculus OX=10090 GN=Crat PE=1 SV=3;tr|H7BX88|H7BX88_MOUSE Carnitine O-acetyltransferase OS=Mus musculus OX=10090 GN=Crat PE=1 SV=1;tr|B7ZDD7|B7ZDD7_MOUSE Carnitine O-acetyltransferase (Fragment) OS	3	5	5	5	3	1	1	2	0	1	3	1	1	2	0	1	3	1	1	2	0	1	70.839	626	626;605;205	0	11.514	7.2	2.4	2.4	3.8	0	2.4	74378000	37273000	76498000	125020000	0	34580000	1824200	1380500	2833300
A0A0U1RPQ3;A0A0U1RPL2;A0A0U1RQB6;F8VPR5;B2RWS6;P45481	A0A0U1RPQ3;A0A0U1RPL2;A0A0U1RQB6;F8VPR5;B2RWS6;P45481	1;1;1;1;1;1	1;1;1;1;1;1	1;1;1;1;1;1	Histone acetyltransferase p300;CREB-binding protein	Crebbp;Ep300	tr|A0A0U1RPQ3|A0A0U1RPQ3_MOUSE Histone lysine acetyltransferase CREBBP (Fragment) OS=Mus musculus OX=10090 GN=Crebbp PE=1 SV=1;tr|A0A0U1RPL2|A0A0U1RPL2_MOUSE Histone acetyltransferase (Fragment) OS=Mus musculus OX=10090 GN=Crebbp PE=1 SV=1;tr|A0A0U1RQB6|A0	6	1	1	1	1	1	0	0	1	1	1	1	0	0	1	1	1	1	0	0	1	1	26.484	247	247;1107;2403;2441;2412;2441	0.002657	2.6723	6.1	6.1	0	0	6.1	6.1	17637000	17516000	0	0	20833000	26953000	2204600	2189600	0
Q91XD7	Q91XD7	1	1	1	Cysteine-rich with EGF-like domain protein 1	Creld1	sp|Q91XD7|CREL1_MOUSE Protein disulfide isomerase Creld1 OS=Mus musculus OX=10090 GN=Creld1 PE=1 SV=1	1	1	1	1	1	1	0	1	0	1	1	1	0	1	0	1	1	1	0	1	0	1	45.717	420	420	0.004496	2.4832	4	4	0	4	0	4	16859000	0	0	18555000	0	22477000	732980	0	0
Q9CYA0	Q9CYA0	10	10	10	Cysteine-rich with EGF-like domain protein 2	Creld2	sp|Q9CYA0|CREL2_MOUSE Protein disulfide isomerase Creld2 OS=Mus musculus OX=10090 GN=Creld2 PE=1 SV=1	1	10	10	10	5	2	3	2	4	7	5	2	3	2	4	7	5	2	3	2	4	7	38.219	350	350	0	212.29	16.6	7.7	12.3	7.7	14	24.3	1126400000	871270000	702750000	830830000	721320000	1429900000	71982000	54221000	43771000
A0A0G2JEK2;P63254	A0A0G2JEK2;P63254	5;5	5;5	5;5	Cysteine-rich protein 1	Crip1	tr|A0A0G2JEK2|A0A0G2JEK2_MOUSE Cysteine-rich protein 1 OS=Mus musculus OX=10090 GN=Crip1 PE=1 SV=1;sp|P63254|CRIP1_MOUSE Cysteine-rich protein 1 OS=Mus musculus OX=10090 GN=Crip1 PE=1 SV=2	2	5	5	5	4	1	3	1	4	4	4	1	3	1	4	4	4	1	3	1	4	4	13.582	128	128;77	0	207.45	35.9	11.7	29.7	7.8	35.9	35.9	758300000	126730000	1.6794e+09	18616000	993470000	1.5762e+09	86566000	25347000	53755000
Q9DCT8;A0A0G2JF37	Q9DCT8	7;3	7;3	7;3	Cysteine-rich protein 2	Crip2	sp|Q9DCT8|CRIP2_MOUSE Cysteine-rich protein 2 OS=Mus musculus OX=10090 GN=Crip2 PE=1 SV=1	2	7	7	7	4	2	2	3	3	4	4	2	2	3	3	4	4	2	2	3	3	4	22.727	208	208;84	0	194.56	35.6	20.2	20.2	27.9	17.3	35.6	820450000	323310000	684530000	494310000	209540000	566020000	36946000	8847500	15979000
Q64010;Q8JZR2;Q5ND50;F7D232;Q3TQV3	Q64010;Q8JZR2;Q5ND50;F7D232	14;12;12;8;4	14;12;12;8;4	14;12;12;8;4	Adapter molecule crk	Crk	sp|Q64010|CRK_MOUSE Adapter molecule crk OS=Mus musculus OX=10090 GN=Crk PE=1 SV=1;tr|Q8JZR2|Q8JZR2_MOUSE Adapter molecule crk OS=Mus musculus OX=10090 GN=Crk PE=1 SV=1;tr|Q5ND50|Q5ND50_MOUSE Adapter molecule crk OS=Mus musculus OX=10090 GN=Crk PE=1 SV=2;t	5	14	14	14	7	6	9	7	6	5	7	6	9	7	6	5	7	6	9	7	6	5	33.814	304	304;204;261;224;82	0	240.51	31.6	33.2	45.4	39.1	27	25.7	511900000	323440000	870690000	552500000	286720000	432810000	22295000	10932000	38977000
P47941;A0A338P675;A0A338P6Q0	P47941;A0A338P675;A0A338P6Q0	7;6;4	7;6;4	7;6;4	Crk-like protein	Crkl	sp|P47941|CRKL_MOUSE Crk-like protein OS=Mus musculus OX=10090 GN=Crkl PE=1 SV=2;tr|A0A338P675|A0A338P675_MOUSE Crk-like protein (Fragment) OS=Mus musculus OX=10090 GN=Crkl PE=1 SV=1;tr|A0A338P6Q0|A0A338P6Q0_MOUSE Crk-like protein OS=Mus musculus OX=10090	3	7	7	7	2	4	3	4	1	4	2	4	3	4	1	4	2	4	3	4	1	4	33.83	303	303;148;108	0	133.98	14.2	24.4	19.1	24.4	3.3	24.4	148560000	148610000	202350000	275490000	30136000	261840000	3924900	9287900	8681200
Q6P1J1;P97427;A0A0J9YUZ1;A0A0J9YTX5	Q6P1J1;P97427	12;12;1;1	7;7;1;1	6;6;1;1	Dihydropyrimidinase-related protein 1	Crmp1	tr|Q6P1J1|Q6P1J1_MOUSE Crmp1 protein OS=Mus musculus OX=10090 GN=Crmp1 PE=1 SV=1;sp|P97427|DPYL1_MOUSE Dihydropyrimidinase-related protein 1 OS=Mus musculus OX=10090 GN=Crmp1 PE=1 SV=1	4	12	7	6	7	6	5	4	6	6	3	3	1	1	2	2	3	3	1	1	1	2	74.22	686	686;572;143;157	0	11.61	16.3	17.3	7.9	6.7	10.2	11.2	72768000	93924000	38291000	0	40702000	68120000	1402100	782450	1007600
P63154	P63154	3	3	3	Crooked neck-like protein 1	Crnkl1	sp|P63154|CRNL1_MOUSE Crooked neck-like protein 1 OS=Mus musculus OX=10090 GN=Crnkl1 PE=1 SV=1	1	3	3	3	1	2	1	2	1	1	1	2	1	2	1	1	1	2	1	2	1	1	83.415	690	690	0	6.3258	1.6	3.6	2	3.6	1.6	2	913330000	1200800000	31545000	498250000	784210000	183890000	22276000	29287000	769380
Q9DC50	Q9DC50	4	4	4	Peroxisomal carnitine O-octanoyltransferase	Crot	sp|Q9DC50|OCTC_MOUSE Peroxisomal carnitine O-octanoyltransferase OS=Mus musculus OX=10090 GN=Crot PE=1 SV=1	1	4	4	4	1	1	1	0	1	1	1	1	1	0	1	1	1	1	1	0	1	1	70.264	612	612	0	19.162	2.8	2.6	2.8	0	2.6	2.8	35300000	14407000	53461000	0	8871000	32000000	1069700	436570	1620000
P23927;A0A1L1SRG5	P23927;A0A1L1SRG5	6;5	6;5	6;5	Alpha-crystallin B chain	Cryab	sp|P23927|CRYAB_MOUSE Alpha-crystallin B chain OS=Mus musculus OX=10090 GN=Cryab PE=1 SV=2;tr|A0A1L1SRG5|A0A1L1SRG5_MOUSE Alpha-crystallin B chain (Fragment) OS=Mus musculus OX=10090 GN=Cryab PE=1 SV=1	2	6	6	6	3	1	3	4	2	2	3	1	3	4	2	2	3	1	3	4	2	2	20.069	175	175;130	0	36.955	28.6	14.9	27.4	33.1	22.3	22.3	303200000	79297000	259880000	436230000	130360000	177670000	13834000	1117400	11983000
Q99KP3	Q99KP3	12	12	12	Lambda-crystallin homolog	Cryl1	sp|Q99KP3|CRYL1_MOUSE Lambda-crystallin homolog OS=Mus musculus OX=10090 GN=Cryl1 PE=1 SV=3	1	12	12	12	9	7	7	6	5	7	9	7	7	6	5	7	9	7	7	6	5	7	35.208	319	319	0	265.17	43.3	44.8	42	32	24.1	34.8	1094200000	761300000	1316200000	641760000	456170000	641980000	56076000	38123000	60064000
D3YUG9;V9GXY8;A0A0A6YXR4;P47199;D3YWU6;D3Z4Q4;D3Z2X0;A0A0G2JFU5;A0A0A6YVS7	D3YUG9;V9GXY8;A0A0A6YXR4;P47199;D3YWU6;D3Z4Q4;D3Z2X0	4;4;4;4;3;3;3;1;1	4;4;4;4;3;3;3;1;1	4;4;4;4;3;3;3;1;1	Quinone oxidoreductase	Cryz	tr|D3YUG9|D3YUG9_MOUSE Quinone oxidoreductase (Fragment) OS=Mus musculus OX=10090 GN=Cryz PE=1 SV=1;tr|V9GXY8|V9GXY8_MOUSE Quinone oxidoreductase OS=Mus musculus OX=10090 GN=Cryz PE=1 SV=1;tr|A0A0A6YXR4|A0A0A6YXR4_MOUSE Quinone oxidoreductase (Fragment) OS	9	4	4	4	0	0	1	1	4	0	0	0	1	1	4	0	0	0	1	1	4	0	18.269	173	173;223;301;331;97;137;152;56;171	0	9.058	0	0	10.4	13.3	42.8	0	0	0	14128000	50466000	140030000	0	0	0	2018300
Q9CZU6;Q80X68	Q9CZU6	15;7	15;7	15;7	Citrate synthase, mitochondrial	Cs	sp|Q9CZU6|CISY_MOUSE Citrate synthase, mitochondrial OS=Mus musculus OX=10090 GN=Cs PE=1 SV=1	2	15	15	15	7	5	10	8	9	9	7	5	10	8	9	9	7	5	10	8	9	9	51.736	464	464;466	0	124.78	16.8	15.5	26.1	20.7	21.6	22	5057300000	3.6458e+09	7.0002e+09	3.9109e+09	4.0945e+09	4404300000	205280000	144400000	276230000
Q9DBE0;A0A2R8VHX0;A0A2R8VHJ2;A0A2R8VK60;A0A2R8VHW7;A0A2R8VK32;A0A2R8VHD3;A0A2R8VHN7;A0A2R8VI19;A0A2R8VI50;A0A2R8VHG5;A0A2R8VI48	Q9DBE0;A0A2R8VHX0;A0A2R8VHJ2	5;4;3;2;2;2;1;1;1;1;1;1	5;4;3;2;2;2;1;1;1;1;1;1	5;4;3;2;2;2;1;1;1;1;1;1	Cysteine sulfinic acid decarboxylase	Csad	sp|Q9DBE0|CSAD_MOUSE Cysteine sulfinic acid decarboxylase OS=Mus musculus OX=10090 GN=Csad PE=1 SV=1;tr|A0A2R8VHX0|A0A2R8VHX0_MOUSE Cysteine sulfinic acid decarboxylase OS=Mus musculus OX=10090 GN=Csad PE=1 SV=1;tr|A0A2R8VHJ2|A0A2R8VHJ2_MOUSE Cysteine sulf	12	5	5	5	3	2	2	2	3	4	3	2	2	2	3	4	3	2	2	2	3	4	55.144	493	493;463;210;135;189;232;69;107;119;150;162;174	0	9.4786	6.9	5.1	4.1	4.9	6.5	9.5	104090000	79815000	97517000	172050000	47759000	220050000	4003600	3069800	3750600
Q91W50;Q8JZN2;A0A0G2JF72;A0A0G2JDJ7;A0A0G2JE62	Q91W50;Q8JZN2;A0A0G2JF72	16;15;12;3;3	16;15;12;3;3	16;15;12;3;3	Cold shock domain-containing protein E1	Csde1	sp|Q91W50|CSDE1_MOUSE Cold shock domain-containing protein E1 OS=Mus musculus OX=10090 GN=Csde1 PE=1 SV=1;tr|Q8JZN2|Q8JZN2_MOUSE Cold shock domain-containing protein E1 OS=Mus musculus OX=10090 GN=Csde1 PE=1 SV=1;tr|A0A0G2JF72|A0A0G2JF72_MOUSE Cold shock d	5	16	16	16	4	1	3	1	3	2	4	1	3	1	3	2	4	1	3	1	3	2	88.79	798	798;767;668;112;151	0	233.77	6.8	2.3	5.3	2.3	6.8	4.4	172630000	71935000	166120000	98986000	168570000	100570000	3752900	1563800	3611200
Q9ERK4;E9Q1T9;F6ZEW4;E9QAX7;F7D1H9	Q9ERK4;E9Q1T9;F6ZEW4;E9QAX7	21;19;12;11;1	21;19;12;11;1	21;19;12;11;1	Exportin-2	Cse1l	sp|Q9ERK4|XPO2_MOUSE Exportin-2 OS=Mus musculus OX=10090 GN=Cse1l PE=1 SV=1;tr|E9Q1T9|E9Q1T9_MOUSE Chromosome segregation 1-like protein OS=Mus musculus OX=10090 GN=Cse1l PE=1 SV=1;tr|F6ZEW4|F6ZEW4_MOUSE Exportin-2 (Fragment) OS=Mus musculus OX=10090 GN=Cs	5	21	21	21	6	7	11	10	6	9	6	7	11	10	6	9	6	7	11	10	6	9	110.45	971	971;915;658;415;74	0	174.64	7.4	8.2	14.5	13.2	7.3	10.7	3.4397e+09	378140000	541660000	479110000	236180000	370160000	66148000	7271900	10417000
P41241;A0A1L1SR46;A0A1L1STA1;A0A1L1SQQ5	P41241;A0A1L1SR46;A0A1L1STA1	5;3;3;2	5;3;3;2	5;3;3;2	Tyrosine-protein kinase CSK	Csk	sp|P41241|CSK_MOUSE Tyrosine-protein kinase CSK OS=Mus musculus OX=10090 GN=Csk PE=1 SV=2;tr|A0A1L1SR46|A0A1L1SR46_MOUSE Tyrosine-protein kinase CSK (Fragment) OS=Mus musculus OX=10090 GN=Csk PE=1 SV=1;tr|A0A1L1STA1|A0A1L1STA1_MOUSE Tyrosine-protein kinase	4	5	5	5	1	2	1	3	2	2	1	2	1	3	2	2	1	2	1	3	2	2	50.716	450	450;108;139;91	0	30.711	2.9	6.4	2.9	9.8	5.3	6.4	26064000	58520000	41836000	70071000	49724000	77967000	930860	2090000	1494100
H7BXB1;E9Q4G7;E9Q2U6;E9Q3W1;E9PWB2;Q8BK63;F6YBC9	H7BXB1;E9Q4G7;E9Q2U6;E9Q3W1;E9PWB2;Q8BK63	5;5;5;5;5;5;2	5;5;5;5;5;5;2	5;5;5;5;5;5;2	Casein kinase I isoform alpha	Csnk1a1	tr|H7BXB1|H7BXB1_MOUSE Casein kinase I isoform alpha OS=Mus musculus OX=10090 GN=Csnk1a1 PE=1 SV=1;tr|E9Q4G7|E9Q4G7_MOUSE Casein kinase I isoform alpha OS=Mus musculus OX=10090 GN=Csnk1a1 PE=1 SV=1;tr|E9Q2U6|E9Q2U6_MOUSE Casein kinase I isoform alpha OS=Mu	7	5	5	5	1	1	1	2	1	3	1	1	1	2	1	3	1	1	1	2	1	3	38.559	334	334;336;353;365;374;337;159	0	7.2069	3.9	3.9	3.9	7.2	3.9	10.8	17061000	19711000	19329000	18059000	8495900	43231000	897950	1037400	1017300
Q60737;A2ANR6;Q6NSS6	Q60737	10;4;2	10;4;2	10;4;2	Casein kinase II subunit alpha	Csnk2a1	sp|Q60737|CSK21_MOUSE Casein kinase II subunit alpha OS=Mus musculus OX=10090 GN=Csnk2a1 PE=1 SV=2	3	10	10	10	4	2	4	5	4	3	4	2	4	5	4	3	4	2	4	5	4	3	45.133	391	391;131;77	0	205.67	14.3	6.6	14.3	16.9	14.1	9.7	243910000	106100000	253330000	368570000	254400000	241860000	7347700	5894400	6570400
A0A1D5RM55;A0A1D5RM74;A0A1D5RLE4;O54833	A0A1D5RM55;A0A1D5RM74;A0A1D5RLE4;O54833	2;2;2;2	2;2;2;2	2;2;2;2	Casein kinase II subunit alpha	Csnk2a2	tr|A0A1D5RM55|A0A1D5RM55_MOUSE Casein kinase II subunit alpha (Fragment) OS=Mus musculus OX=10090 GN=Csnk2a2 PE=1 SV=1;tr|A0A1D5RM74|A0A1D5RM74_MOUSE Casein kinase II subunit alpha (Fragment) OS=Mus musculus OX=10090 GN=Csnk2a2 PE=1 SV=1;tr|A0A1D5RLE4|A0	4	2	2	2	1	1	0	0	0	0	1	1	0	0	0	0	1	1	0	0	0	0	14.082	121	121;235;238;350	0	7.5286	10.7	10.7	0	0	0	0	24543000	21425000	0	0	0	0	3506100	3060800	0
P67871;G3UZJ5;G3UXG7;G3UZA4;G3UXU2;G3UZX4;G3UWU5	P67871;G3UZJ5;G3UXG7;G3UZA4;G3UXU2;G3UZX4	7;6;5;4;4;4;2	7;6;5;4;4;4;2	7;6;5;4;4;4;2	Casein kinase II subunit beta	Csnk2b	sp|P67871|CSK2B_MOUSE Casein kinase II subunit beta OS=Mus musculus OX=10090 GN=Csnk2b PE=1 SV=1;tr|G3UZJ5|G3UZJ5_MOUSE Casein kinase II subunit beta (Fragment) OS=Mus musculus OX=10090 GN=Csnk2b PE=1 SV=2;tr|G3UXG7|G3UXG7_MOUSE Casein kinase II subunit be	7	7	7	7	3	4	3	3	4	1	3	4	3	3	4	1	3	4	3	3	4	1	24.942	215	215;206;164;122;180;257;58	0	71.112	15.3	29.8	22.3	24.7	22.8	6.5	305940000	314280000	168750000	317150000	351350000	234420000	19422000	9936700	10492000
Q8VHY0	Q8VHY0	22	22	22	Chondroitin sulfate proteoglycan 4	Cspg4	sp|Q8VHY0|CSPG4_MOUSE Chondroitin sulfate proteoglycan 4 OS=Mus musculus OX=10090 GN=Cspg4 PE=1 SV=3	1	22	22	22	9	2	10	6	6	7	9	2	10	6	6	7	9	2	10	6	6	7	252.31	2327	2327	0	158.46	5.7	1.2	6.4	4	4.3	4.9	369960000	82431000	391390000	227650000	244010000	181590000	2351400	691460	2033900
P97315	P97315	12	12	12	Cysteine and glycine-rich protein 1	Csrp1	sp|P97315|CSRP1_MOUSE Cysteine and glycine-rich protein 1 OS=Mus musculus OX=10090 GN=Csrp1 PE=1 SV=3	1	12	12	12	9	6	8	7	11	8	9	6	8	7	11	8	9	6	8	7	11	8	20.583	193	193	0	323.31	50.8	50.3	50.8	43	64.8	56.5	23142000000	5321500000	17967000000	5446900000	13104000000	15766000000	1395100000	231270000	1124700000
P97314;A0A1W2P845;A0A1W2P7N8;A0A1W2P6I3;A0A1W2P758;A0A1W2P780	P97314;A0A1W2P845;A0A1W2P7N8;A0A1W2P6I3;A0A1W2P758	5;4;3;3;3;1	5;4;3;3;3;1	5;4;3;3;3;1	Cysteine and glycine-rich protein 2	Csrp2	sp|P97314|CSRP2_MOUSE Cysteine and glycine-rich protein 2 OS=Mus musculus OX=10090 GN=Csrp2 PE=1 SV=3;tr|A0A1W2P845|A0A1W2P845_MOUSE Cysteine and glycine-rich protein 2 OS=Mus musculus OX=10090 GN=Csrp2 PE=1 SV=1;tr|A0A1W2P7N8|A0A1W2P7N8_MOUSE Cysteine and	6	5	5	5	2	1	1	0	3	1	2	1	1	0	3	1	2	1	1	0	3	1	20.926	193	193;197;84;114;136;59	0	35.978	14.5	8.8	7.8	0	19.7	7.8	50880000	0	62971000	0	177380000	70130000	4625500	0	5724600
P21460;A2APX3	P21460;A2APX3	2;1	2;1	2;1	Cystatin-C	Cst3	sp|P21460|CYTC_MOUSE Cystatin-C OS=Mus musculus OX=10090 GN=Cst3 PE=1 SV=2;tr|A2APX3|A2APX3_MOUSE Cystatin-C (Fragment) OS=Mus musculus OX=10090 GN=Cst3 PE=1 SV=1	2	2	2	2	0	0	0	0	0	2	0	0	0	0	0	2	0	0	0	0	0	2	15.531	140	140;102	0.00025419	3.2993	0	0	0	0	0	20.7	0	0	0	0	0	108920000	0	0	0
Q62426	Q62426	4	4	4	Cystatin-B	Cstb	sp|Q62426|CYTB_MOUSE Cystatin-B OS=Mus musculus OX=10090 GN=Cstb PE=1 SV=1	1	4	4	4	2	2	2	1	2	3	2	2	2	1	2	3	2	2	2	1	2	3	11.045	98	98	0	95.797	45.9	32.7	45.9	21.4	32.7	53.1	463080000	372410000	635240000	687960000	386410000	402670000	30130000	38255000	15151000
Q8BIQ5;A2AEK1;A2AEJ8;Q8C7E9;A2AEK3;F6ZKC7	Q8BIQ5;A2AEK1;A2AEJ8	9;8;5;3;2;2	9;8;5;3;2;2	9;8;5;3;2;2	Cleavage stimulation factor subunit 2	Cstf2	sp|Q8BIQ5|CSTF2_MOUSE Cleavage stimulation factor subunit 2 OS=Mus musculus OX=10090 GN=Cstf2 PE=1 SV=2;tr|A2AEK1|A2AEK1_MOUSE AlphaCstF-64 variant 4 OS=Mus musculus OX=10090 GN=Cstf2 PE=1 SV=1;tr|A2AEJ8|A2AEJ8_MOUSE Cleavage stimulation factor subunit 2 (	6	9	9	9	3	2	3	2	3	3	3	2	3	2	3	3	3	2	3	2	3	3	61.341	580	580;554;184;632;191;259	0	66.393	8.1	5.7	8.1	5.7	8.4	7.9	132550000	82508000	121760000	123380000	69978000	177500000	5523000	3437800	5073500
H3BK44;E9PY90;H3BK48;E9Q3S2;H3BKH2;H3BJS0;A0A1W2P711;Q91ZV0;H3BKL6;H3BL19;H3BJI6;H3BJ71;H3BJS5;H3BJY7	H3BK44;E9PY90;H3BK48;E9Q3S2;H3BKH2;H3BJS0;A0A1W2P711;Q91ZV0;H3BKL6;H3BL19;H3BJI6;H3BJ71	7;7;7;7;7;7;7;7;6;6;6;4;3;1	7;7;7;7;7;7;7;7;6;6;6;4;3;1	7;7;7;7;7;7;7;7;6;6;6;4;3;1	Melanoma inhibitory activity protein 2	Ctage5;Mia2	tr|H3BK44|H3BK44_MOUSE Melanoma inhibitory activity protein 2 OS=Mus musculus OX=10090 GN=Mia2 PE=1 SV=1;tr|E9PY90|E9PY90_MOUSE Melanoma inhibitory activity protein 2 OS=Mus musculus OX=10090 GN=Mia2 PE=1 SV=1;tr|H3BK48|H3BK48_MOUSE Melanoma inhibitory act	14	7	7	7	2	2	0	2	2	4	2	2	0	2	2	4	2	2	0	2	2	4	85.621	761	761;772;785;794;796;805;1397;1396;701;725;753;514;269;185	0	14.961	3.5	3.5	0	3.5	3.7	6.4	61898000	38327000	0	58134000	25418000	99346000	1263200	782190	0
A0A0J9YU62;O88712;A0A0J9YUM4;A0A0J9YTW3;A0A0J9YUR5;A0A0J9YU66;A0A0J9YVI3	A0A0J9YU62;O88712;A0A0J9YUM4	9;9;8;4;3;2;2	9;9;8;4;3;2;2	6;6;5;3;2;1;1	C-terminal-binding protein 1	Ctbp1	tr|A0A0J9YU62|A0A0J9YU62_MOUSE C-terminal-binding protein 1 OS=Mus musculus OX=10090 GN=Ctbp1 PE=1 SV=1;sp|O88712|CTBP1_MOUSE C-terminal-binding protein 1 OS=Mus musculus OX=10090 GN=Ctbp1 PE=1 SV=2;tr|A0A0J9YUM4|A0A0J9YUM4_MOUSE C-terminal-binding protein	7	9	9	6	1	2	2	3	2	4	1	2	2	3	2	4	1	2	2	2	1	2	46.527	429	429;441;337;180;117;77;85	0	90.835	4.7	7.2	7	11.4	6.5	10.7	108160000	105180000	97863000	177060000	253610000	256040000	1888100	2338100	5150700
Q91YZ2;P56546;E9PWQ9;E9Q0T4	Q91YZ2;P56546;E9PWQ9;E9Q0T4	6;6;4;3	3;3;2;1	3;3;2;1	C-terminal-binding protein 2	Ctbp2	tr|Q91YZ2|Q91YZ2_MOUSE C-terminal-binding protein 2 OS=Mus musculus OX=10090 GN=Ctbp2 PE=1 SV=1;sp|P56546|CTBP2_MOUSE C-terminal-binding protein 2 OS=Mus musculus OX=10090 GN=Ctbp2 PE=1 SV=2;tr|E9PWQ9|E9PWQ9_MOUSE C-terminal-binding protein 2 (Fragment) OS	4	6	3	3	2	1	1	2	3	4	2	1	1	1	2	2	2	1	1	1	2	2	45.971	420	420;445;188;176	0	77.305	9.3	4.5	4.5	6.9	9.3	12.9	116040000	62556000	45507000	92656000	26775000	158840000	6107400	3292400	2395100
Q61164	Q61164	1	1	1	Transcriptional repressor CTCF	Ctcf	sp|Q61164|CTCF_MOUSE Transcriptional repressor CTCF OS=Mus musculus OX=10090 GN=Ctcf PE=1 SV=2	1	1	1	1	0	0	1	0	0	0	0	0	1	0	0	0	0	0	1	0	0	0	83.745	736	736	0	9.3855	0	0	3.3	0	0	0	0	0	21391000	0	0	0	0	0	891300
Q8VCN5	Q8VCN5	10	10	10	Cystathionine gamma-lyase	Cth	sp|Q8VCN5|CGL_MOUSE Cystathionine gamma-lyase OS=Mus musculus OX=10090 GN=Cth PE=1 SV=1	1	10	10	10	8	6	8	4	6	5	8	6	8	4	6	5	8	6	8	4	6	5	43.567	398	398	0	212.39	28.6	25.6	32.4	14.3	21.9	16.8	469200000	332020000	651180000	213170000	175650000	193470000	17824000	13782000	27121000
P26231;A0A494BAD0;A0A494BBB4;A0A494BBA4;A0A494BA24;A0A0N4SUZ7;Q65CL1	P26231	39;18;5;2;1;1;1	39;18;5;2;1;1;1	27;10;4;1;0;0;1	Catenin alpha-1	Ctnna1	sp|P26231|CTNA1_MOUSE Catenin alpha-1 OS=Mus musculus OX=10090 GN=Ctnna1 PE=1 SV=1	7	39	39	27	24	17	24	21	22	25	24	17	24	21	22	25	16	12	17	15	15	16	100.11	906	906;415;122;62;37;243;895	0	323.31	41.4	33.8	38.6	38.5	35.1	40.2	3.4017e+09	2377700000	4646700000	2653500000	3.458e+09	3.5766e+09	56495000	32246000	63861000
Q61301;E0CXB9;Q8BS72	Q61301;E0CXB9	7;7;3	1;1;1	1;1;1	Catenin alpha-2	Ctnna2	sp|Q61301|CTNA2_MOUSE Catenin alpha-2 OS=Mus musculus OX=10090 GN=Ctnna2 PE=1 SV=3;tr|E0CXB9|E0CXB9_MOUSE Alpha N-catenin OS=Mus musculus OX=10090 GN=Ctnna2 PE=1 SV=1	3	7	1	1	5	3	5	3	5	5	1	1	1	1	1	1	1	1	1	1	1	1	105.28	953	953;966;356	0	48.654	7.5	4.7	7.2	4.7	7.5	7.5	104200000	275420000	562230000	118140000	75759000	117810000	1014400	2362600	3395700
Q02248;E9Q6A9;F7BAC9;F7CRC6;D3YUH4;F6QZ47;D3Z5Q1;E9PW26;D3Z7S6	Q02248;E9Q6A9	29;21;9;8;5;4;2;2;1	29;21;9;8;5;4;2;2;1	24;18;8;6;5;4;2;2;1	Catenin beta-1	Ctnnb1	sp|Q02248|CTNB1_MOUSE Catenin beta-1 OS=Mus musculus OX=10090 GN=Ctnnb1 PE=1 SV=1;tr|E9Q6A9|E9Q6A9_MOUSE Catenin beta-1 OS=Mus musculus OX=10090 GN=Ctnnb1 PE=1 SV=1	9	29	29	24	15	11	15	9	14	16	15	11	15	9	14	16	13	9	12	7	12	15	85.47	781	781;607;169;174;174;145;83;90;42	0	323.31	27.4	17.9	27.7	17.2	24.1	27.4	1426100000	911630000	2169300000	856930000	1285000000	1.7256e+09	21440000	9906300	33573000
P30999;E9Q8Z8;E9Q8Z6;G3X9V2;E9Q8Z9;E9Q904;E9Q901;E9Q986;D3Z2H2;E9Q8Z4;E9Q905;E9Q907;D3Z7H6;E9Q8Z5;E9Q903;E9Q906;D3Z2H7	P30999;E9Q8Z8;E9Q8Z6;G3X9V2;E9Q8Z9;E9Q904;E9Q901;E9Q986;D3Z2H2;E9Q8Z4;E9Q905;E9Q907;D3Z7H6;E9Q8Z5;E9Q903;E9Q906;D3Z2H7	28;28;28;28;27;27;27;27;27;27;27;27;27;26;25;25;21	28;28;28;28;27;27;27;27;27;27;27;27;27;26;25;25;21	28;28;28;28;27;27;27;27;27;27;27;27;27;26;25;25;21	Catenin delta-1	Ctnnd1	sp|P30999|CTND1_MOUSE Catenin delta-1 OS=Mus musculus OX=10090 GN=Ctnnd1 PE=1 SV=2;tr|E9Q8Z8|E9Q8Z8_MOUSE Catenin delta-1 OS=Mus musculus OX=10090 GN=Ctnnd1 PE=1 SV=1;tr|E9Q8Z6|E9Q8Z6_MOUSE Catenin delta-1 OS=Mus musculus OX=10090 GN=Ctnnd1 PE=1 SV=1;tr|G3	17	28	28	28	15	10	17	11	14	16	15	10	17	11	14	16	15	10	17	11	14	16	104.92	938	938;967;961;932;878;913;907;830;884;868;866;860;837;940;892;839;609	0	323.31	22.8	16.7	28.4	19.3	19.6	23.9	2152000000	1.5627e+09	2812300000	1387500000	1.4783e+09	2.0188e+09	32763000	19260000	42832000
P70698	P70698	8	8	8	CTP synthase 1	Ctps1	sp|P70698|PYRG1_MOUSE CTP synthase 1 OS=Mus musculus OX=10090 GN=Ctps1 PE=1 SV=2	1	8	8	8	2	0	1	2	1	3	2	0	1	2	1	3	2	0	1	2	1	3	66.682	591	591	0	21.154	4.7	0	2.7	4.1	2.7	8.3	69367000	0	34506000	76765000	27818000	162860000	2167700	0	1078300
P70303;A2AEQ5	P70303	6;1	6;1	6;1	CTP synthase 2	Ctps2	sp|P70303|PYRG2_MOUSE CTP synthase 2 OS=Mus musculus OX=10090 GN=Ctps2 PE=1 SV=1	2	6	6	6	2	2	3	1	2	3	2	2	3	1	2	3	2	2	3	1	2	3	65.514	586	586;151	0	37.582	4.8	4.8	6.8	2	6	6.8	57044000	61365000	128290000	0	97693000	128760000	1840100	1979500	4138500
Q62018	Q62018	1	1	1	RNA polymerase-associated protein CTR9 homolog	Ctr9	sp|Q62018|CTR9_MOUSE RNA polymerase-associated protein CTR9 homolog OS=Mus musculus OX=10090 GN=Ctr9 PE=1 SV=2	1	1	1	1	1	0	0	0	0	1	1	0	0	0	0	1	1	0	0	0	0	1	133.41	1173	1173	0	10.058	1.6	0	0	0	0	1.6	27923000	0	0	0	0	30316000	498630	0	0
Q9CR35	Q9CR35	5	5	5	Chymotrypsinogen B;Chymotrypsin B chain A;Chymotrypsin B chain B;Chymotrypsin B chain C	Ctrb1	sp|Q9CR35|CTRB1_MOUSE Chymotrypsinogen B OS=Mus musculus OX=10090 GN=Ctrb1 PE=1 SV=1	1	5	5	5	0	4	0	0	0	2	0	4	0	0	0	2	0	4	0	0	0	2	27.822	263	263	0	144.85	0	33.1	0	0	0	13.7	0	253040000	0	0	0	128760000	0	24821000	0
G3X8T3;P16675;A2A5J8;A2A5J9	G3X8T3;P16675	6;6;1;1	6;6;1;1	6;6;1;1	Carboxypeptidase;Lysosomal protective protein;Lysosomal protective protein 32 kDa chain;Lysosomal protective protein 20 kDa chain	Ctsa	tr|G3X8T3|G3X8T3_MOUSE Carboxypeptidase OS=Mus musculus OX=10090 GN=Ctsa PE=1 SV=1;sp|P16675|PPGB_MOUSE Lysosomal protective protein OS=Mus musculus OX=10090 GN=Ctsa PE=1 SV=1	4	6	6	6	4	2	4	3	3	3	4	2	4	3	3	3	4	2	4	3	3	3	55.726	492	492;474;215;219	0	123	12.2	7.9	12.2	10	10	10	393600000	190170000	339440000	304790000	335270000	277510000	2310900	2938900	16164000
P10605	P10605	10	10	10	Cathepsin B;Cathepsin B light chain;Cathepsin B heavy chain	Ctsb	sp|P10605|CATB_MOUSE Cathepsin B OS=Mus musculus OX=10090 GN=Ctsb PE=1 SV=2	1	10	10	10	7	3	6	5	4	8	7	3	6	5	4	8	7	3	6	5	4	8	37.279	339	339	0	323.31	31.9	14.7	28	24.8	17.4	32.7	2250800000	1.0147e+09	1.9299e+09	3.8726e+09	2519300000	3.8912e+09	79521000	50240000	78466000
P97821;D3Z220	P97821	9;2	9;2	9;2	Dipeptidyl peptidase 1;Dipeptidyl peptidase 1 exclusion domain chain;Dipeptidyl peptidase 1 heavy chain;Dipeptidyl peptidase 1 light chain	Ctsc	sp|P97821|CATC_MOUSE Dipeptidyl peptidase 1 OS=Mus musculus OX=10090 GN=Ctsc PE=1 SV=1	2	9	9	9	5	6	5	5	5	5	5	6	5	5	5	5	5	6	5	5	5	5	52.376	462	462;254	0	255.39	16.2	15.6	12.6	13.9	16.2	16.5	802660000	706600000	596210000	1295200000	802230000	1212300000	40133000	31036000	23737000
P18242;F8WIR1;F6Y6L6;A0A1B0GT66	P18242;F8WIR1;F6Y6L6;A0A1B0GT66	9;8;7;5	9;8;7;5	9;8;7;5	Cathepsin D	Ctsd	sp|P18242|CATD_MOUSE Cathepsin D OS=Mus musculus OX=10090 GN=Ctsd PE=1 SV=1;tr|F8WIR1|F8WIR1_MOUSE Cathepsin D OS=Mus musculus OX=10090 GN=Ctsd PE=1 SV=2;tr|F6Y6L6|F6Y6L6_MOUSE Predicted gene, 49369 (Fragment) OS=Mus musculus OX=10090 GN=Gm49369 PE=1 SV=1;	4	9	9	9	4	3	5	3	5	4	4	3	5	3	5	4	4	3	5	3	5	4	44.953	410	410;404;278;273	0	156.2	13.7	11.2	16.1	11.2	19.3	13.2	1.4837e+09	965040000	1227500000	1.9291e+09	1.0717e+09	2.0871e+09	78825000	53613000	60954000
D3Z6T3;P70269	D3Z6T3;P70269	3;3	3;3	3;3	Cathepsin E	Ctse	tr|D3Z6T3|D3Z6T3_MOUSE Cathepsin E OS=Mus musculus OX=10090 GN=Ctse PE=1 SV=1;sp|P70269|CATE_MOUSE Cathepsin E OS=Mus musculus OX=10090 GN=Ctse PE=1 SV=2	2	3	3	3	0	0	1	1	2	1	0	0	1	1	2	1	0	0	1	1	2	1	39.247	364	364;397	0	5.7408	0	0	3.3	2.7	6	3.3	0	0	25088000	104600000	214320000	110420000	0	0	5017600
P49935;A0A087WR20;D3Z437	P49935;A0A087WR20	6;3;2	6;3;2	6;3;2	Pro-cathepsin H;Cathepsin H mini chain;Cathepsin H;Cathepsin H heavy chain;Cathepsin H light chain	Ctsh	sp|P49935|CATH_MOUSE Pro-cathepsin H OS=Mus musculus OX=10090 GN=Ctsh PE=1 SV=2;tr|A0A087WR20|A0A087WR20_MOUSE Pro-cathepsin H (Fragment) OS=Mus musculus OX=10090 GN=Ctsh PE=1 SV=6	3	6	6	6	3	3	3	4	2	3	3	3	3	4	2	3	3	3	3	4	2	3	37.17	333	333;290;198	0	107.83	15	15	15	19.8	10.5	15	521490000	469020000	480420000	662100000	267760000	593520000	25473000	22851000	22971000
P06797	P06797	2	2	2	Cathepsin L1;Cathepsin L1 heavy chain;Cathepsin L1 light chain	Ctsl	sp|P06797|CATL1_MOUSE Procathepsin L OS=Mus musculus OX=10090 GN=Ctsl PE=1 SV=2	1	2	2	2	1	0	1	1	0	0	1	0	1	1	0	0	1	0	1	1	0	0	37.547	334	334	0	12.274	4.8	0	4.8	4.8	0	0	47666000	0	0	25665000	0	0	3972200	0	0
F6WR04;O70370	F6WR04;O70370	7;7	7;7	7;7	Cathepsin S	Ctss	tr|F6WR04|F6WR04_MOUSE Cathepsin S OS=Mus musculus OX=10090 GN=Ctss PE=1 SV=1;sp|O70370|CATS_MOUSE Cathepsin S OS=Mus musculus OX=10090 GN=Ctss PE=1 SV=2	2	7	7	7	4	5	4	4	4	5	4	5	4	4	4	5	4	5	4	4	4	5	38.63	341	341;340	0	165.15	17	28.7	20.2	20.2	17	25.2	627340000	512430000	456700000	528560000	633340000	1.0613e+09	48257000	37986000	35131000
Q9WUU7	Q9WUU7	9	9	9	Cathepsin Z	Ctsz	sp|Q9WUU7|CATZ_MOUSE Cathepsin Z OS=Mus musculus OX=10090 GN=Ctsz PE=1 SV=1	1	9	9	9	4	0	3	2	5	7	4	0	3	2	5	7	4	0	3	2	5	7	33.996	306	306	0	188.58	19	0	14.4	10.8	22.2	28.1	788400000	0	281570000	183570000	677240000	861780000	34874000	0	10906000
Q921L6;Q60598	Q921L6;Q60598	8;8	8;8	8;8	Src substrate cortactin	Cttn	tr|Q921L6|Q921L6_MOUSE Cttn protein OS=Mus musculus OX=10090 GN=Cttn PE=1 SV=1;sp|Q60598|SRC8_MOUSE Src substrate cortactin OS=Mus musculus OX=10090 GN=Cttn PE=1 SV=2	2	8	8	8	4	2	5	2	5	6	4	2	5	2	5	6	4	2	5	2	5	6	57.086	509	509;546	0	56.949	9	4.9	10.6	3.9	12	17.7	813820000	662700000	945010000	817180000	146930000	948660000	35383000	28813000	41087000
Q99LJ0;A0A0G2JFS0	Q99LJ0;A0A0G2JFS0	3;2	3;2	3;2	CTTNBP2 N-terminal-like protein	Cttnbp2nl	sp|Q99LJ0|CT2NL_MOUSE CTTNBP2 N-terminal-like protein OS=Mus musculus OX=10090 GN=Cttnbp2nl PE=1 SV=1;tr|A0A0G2JFS0|A0A0G2JFS0_MOUSE CTTNBP2 N-terminal-like protein (Fragment) OS=Mus musculus OX=10090 GN=Cttnbp2nl PE=1 SV=1	2	3	3	3	0	1	0	0	1	2	0	1	0	0	1	2	0	1	0	0	1	2	69.84	638	638;167	0.00025867	3.6021	0	1.9	0	0	1.9	4.7	0	28073000	0	0	37992000	63863000	0	701820	0
Q3U308;A0A1D5RMB9;F6RF61;G3UXB4	Q3U308;A0A1D5RMB9;F6RF61;G3UXB4	2;1;1;1	2;1;1;1	2;1;1;1	Cytoplasmic tRNA 2-thiolation protein 2	Ctu2	sp|Q3U308|CTU2_MOUSE Cytoplasmic tRNA 2-thiolation protein 2 OS=Mus musculus OX=10090 GN=Ctu2 PE=1 SV=1;tr|A0A1D5RMB9|A0A1D5RMB9_MOUSE Cytoplasmic tRNA 2-thiolation protein 2 (Fragment) OS=Mus musculus OX=10090 GN=Ctu2 PE=1 SV=1;tr|F6RF61|F6RF61_MOUSE Cyto	4	2	2	2	1	1	0	1	0	1	1	1	0	1	0	1	1	1	0	1	0	1	56.104	514	514;43;107;410	0.0004995	3.0901	3.7	3.7	0	3.7	0	3.7	7505500	9913400	0	7816400	0	4607000	312730	413060	0
Q3TPM3;Q9WTX6;D3Z2H3;A0A0N4SUW1	Q3TPM3;Q9WTX6	7;7;2;1	7;7;2;1	7;7;2;1	Cullin-1	Cul1	tr|Q3TPM3|Q3TPM3_MOUSE Cullin-1 (Fragment) OS=Mus musculus OX=10090 GN=Cul1 PE=1 SV=1;sp|Q9WTX6|CUL1_MOUSE Cullin-1 OS=Mus musculus OX=10090 GN=Cul1 PE=1 SV=1	4	7	7	7	3	3	1	2	3	2	3	3	1	2	3	2	3	3	1	2	3	2	80.588	699	699;776;110;51	0	50.197	5.4	5.9	1.9	4.1	5.4	2.6	105210000	88950000	43685000	83663000	113900000	0	2566100	2169500	1065500
Q9D4H8;E0CYT5	Q9D4H8;E0CYT5	4;2	4;2	4;2	Cullin-2	Cul2	sp|Q9D4H8|CUL2_MOUSE Cullin-2 OS=Mus musculus OX=10090 GN=Cul2 PE=1 SV=2;tr|E0CYT5|E0CYT5_MOUSE Cullin-2 (Fragment) OS=Mus musculus OX=10090 GN=Cul2 PE=1 SV=1	2	4	4	4	0	0	1	0	0	2	0	0	1	0	0	2	0	0	1	0	0	2	86.876	745	745;582	0	3.9573	0	0	1.7	0	0	3	0	0	0	0	0	41717000	0	0	0
E9Q4T8;Q9JLV5	E9Q4T8;Q9JLV5	2;2	2;2	2;2	Cullin-3	Cul3	tr|E9Q4T8|E9Q4T8_MOUSE Cullin-3 OS=Mus musculus OX=10090 GN=Cul3 PE=1 SV=1;sp|Q9JLV5|CUL3_MOUSE Cullin-3 OS=Mus musculus OX=10090 GN=Cul3 PE=1 SV=1	2	2	2	2	0	0	0	2	1	2	0	0	0	2	1	2	0	0	0	2	1	2	81.11	702	702;768	0	6.4964	0	0	0	3.1	1.3	3.1	0	0	0	21763000	0	31787000	0	0	0
Q3TCH7;E9PXT5;E9PXY1;A2A432;J3QJX0	Q3TCH7;E9PXT5;E9PXY1;A2A432	3;2;2;2;1	3;2;2;2;1	3;2;2;2;1	Cullin-4A;Cullin-4B	Cul4a;Cul4b	sp|Q3TCH7|CUL4A_MOUSE Cullin-4A OS=Mus musculus OX=10090 GN=Cul4a PE=1 SV=1;tr|E9PXT5|E9PXT5_MOUSE Cullin-4A OS=Mus musculus OX=10090 GN=Cul4a PE=1 SV=1;tr|E9PXY1|E9PXY1_MOUSE Cullin-4B OS=Mus musculus OX=10090 GN=Cul4b PE=1 SV=2;sp|A2A432|CUL4B_MOUSE Cull	5	3	3	3	1	0	0	0	0	0	1	0	0	0	0	0	1	0	0	0	0	0	87.752	759	759;265;896;970;552	0	5.373	1.4	0	0	0	0	0	16210000	0	0	0	0	0	337710	0	0
Q9D5V5;E9Q6Z0;E9PV12;G3X914	Q9D5V5;E9Q6Z0;E9PV12;G3X914	4;3;3;3	4;3;3;3	4;3;3;3	Cullin-5	Cul5	sp|Q9D5V5|CUL5_MOUSE Cullin-5 OS=Mus musculus OX=10090 GN=Cul5 PE=1 SV=3;tr|E9Q6Z0|E9Q6Z0_MOUSE Cullin-5 OS=Mus musculus OX=10090 GN=Cul5 PE=1 SV=1;tr|E9PV12|E9PV12_MOUSE Cullin-5 OS=Mus musculus OX=10090 GN=Cul5 PE=1 SV=1;tr|G3X914|G3X914_MOUSE Cullin-5 O	4	4	4	4	0	1	2	2	0	1	0	1	2	2	0	1	0	1	2	2	0	1	90.973	780	780;651;828;855	0	41.518	0	1.9	3.6	3.3	0	1.9	0	22371000	100430000	65095000	0	18354000	0	475980	2136900
D5MCW4;Q9CQ89	D5MCW4;Q9CQ89	3;3	3;3	3;3	Protein CutA	Cuta	tr|D5MCW4|D5MCW4_MOUSE Protein CutA OS=Mus musculus OX=10090 GN=Cuta PE=1 SV=1;sp|Q9CQ89|CUTA_MOUSE Protein CutA OS=Mus musculus OX=10090 GN=Cuta PE=1 SV=3	2	3	3	3	1	2	2	2	0	1	1	2	2	2	0	1	1	2	2	2	0	1	16.453	154	154;177	0	36.816	9.1	18.2	18.2	18.2	0	9.1	349600000	304000000	331360000	420710000	0	436120000	87400000	75999000	82841000
E9QKE9;H3BK24;H3BJ26;H3BKT0;H3BJN3;H3BKF6;H3BLS0;H3BJQ9;P70403;P53564;H3BJL7;H3BLJ7;H3BL09	E9QKE9;H3BK24;H3BJ26;H3BKT0;H3BJN3;H3BKF6;H3BLS0;H3BJQ9;P70403;P53564	5;5;4;4;4;3;3;3;3;3;2;2;1	5;5;4;4;4;3;3;3;3;3;2;2;1	5;5;4;4;4;3;3;3;3;3;2;2;1	Homeobox protein cut-like;Protein CASP;Homeobox protein cut-like 1	Cux1	tr|E9QKE9|E9QKE9_MOUSE Homeobox protein cut-like OS=Mus musculus OX=10090 GN=Cux1 PE=1 SV=1;tr|H3BK24|H3BK24_MOUSE Homeobox protein cut-like OS=Mus musculus OX=10090 GN=Cux1 PE=1 SV=2;tr|H3BJ26|H3BJ26_MOUSE Protein CASP OS=Mus musculus OX=10090 GN=Cux1 PE=	13	5	5	5	1	0	0	1	1	1	1	0	0	1	1	1	1	0	0	1	1	1	156.4	1426	1426;1504;543;676;678;1389;1509;1517;678;1515;268;472;199	0	71.811	1.2	0	0	1.2	1.2	1	0	0	0	29030000	32872000	852460000	0	0	0
Q91YL7	Q91YL7	1	1	1	PGAP2-interacting protein	Cwh43	sp|Q91YL7|PG2IP_MOUSE PGAP2-interacting protein OS=Mus musculus OX=10090 GN=Cwh43 PE=1 SV=1	1	1	1	1	0	0	0	0	1	0	0	0	0	0	1	0	0	0	0	0	1	0	78.179	699	699	0.0028874	2.6527	0	0	0	0	2.1	0	0	0	0	0	156170000	0	0	0	0
P97792;A0A338P6N1	P97792;A0A338P6N1	5;3	5;3	5;3	Coxsackievirus and adenovirus receptor homolog	Cxadr	sp|P97792|CXAR_MOUSE Coxsackievirus and adenovirus receptor homolog OS=Mus musculus OX=10090 GN=Cxadr PE=1 SV=1;tr|A0A338P6N1|A0A338P6N1_MOUSE Coxsackievirus and adenovirus receptor homolog (Fragment) OS=Mus musculus OX=10090 GN=Cxadr PE=1 SV=1	2	5	5	5	2	2	3	2	2	4	2	2	3	2	2	4	2	2	3	2	2	4	39.947	365	365;136	0	14.334	6	9	12.3	6	6	11	227770000	113040000	247820000	213880000	208230000	239450000	10846000	5382900	11801000
G5E850;P56395;A0A494B9D8;E0CY88	G5E850;P56395	5;5;2;2	5;5;2;2	5;5;2;2	Cytochrome b5	Cyb5a	tr|G5E850|G5E850_MOUSE Cytochrome b5 OS=Mus musculus OX=10090 GN=Cyb5a PE=1 SV=1;sp|P56395|CYB5_MOUSE Cytochrome b5 OS=Mus musculus OX=10090 GN=Cyb5a PE=1 SV=2	4	5	5	5	3	2	5	3	4	4	3	2	5	3	4	4	3	2	5	3	4	4	11.142	98	98;134;54;110	0	138.59	46.9	25.5	65.3	46.9	56.1	56.1	517480000	207920000	649280000	421940000	554320000	794610000	32379000	34654000	85149000
Q9CQX2	Q9CQX2	5	5	5	Cytochrome b5 type B	Cyb5b	sp|Q9CQX2|CYB5B_MOUSE Cytochrome b5 type B OS=Mus musculus OX=10090 GN=Cyb5b PE=1 SV=1	1	5	5	5	5	3	5	1	4	5	5	3	5	1	4	5	5	3	5	1	4	5	16.318	146	146	0	323.31	58.2	47.9	58.2	15.8	34.9	58.2	1.6514e+09	533670000	1202800000	378800000	617800000	1.8245e+09	183780000	34952000	193870000
Q9DB73;G3UZG6	Q9DB73;G3UZG6	2;1	2;1	2;1	NADH-cytochrome b5 reductase 1	Cyb5r1	sp|Q9DB73|NB5R1_MOUSE NADH-cytochrome b5 reductase 1 OS=Mus musculus OX=10090 GN=Cyb5r1 PE=1 SV=1;tr|G3UZG6|G3UZG6_MOUSE Cytochrome-b5 reductase (Fragment) OS=Mus musculus OX=10090 GN=Cyb5r1 PE=1 SV=1	2	2	2	2	1	1	0	0	0	0	1	1	0	0	0	0	1	1	0	0	0	0	34.134	305	305;176	0.00025967	3.6647	5.9	2.6	0	0	0	0	35197000	16461000	0	0	0	0	2514100	1175800	0
Q9DCN2;F2Z456	Q9DCN2;F2Z456	14;12	14;12	14;12	NADH-cytochrome b5 reductase 3;NADH-cytochrome b5 reductase 3 membrane-bound form;NADH-cytochrome b5 reductase 3 soluble form;NADH-cytochrome b5 reductase	Cyb5r3	sp|Q9DCN2|NB5R3_MOUSE NADH-cytochrome b5 reductase 3 OS=Mus musculus OX=10090 GN=Cyb5r3 PE=1 SV=3;tr|F2Z456|F2Z456_MOUSE NADH-cytochrome b5 reductase OS=Mus musculus OX=10090 GN=Cyb5r3 PE=1 SV=1	2	14	14	14	9	7	8	8	9	9	9	7	8	8	9	9	9	7	8	8	9	9	34.127	301	301;313	0	211.64	35.9	29.2	35.9	33.2	35.9	39.5	2524700000	2516500000	2785100000	2468400000	1.6498e+09	2743400000	134000000	125130000	138690000
Q9D0M3;A0A2R8VHK1	Q9D0M3;A0A2R8VHK1	10;8	10;8	10;8	Cytochrome c1, heme protein, mitochondrial	Cyc1	sp|Q9D0M3|CY1_MOUSE Cytochrome c1, heme protein, mitochondrial OS=Mus musculus OX=10090 GN=Cyc1 PE=1 SV=1;tr|A0A2R8VHK1|A0A2R8VHK1_MOUSE Cytochrome c1, heme protein, mitochondrial (Fragment) OS=Mus musculus OX=10090 GN=Cyc1 PE=1 SV=1	2	10	10	10	7	4	7	7	6	7	7	4	7	7	6	7	7	4	7	7	6	7	35.327	325	325;165	0	235.96	32.3	23.4	34.5	30.5	24.9	27.1	2192500000	1.7633e+09	2364300000	1.8478e+09	1.6324e+09	1.6539e+09	110050000	74750000	121370000
P62897;CON__P62894;P00015	P62897	7;2;1	7;2;1	7;2;1	Cytochrome c, somatic	Cycs	sp|P62897|CYC_MOUSE Cytochrome c, somatic OS=Mus musculus OX=10090 GN=Cycs PE=1 SV=2	3	7	7	7	6	3	6	5	6	6	6	3	6	5	6	6	6	3	6	5	6	6	11.605	105	105;105;105	0	191.51	55.2	30.5	55.2	54.3	55.2	55.2	2778400000	781920000	2.982e+09	1.7099e+09	2640900000	2.0949e+09	408300000	117000000	412250000
Q7TMB8;A0A0R4J119;A0A0U1RQ05;G3UZI5	Q7TMB8;A0A0R4J119;A0A0U1RQ05	18;15;14;1	18;15;14;1	9;8;7;1	Cytoplasmic FMR1-interacting protein 1	Cyfip1	sp|Q7TMB8|CYFP1_MOUSE Cytoplasmic FMR1-interacting protein 1 OS=Mus musculus OX=10090 GN=Cyfip1 PE=1 SV=1;tr|A0A0R4J119|A0A0R4J119_MOUSE Cytoplasmic FMR1-interacting protein OS=Mus musculus OX=10090 GN=Cyfip1 PE=1 SV=1;tr|A0A0U1RQ05|A0A0U1RQ05_MOUSE Cytopl	4	18	18	9	4	5	5	5	2	6	4	5	5	5	2	6	3	1	1	1	0	4	145.24	1253	1253;1251;969;229	0	52.368	3.7	4.9	4.5	4.4	1.6	5.8	116480000	174130000	262570000	298440000	108500000	334330000	1428400	2720800	3194900
Q5SQX6;F6QD74	Q5SQX6;F6QD74	10;7	1;0	1;0	Cytoplasmic FMR1-interacting protein 2	Cyfip2	sp|Q5SQX6|CYFP2_MOUSE Cytoplasmic FMR1-interacting protein 2 OS=Mus musculus OX=10090 GN=Cyfip2 PE=1 SV=2;tr|F6QD74|F6QD74_MOUSE Cytoplasmic FMR1-interacting protein 2 (Fragment) OS=Mus musculus OX=10090 GN=Cyfip2 PE=1 SV=1	2	10	1	1	2	5	4	4	3	3	1	1	0	0	1	1	1	1	0	0	1	1	145.66	1253	1253;948	0.0066866	2.2154	2	5.3	3.5	3.7	2.6	2.6	39131000	30536000	0	0	15445000	20801000	592890	462670	0
Q8BKE6	Q8BKE6	9	9	9	Cytochrome P450 20A1	Cyp20a1	sp|Q8BKE6|CP20A_MOUSE Cytochrome P450 20A1 OS=Mus musculus OX=10090 GN=Cyp20a1 PE=1 SV=1	1	9	9	9	1	4	1	2	2	2	1	4	1	2	2	2	1	4	1	2	2	2	52.149	462	462	0	25.302	3.9	10.2	1.9	3.9	5.4	5.4	43802000	98135000	997410000	104100000	66206000	74123000	1564400	3504800	35622000
Q9D816;Q9WV19	Q9D816	8;1	7;0	7;0	Cytochrome P450 2C55	Cyp2c55	sp|Q9D816|CP255_MOUSE Cytochrome P450 2C55 OS=Mus musculus OX=10090 GN=Cyp2c55 PE=1 SV=1	2	8	7	7	7	1	7	4	4	1	6	1	6	4	4	1	6	1	6	4	4	1	56.095	490	490;494	0	83.498	16.3	2.7	17.8	9.2	10.2	2.7	606170000	0	1.5826e+09	170640000	498290000	78280000	17807000	0	42540000
Q148B1	Q148B1	10	10	5		Cyp2c65	tr|Q148B1|Q148B1_MOUSE Cytochrome P450, family 2, subfamily c, polypeptide 65 OS=Mus musculus OX=10090 GN=Cyp2c65 PE=1 SV=1	1	10	10	5	3	1	10	1	3	1	3	1	10	1	3	1	1	0	5	0	1	0	56.21	490	490	0	35.983	6.9	1.4	24.9	3.1	7.1	3.1	252860000	0	1263600000	45918000	116090000	15192000	5895700	0	27425000
Q9JKY7;A0A2R8VKC7	Q9JKY7;A0A2R8VKC7	3;2	2;2	2;2		Cyp2d22	tr|Q9JKY7|Q9JKY7_MOUSE Cytochrome P450 OS=Mus musculus OX=10090 GN=Cyp2d22 PE=1 SV=1;tr|A0A2R8VKC7|A0A2R8VKC7_MOUSE Cytochrome P450, family 2, subfamily d, polypeptide 22 (Fragment) OS=Mus musculus OX=10090 GN=Cyp2d22 PE=1 SV=1	2	3	2	2	2	1	1	1	0	1	1	1	1	1	0	1	1	1	1	1	0	1	56.467	500	500;240	0	3.8965	4.6	2.2	2.2	2.2	0	2.2	364000000	600490000	539580000	409070000	0	640100000	13000000	21446000	19271000
Q8CIM7;A0A0R4IZY2;Q6P8N9	Q8CIM7;A0A0R4IZY2	5;5;1	3;3;0	2;2;0	Cytochrome P450 2D26	Cyp2d26	sp|Q8CIM7|CP2DQ_MOUSE Cytochrome P450 2D26 OS=Mus musculus OX=10090 GN=Cyp2d26 PE=1 SV=1;tr|A0A0R4IZY2|A0A0R4IZY2_MOUSE Cytochrome P450 OS=Mus musculus OX=10090 GN=Cyp2d26 PE=1 SV=1	3	5	3	2	1	0	0	0	0	0	1	0	0	0	0	0	0	0	0	0	0	0	56.975	500	500;500;338	0.00050163	3.1383	2.4	0	0	0	0	0	16060000	0	0	0	0	0	553780	0	0
Q0PGA1;A0A1B0GSV7;Q05421	Q0PGA1;A0A1B0GSV7;Q05421	2;2;2	2;2;2	2;2;2	Cytochrome P450 2E1	Cyp2e1	tr|Q0PGA1|Q0PGA1_MOUSE Cytochrome P450 2E1 OS=Mus musculus OX=10090 GN=Cyp2e1 PE=1 SV=1;tr|A0A1B0GSV7|A0A1B0GSV7_MOUSE Cytochrome P450 2E1 OS=Mus musculus OX=10090 GN=Cyp2e1 PE=1 SV=1;sp|Q05421|CP2E1_MOUSE Cytochrome P450 2E1 OS=Mus musculus OX=10090 GN=Cy	3	2	2	2	0	1	0	0	0	0	0	1	0	0	0	0	0	1	0	0	0	0	38.171	333	333;434;493	0	6.0655	0	4.8	0	0	0	0	0	14484000	0	0	0	0	0	852020	0
D3Z7F1;Q9DBX6	D3Z7F1;Q9DBX6	4;4	4;4	4;4	Cytochrome P450 2S1	Cyp2s1	tr|D3Z7F1|D3Z7F1_MOUSE Cytochrome P450 OS=Mus musculus OX=10090 GN=Cyp2s1 PE=1 SV=1;sp|Q9DBX6|CP2S1_MOUSE Cytochrome P450 2S1 OS=Mus musculus OX=10090 GN=Cyp2s1 PE=1 SV=1	2	4	4	4	1	0	2	0	0	0	1	0	2	0	0	0	1	0	2	0	0	0	49.791	448	448;501	0	6.8033	2	0	4.9	0	0	0	24617000	0	108890000	0	0	0	984690	0	4355600
Q64464	Q64464	3	3	3	Cytochrome P450 3A13	Cyp3a13	sp|Q64464|CP3AD_MOUSE Cytochrome P450 3A13 OS=Mus musculus OX=10090 GN=Cyp3a13 PE=1 SV=1	1	3	3	3	1	1	1	0	1	0	1	1	1	0	1	0	1	1	1	0	1	0	57.492	503	503	0.00025491	3.3341	2.6	2.6	2.6	0	2.6	0	31647000	41666000	74476000	0	26307000	0	1265900	1666600	2979000
Q8K0C4	Q8K0C4	10	10	10	Lanosterol 14-alpha demethylase	Cyp51a1	sp|Q8K0C4|CP51A_MOUSE Lanosterol 14-alpha demethylase OS=Mus musculus OX=10090 GN=Cyp51a1 PE=1 SV=1	1	10	10	10	6	4	4	2	4	3	6	4	4	2	4	3	6	4	4	2	4	3	56.775	503	503	0	121.77	16.3	9.3	10.9	5.6	11.7	8.7	390540000	163040000	242510000	139620000	257990000	205760000	16272000	6793300	10105000
Q3TZ02;A2A517;Q9QX11;A0A1Y7VIW9;A0A1B0GRX7;Q99KH2;P63034	Q3TZ02;A2A517;Q9QX11;A0A1Y7VIW9;A0A1B0GRX7;Q99KH2;P63034	2;2;2;1;1;1;1	2;2;2;1;1;1;1	1;1;1;0;0;0;0	Cytohesin-1;Cytohesin-2	Cyth1;Cyth2	tr|Q3TZ02|Q3TZ02_MOUSE Cytohesin-1 OS=Mus musculus OX=10090 GN=Cyth1 PE=1 SV=1;tr|A2A517|A2A517_MOUSE Cytohesin-1 (Fragment) OS=Mus musculus OX=10090 GN=Cyth1 PE=1 SV=1;sp|Q9QX11|CYH1_MOUSE Cytohesin-1 OS=Mus musculus OX=10090 GN=Cyth1 PE=1 SV=2;tr|A0A1Y7V	7	2	2	1	1	1	1	1	0	0	1	1	1	1	0	0	0	0	0	0	0	0	46.448	400	400;460;398;202;383;399;400	0.001237	2.9404	2.8	2.8	2.8	2.8	0	0	35167000	28510000	37129000	37904000	0	0	1758300	1425500	1856400
Q9D172;A0A1W2P870;A0A1W2P7B6	Q9D172;A0A1W2P870;A0A1W2P7B6	8;4;4	8;4;4	8;4;4	ES1 protein homolog, mitochondrial	D10Jhu81e	sp|Q9D172|GAL3A_MOUSE Glutamine amidotransferase-like class 1 domain-containing protein 3, mitochondrial OS=Mus musculus OX=10090 GN=Gatd3 PE=1 SV=1;tr|A0A1W2P870|A0A1W2P870_MOUSE Glutamine amidotransferase-like class 1 domain-containing protein 3A, mitoch	3	8	8	8	4	3	5	1	7	3	4	3	5	1	7	3	4	3	5	1	7	3	28.09	266	266;116;195	0	323.31	27.4	22.6	35	9.4	39.8	23.3	920280000	494460000	1.0702e+09	374420000	853830000	498340000	29327000	10940000	21120000
Q9Z1R4	Q9Z1R4	1	1	1	Uncharacterized protein C6orf47 homolog	D17h6s53e	sp|Q9Z1R4|CF047_MOUSE Uncharacterized protein C6orf47 homolog OS=Mus musculus OX=10090 GN=D17h6s53e PE=1 SV=1	1	1	1	1	0	1	0	0	1	1	0	1	0	0	1	1	0	1	0	0	1	1	32.014	293	293	0.0073529	2.1808	0	5.1	0	0	5.1	5.1	0	24894000	0	0	21211000	29404000	0	2074500	0
E9PX84;Q3TRE6;E9QL31;A0A0R4J104;P98078;Q9DCE6;E0CXT5;F6TQN9;E0CZ53	E9PX84;Q3TRE6;E9QL31;A0A0R4J104;P98078;Q9DCE6;E0CXT5;F6TQN9	4;4;4;4;4;3;3;3;1	4;4;4;4;4;3;3;3;1	4;4;4;4;4;3;3;3;1	Disabled homolog 2	Dab2	tr|E9PX84|E9PX84_MOUSE Disabled homolog 2 OS=Mus musculus OX=10090 GN=Dab2 PE=1 SV=1;tr|Q3TRE6|Q3TRE6_MOUSE Disabled homolog 2 OS=Mus musculus OX=10090 GN=Dab2 PE=1 SV=1;tr|E9QL31|E9QL31_MOUSE Disabled homolog 2 OS=Mus musculus OX=10090 GN=Dab2 PE=1 SV=1;t	9	4	4	4	3	2	2	3	1	2	3	2	2	3	1	2	3	2	2	3	1	2	56.503	527	527;548;745;766;766;235;236;634;110	0	9.6798	6.5	4.4	4.4	7.4	2.5	4.4	37305000	54773000	35246000	106110000	56023000	68589000	1963400	2882800	1855000
P61804	P61804	3	3	3	Dolichyl-diphosphooligosaccharide--protein glycosyltransferase subunit DAD1	Dad1	sp|P61804|DAD1_MOUSE Dolichyl-diphosphooligosaccharide--protein glycosyltransferase subunit DAD1 OS=Mus musculus OX=10090 GN=Dad1 PE=1 SV=3	1	3	3	3	3	3	3	2	2	3	3	3	3	2	2	3	3	3	3	2	2	3	12.497	113	113	0	25.509	28.3	28.3	28.3	19.5	19.5	28.3	707930000	651880000	568820000	601590000	195370000	507140000	141590000	130380000	113760000
Q62165	Q62165	12	12	12	Dystroglycan;Alpha-dystroglycan;Beta-dystroglycan	Dag1	sp|Q62165|DAG1_MOUSE Dystroglycan 1 OS=Mus musculus OX=10090 GN=Dag1 PE=1 SV=4	1	12	12	12	6	4	7	4	6	8	6	4	7	4	6	8	6	4	7	4	6	8	96.904	893	893	0	144.25	8.2	6.4	10.6	5.5	7.5	10.6	794120000	467170000	759930000	438060000	456420000	1169100000	20362000	7808200	13543000
Q8VC30;Q3UTZ4;A0A494BB96;A0A494BBI2	Q8VC30;Q3UTZ4	5;4;1;1	5;4;1;1	5;4;1;1	Bifunctional ATP-dependent dihydroxyacetone kinase/FAD-AMP lyase (cyclizing);ATP-dependent dihydroxyacetone kinase;FAD-AMP lyase (cyclizing)	Dak	sp|Q8VC30|TKFC_MOUSE Triokinase/FMN cyclase OS=Mus musculus OX=10090 GN=Tkfc PE=1 SV=1;tr|Q3UTZ4|Q3UTZ4_MOUSE ATP-dependent dihydroxyacetone kinase OS=Mus musculus OX=10090 GN=Tkfc PE=1 SV=1	4	5	5	5	2	1	3	0	1	0	2	1	3	0	1	0	2	1	3	0	1	0	59.69	578	578;527;162;182	0	66.662	7.8	4.2	10.2	0	2.1	0	83225000	36214000	168420000	0	39417000	0	1338700	1248800	4195200
G3X9M0;Q9ER88;A0A0R4J1B9;G3UWM7;G3UWZ6;G3UWJ4;G3UZC0;G3UYM6;G3UWR5	G3X9M0;Q9ER88;A0A0R4J1B9;G3UWM7;G3UWZ6	6;6;5;4;4;2;2;1;1	6;6;5;4;4;2;2;1;1	6;6;5;4;4;2;2;1;1	28S ribosomal protein S29, mitochondrial	Dap3	tr|G3X9M0|G3X9M0_MOUSE 28S ribosomal protein S29, mitochondrial OS=Mus musculus OX=10090 GN=Dap3 PE=1 SV=1;sp|Q9ER88|RT29_MOUSE 28S ribosomal protein S29, mitochondrial OS=Mus musculus OX=10090 GN=Dap3 PE=1 SV=1;tr|A0A0R4J1B9|A0A0R4J1B9_MOUSE 28S ribosomal	9	6	6	6	1	2	2	2	4	1	1	2	2	2	4	1	1	2	2	2	4	1	45.287	396	396;391;366;217;255;200;212;133;165	0	69.602	3.8	6.6	6.8	6.8	12.6	3.8	51357000	74761000	107710000	121960000	132740000	52635000	2232900	1494500	2797900
Q922B2;Q8BJY7	Q922B2	25;3	25;3	25;3	Aspartate--tRNA ligase, cytoplasmic	Dars	sp|Q922B2|SYDC_MOUSE Aspartate--tRNA ligase, cytoplasmic OS=Mus musculus OX=10090 GN=Dars1 PE=1 SV=2	2	25	25	25	10	6	12	9	9	10	10	6	12	9	9	10	10	6	12	9	9	10	57.147	501	501;87	0	148.68	25.9	14.4	30.7	17.4	18.4	24.8	806870000	459000000	954530000	595860000	656020000	732160000	12066000	5607100	20720000
Q8BIP0	Q8BIP0	3	3	3	Aspartate--tRNA ligase, mitochondrial	Dars2	sp|Q8BIP0|SYDM_MOUSE Aspartate--tRNA ligase, mitochondrial OS=Mus musculus OX=10090 GN=Dars2 PE=1 SV=1	1	3	3	3	1	1	0	1	1	1	1	1	0	1	1	1	1	1	0	1	1	1	74.101	653	653	0	4.7164	1.4	1.4	0	1.4	1.4	1.4	24700000	22649000	0	28042000	13223000	28062000	617510	566220	0
Q9JII5;Q3UGB5;D3Z4J1	Q9JII5;Q3UGB5;D3Z4J1	5;5;4	5;5;4	5;5;4	DAZ-associated protein 1	Dazap1	sp|Q9JII5|DAZP1_MOUSE DAZ-associated protein 1 OS=Mus musculus OX=10090 GN=Dazap1 PE=1 SV=2;tr|Q3UGB5|Q3UGB5_MOUSE DAZ-associated protein 1 OS=Mus musculus OX=10090 GN=Dazap1 PE=1 SV=1;tr|D3Z4J1|D3Z4J1_MOUSE DAZ-associated protein 1 (Fragment) OS=Mus muscu	3	5	5	5	4	2	5	3	2	4	4	2	5	3	2	4	4	2	5	3	2	4	43.214	406	406;406;171	0	119.52	15.5	7.9	19	11.8	7.6	15	397710000	278560000	531250000	307200000	264080000	215170000	25968000	11355000	39373000
P31786;M0QWU8;Q4VWZ5;D3Z563	P31786;M0QWU8;Q4VWZ5	6;4;3;2	6;4;3;2	6;4;3;2	Acyl-CoA-binding protein	Dbi	sp|P31786|ACBP_MOUSE Acyl-CoA-binding protein OS=Mus musculus OX=10090 GN=Dbi PE=1 SV=2;tr|M0QWU8|M0QWU8_MOUSE Acyl-CoA-binding protein OS=Mus musculus OX=10090 GN=Dbi PE=1 SV=1;tr|Q4VWZ5|Q4VWZ5_MOUSE Acyl-CoA-binding protein OS=Mus musculus OX=10090 GN=Db	4	6	6	6	4	2	6	3	4	4	4	2	6	3	4	4	4	2	6	3	4	4	10	87	87;77;135;63	0	189.76	54	39.1	55.2	55.2	54	54	3.7354e+09	2.9264e+09	5.9937e+09	3.6153e+09	6.2572e+09	4315500000	383860000	240110000	537600000
Q9QXS6;A0A0R4J1E3;F7CPL2	Q9QXS6;A0A0R4J1E3	5;5;2	5;5;2	5;5;2	Drebrin	Dbn1	sp|Q9QXS6|DREB_MOUSE Drebrin OS=Mus musculus OX=10090 GN=Dbn1 PE=1 SV=4;tr|A0A0R4J1E3|A0A0R4J1E3_MOUSE Drebrin OS=Mus musculus OX=10090 GN=Dbn1 PE=1 SV=1	3	5	5	5	1	2	3	3	2	2	1	2	3	3	2	2	1	2	3	3	2	2	77.286	706	706;661;169	0	63.9	2.1	5	7.9	7.9	5.4	5.4	29483000	86556000	116850000	156970000	91563000	143790000	1016700	813330	1071200
Q62418	Q62418	10	10	10	Drebrin-like protein	Dbnl	sp|Q62418|DBNL_MOUSE Drebrin-like protein OS=Mus musculus OX=10090 GN=Dbnl PE=1 SV=2	1	10	10	10	5	2	4	3	4	3	5	2	4	3	4	3	5	2	4	3	4	3	48.699	436	436	0	99.523	19.7	7.6	15.1	12.2	12.4	9.6	224610000	54454000	241390000	121400000	280890000	240610000	9336500	1246100	10078000
Q923B1;F6S2R9;D3YXA2	Q923B1;F6S2R9;D3YXA2	2;1;1	2;1;1	2;1;1	Lariat debranching enzyme	Dbr1	sp|Q923B1|DBR1_MOUSE Lariat debranching enzyme OS=Mus musculus OX=10090 GN=Dbr1 PE=1 SV=2;tr|F6S2R9|F6S2R9_MOUSE Lariat debranching enzyme (Fragment) OS=Mus musculus OX=10090 GN=Dbr1 PE=1 SV=1;tr|D3YXA2|D3YXA2_MOUSE Lariat debranching enzyme (Fragment) OS=	3	2	2	2	1	1	1	1	0	1	1	1	1	1	0	1	1	1	1	1	0	1	62.289	550	550;164;231	0	6.0735	3.3	3.3	3.3	3.3	0	2.4	39552000	34530000	0	40177000	0	29068000	1883400	1644300	0
P53395;A0A0G2JGU0	P53395	12;1	12;1	12;1	Lipoamide acyltransferase component of branched-chain alpha-keto acid dehydrogenase complex, mitochondrial	Dbt	sp|P53395|ODB2_MOUSE Lipoamide acyltransferase component of branched-chain alpha-keto acid dehydrogenase complex, mitochondrial OS=Mus musculus OX=10090 GN=Dbt PE=1 SV=2	2	12	12	12	4	5	5	4	4	6	4	5	5	4	4	6	4	5	5	4	4	6	53.246	482	482;27	0	52.002	13.1	14.9	13.7	13.9	11.2	16.6	139830000	362180000	408430000	180720000	124880000	257560000	1126700	7133400	9935500
P61963	P61963	4	4	4	DDB1- and CUL4-associated factor 7	Dcaf7	sp|P61963|DCAF7_MOUSE DDB1- and CUL4-associated factor 7 OS=Mus musculus OX=10090 GN=Dcaf7 PE=1 SV=1	1	4	4	4	2	0	0	0	1	3	2	0	0	0	1	3	2	0	0	0	1	3	38.926	342	342	0	36.747	6.1	0	0	0	3.8	12.9	53504000	0	0	0	0	103640000	3566900	0	0
P28654	P28654	14	13	13	Decorin	Dcn	sp|P28654|PGS2_MOUSE Decorin OS=Mus musculus OX=10090 GN=Dcn PE=1 SV=1	1	14	13	13	6	8	7	5	7	7	6	8	7	5	7	6	6	8	7	5	7	6	39.809	354	354	0	323.31	18.4	30.5	21.8	18.1	27.7	20.6	2289200000	2624300000	1.9365e+09	2.017e+09	1.6074e+09	1422000000	72371000	69028000	74342000
Q91YD3;A0A286YDC8	Q91YD3;A0A286YDC8	2;1	2;1	2;1	mRNA-decapping enzyme 1A	Dcp1a	sp|Q91YD3|DCP1A_MOUSE mRNA-decapping enzyme 1A OS=Mus musculus OX=10090 GN=Dcp1a PE=1 SV=1;tr|A0A286YDC8|A0A286YDC8_MOUSE mRNA-decapping enzyme 1A (Fragment) OS=Mus musculus OX=10090 GN=Dcp1a PE=1 SV=1	2	2	2	2	0	0	1	0	1	0	0	0	1	0	1	0	0	0	1	0	1	0	65.218	602	602;419	0	5.7091	0	0	2	0	3.5	0	0	0	20807000	0	23708000	0	0	0	866940
Q9DAR7;Q3TBW9	Q9DAR7;Q3TBW9	6;5	6;5	6;5	m7GpppX diphosphatase	Dcps	sp|Q9DAR7|DCPS_MOUSE m7GpppX diphosphatase OS=Mus musculus OX=10090 GN=Dcps PE=1 SV=1;tr|Q3TBW9|Q3TBW9_MOUSE DCS-1 OS=Mus musculus OX=10090 GN=Dcps PE=1 SV=1	2	6	6	6	6	4	6	4	3	3	6	4	6	4	3	3	6	4	6	4	3	3	38.988	338	338;291	0	131.84	25.7	17.8	25.7	17.8	13.9	12.1	496910000	379720000	587900000	593000000	130240000	326910000	14954000	9517100	15793000
E9Q586;D3YX34;E9Q3M3;O08788;D3Z2M9;D3YYG9	E9Q586;D3YX34;E9Q3M3;O08788	24;23;23;23;1;1	24;23;23;23;1;1	24;23;23;23;1;1	Dynactin subunit 1	Dctn1	tr|E9Q586|E9Q586_MOUSE Dynactin subunit 1 OS=Mus musculus OX=10090 GN=Dctn1 PE=1 SV=1;tr|D3YX34|D3YX34_MOUSE Dynactin subunit 1 OS=Mus musculus OX=10090 GN=Dctn1 PE=1 SV=1;tr|E9Q3M3|E9Q3M3_MOUSE Dynactin subunit 1 OS=Mus musculus OX=10090 GN=Dctn1 PE=1 SV=	6	24	24	24	12	12	11	13	11	11	12	12	11	13	11	11	12	12	11	13	11	11	136.85	1239	1239;1142;1264;1281;159;189	0	294.84	17.7	18.5	16.5	18.2	15.7	16.5	629180000	731620000	779780000	784050000	588260000	684550000	7475800	7990300	6423100
Q99KJ8	Q99KJ8	15	15	15	Dynactin subunit 2	Dctn2	sp|Q99KJ8|DCTN2_MOUSE Dynactin subunit 2 OS=Mus musculus OX=10090 GN=Dctn2 PE=1 SV=3	1	15	15	15	10	9	11	9	7	10	10	9	11	9	7	10	10	9	11	9	7	10	44.116	402	402	0	323.31	36.6	35.1	43.8	33.8	22.6	35.1	1300100000	1.046e+09	1.658e+09	1271800000	817550000	1.6271e+09	51987000	46128000	71665000
Q9Z0Y1;E9Q919	Q9Z0Y1;E9Q919	7;4	7;4	7;4	Dynactin subunit 3	Dctn3	sp|Q9Z0Y1|DCTN3_MOUSE Dynactin subunit 3 OS=Mus musculus OX=10090 GN=Dctn3 PE=1 SV=2;tr|E9Q919|E9Q919_MOUSE Dynactin subunit 3 OS=Mus musculus OX=10090 GN=Dctn3 PE=1 SV=1	2	7	7	7	2	2	1	1	2	1	2	2	1	1	2	1	2	2	1	1	2	1	20.978	186	186;159	0	8.9587	9.1	15.6	4.8	4.8	9.1	4.8	110170000	46441000	53584000	45650000	189340000	61398000	10016000	4221900	4871200
Q8CBY8;Q3TRR2	Q8CBY8	6;1	6;1	6;1	Dynactin subunit 4	Dctn4	sp|Q8CBY8|DCTN4_MOUSE Dynactin subunit 4 OS=Mus musculus OX=10090 GN=Dctn4 PE=1 SV=1	2	6	6	6	2	2	2	3	3	2	2	2	2	3	3	2	2	2	2	3	3	2	53.056	467	467;48	0	27.54	6.4	6.4	6.4	13.5	8.1	6.4	124770000	80452000	91299000	178660000	136300000	128950000	4074700	2080500	2897700
H3BJ75;Q9QZB9	H3BJ75;Q9QZB9	1;1	1;1	1;1	Dynactin subunit 5	Dctn5	tr|H3BJ75|H3BJ75_MOUSE Dynactin subunit 5 OS=Mus musculus OX=10090 GN=Dctn5 PE=1 SV=1;sp|Q9QZB9|DCTN5_MOUSE Dynactin subunit 5 OS=Mus musculus OX=10090 GN=Dctn5 PE=1 SV=1	2	1	1	1	1	1	1	1	0	1	1	1	1	1	0	1	1	1	1	1	0	1	6.2671	54	54;182	0.00049888	3.0745	18.5	18.5	18.5	18.5	0	18.5	46138000	20523000	51673000	46565000	0	38442000	11535000	5130800	12918000
D3Z6A1;D3Z6H3;Q9WUB4	D3Z6A1;D3Z6H3;Q9WUB4	1;1;1	1;1;1	1;1;1	Dynactin subunit 6	Dctn6	tr|D3Z6A1|D3Z6A1_MOUSE Dynactin subunit 6 (Fragment) OS=Mus musculus OX=10090 GN=Dctn6 PE=1 SV=1;tr|D3Z6H3|D3Z6H3_MOUSE Dynactin subunit 6 OS=Mus musculus OX=10090 GN=Dctn6 PE=1 SV=1;sp|Q9WUB4|DCTN6_MOUSE Dynactin subunit 6 OS=Mus musculus OX=10090 GN=Dctn	3	1	1	1	1	1	1	1	1	1	1	1	1	1	1	1	1	1	1	1	1	1	11.228	103	103;185;190	0.00050365	3.1751	13.6	13.6	13.6	13.6	13.6	13.6	0	64989000	81533000	82698000	0	63626000	0	21663000	27178000
A0A0G2JEA2;A0A0G2JDN9;A0A1B0GXL7;A0A0G2JDM0;A0A140T8R8;A0A0G2JGV7;Q3UT23;A0A1Y7VP24;Q9QZ73	A0A0G2JEA2;A0A0G2JDN9;A0A1B0GXL7;A0A0G2JDM0;A0A140T8R8;A0A0G2JGV7;Q3UT23;A0A1Y7VP24;Q9QZ73	3;3;3;3;3;3;3;3;3	3;3;3;3;3;3;3;3;3	3;3;3;3;3;3;3;3;3	DCN1-like protein;DCN1-like protein 1	Dcun1d1	tr|A0A0G2JEA2|A0A0G2JEA2_MOUSE DCN1-like protein OS=Mus musculus OX=10090 GN=Dcun1d1 PE=1 SV=1;tr|A0A0G2JDN9|A0A0G2JDN9_MOUSE DCN1-like protein (Fragment) OS=Mus musculus OX=10090 GN=Dcun1d1 PE=1 SV=4;tr|A0A1B0GXL7|A0A1B0GXL7_MOUSE DCN1-like protein (Fragm	9	3	3	3	3	0	2	1	1	1	3	0	2	1	1	1	3	0	2	1	1	1	10.917	93	93;114;115;142;214;220;244;259;259	0	83.038	39.8	0	31.2	18.3	18.3	18.3	98960000	0	194530000	63721000	53792000	81620000	16493000	0	32421000
Q91X52;A2AC16	Q91X52;A2AC16	10;9	9;8	9;8	L-xylulose reductase	Dcxr	sp|Q91X52|DCXR_MOUSE L-xylulose reductase OS=Mus musculus OX=10090 GN=Dcxr PE=1 SV=2;tr|A2AC16|A2AC16_MOUSE L-xylulose reductase OS=Mus musculus OX=10090 GN=Dcxr PE=1 SV=1	2	10	9	9	2	2	3	3	2	5	2	2	3	3	2	4	2	2	3	3	2	4	25.746	244	244;236	0	72.914	9.8	12.7	17.6	14.8	8.2	24.2	106690000	179850000	194320000	141490000	85258000	287730000	7112600	11990000	12955000
Q9CWS0;D3YU15	Q9CWS0;D3YU15	12;9	12;9	11;8	N(G),N(G)-dimethylarginine dimethylaminohydrolase 1	Ddah1	sp|Q9CWS0|DDAH1_MOUSE N(G),N(G)-dimethylarginine dimethylaminohydrolase 1 OS=Mus musculus OX=10090 GN=Ddah1 PE=1 SV=3;tr|D3YU15|D3YU15_MOUSE Dimethylargininase OS=Mus musculus OX=10090 GN=Ddah1 PE=1 SV=1	2	12	12	11	3	4	6	4	4	7	3	4	6	4	4	7	3	4	6	4	4	6	31.381	285	285;182	0	48.982	16.5	21.8	30.2	22.1	16.1	29.5	300930000	560710000	905740000	316200000	555540000	1224700000	11910000	27275000	53279000
Q99LD8;O08972;G3UZR0	Q99LD8;O08972;G3UZR0	7;6;4	6;5;3	6;5;3	N(G),N(G)-dimethylarginine dimethylaminohydrolase 2	Ddah2	sp|Q99LD8|DDAH2_MOUSE N(G),N(G)-dimethylarginine dimethylaminohydrolase 2 OS=Mus musculus OX=10090 GN=Ddah2 PE=1 SV=1;tr|O08972|O08972_MOUSE Dimethylargininase OS=Mus musculus OX=10090 GN=Ddah2 PE=1 SV=1;tr|G3UZR0|G3UZR0_MOUSE Dimethylargininase (Fragment)	3	7	6	6	3	0	3	1	3	2	3	0	3	1	3	1	3	0	3	1	3	1	29.645	285	285;244;157	0	27.215	13.3	0	11.9	5.6	14	8.4	240100000	0	112430000	0	414170000	0	10287000	0	4765900
Q3U1J4;A0A494BAF6;A0A494B987;A0A494BBJ6	Q3U1J4	27;10;9;2	27;10;9;2	27;10;9;2	DNA damage-binding protein 1	Ddb1	sp|Q3U1J4|DDB1_MOUSE DNA damage-binding protein 1 OS=Mus musculus OX=10090 GN=Ddb1 PE=1 SV=2	4	27	27	27	8	11	11	8	6	8	8	11	11	8	6	8	8	11	11	8	6	8	126.85	1140	1140;420;451;196	0	236.7	8.2	12	13.2	9.1	5.7	10.1	522630000	845510000	728760000	651380000	511840000	680010000	7031200	12170000	11565000
O88533;Q5SUV9	O88533;Q5SUV9	8;5	8;5	8;5	Aromatic-L-amino-acid decarboxylase	Ddc	sp|O88533|DDC_MOUSE Aromatic-L-amino-acid decarboxylase OS=Mus musculus OX=10090 GN=Ddc PE=1 SV=1;tr|Q5SUV9|Q5SUV9_MOUSE Aromatic-L-amino-acid decarboxylase (Fragment) OS=Mus musculus OX=10090 GN=Ddc PE=1 SV=1	2	8	8	8	3	4	5	3	3	7	3	4	5	3	3	7	3	4	5	3	3	7	53.873	480	480;253	0	104.79	11	15.8	16.7	11	10	24.2	209510000	149990000	229490000	150640000	149700000	347260000	5888200	5467800	11475000
A2ADY9	A2ADY9	8	8	8	Protein DDI1 homolog 2	Ddi2	sp|A2ADY9|DDI2_MOUSE Protein DDI1 homolog 2 OS=Mus musculus OX=10090 GN=Ddi2 PE=1 SV=1	1	8	8	8	4	3	2	5	3	5	4	3	2	5	3	5	4	3	2	5	3	5	44.59	399	399	0	100.46	17	13.5	7.3	24.1	9.3	19.3	43997000	121100000	113190000	128090000	33816000	213420000	2095100	2992300	3121600
O54734	O54734	14	14	14	Dolichyl-diphosphooligosaccharide--protein glycosyltransferase 48 kDa subunit	Ddost	sp|O54734|OST48_MOUSE Dolichyl-diphosphooligosaccharide--protein glycosyltransferase 48 kDa subunit OS=Mus musculus OX=10090 GN=Ddost PE=1 SV=2	1	14	14	14	8	6	7	5	5	5	8	6	7	5	5	5	8	6	7	5	5	5	49.027	441	441	0	179.36	21.1	20.2	30.4	13.6	13.6	13.2	1319700000	1297200000	753610000	720760000	432070000	589000000	59985000	51607000	28756000
Q80WW9	Q80WW9	1	1	1	DDRGK domain-containing protein 1	Ddrgk1	sp|Q80WW9|DDRGK_MOUSE DDRGK domain-containing protein 1 OS=Mus musculus OX=10090 GN=Ddrgk1 PE=1 SV=2	1	1	1	1	0	0	1	0	0	1	0	0	1	0	0	1	0	0	1	0	0	1	35.977	315	315	0.0028867	2.6523	0	0	5.4	0	0	5.4	0	0	59379000	0	0	42824000	0	0	4241400
O35215;G3UZN1	O35215;G3UZN1	8;4	3;0	3;0	D-dopachrome decarboxylase	Ddt	sp|O35215|DOPD_MOUSE D-dopachrome decarboxylase OS=Mus musculus OX=10090 GN=Ddt PE=1 SV=3;tr|G3UZN1|G3UZN1_MOUSE D-dopachrome decarboxylase OS=Mus musculus OX=10090 GN=Ddt PE=1 SV=1	2	8	3	3	4	4	4	3	4	6	2	1	1	1	2	2	2	1	1	1	2	2	13.077	118	118;73	0	66.391	41.5	51.7	51.7	42.4	52.5	69.5	418830000	262250000	369710000	185540000	494780000	635780000	20560000	10089000	20895000
[truncated: 3,229 more rows]
[truncated: 23 more columns]

## Sheet: Proteomic analysis
Gene symbol	Log2con1	Log2con2	Log2con3	Log2CRC1	Log2CRC2	Log2CRC3	-Log10pvalue	N: Student's T-test q-value CRC_con	Log2fold change	N: Student's T-test Test statistic CRC_con
[truncated: 2,723 more rows]
