# Supplementary material for: Dietary palmitic acid inhibits colorectal cancer progression through enhancing bisecting GlcNAc
Source: JCI Insight. 2026 Mar 23;11(6):e179533. doi: 10.1172/jci.insight.179533 (PMC13043105; doi:10.1172/jci.insight.179533)
Supplement: Supplemental table 3 [file jciinsight-11-179533-s011.xlsx]

## Sheet: NC1
Title	Scan	RT(min)	PrecursorMZ	Charge	Peptide	Modification	PeptideMass	Protein	GlycoSite	PeptideScore	PeptideFDR	CoreMatch	CoreScore	GlycanExpMass	GlycanID	GlycanComposition	GlycanMass	GlycanScore	GlycanFDR	Delta(Da)	Delta(ppm)
GP_NC1_Glyco.2971.2971.3	2971	5.82	884.027	3	HLNSSHPR		946.473	tr|A0A0A0MSK5|A0A0A0MSK5_HUMAN(pre=K,post=S);tr|H0Y4R4|H0Y4R4_HUMAN(pre=K,post=S);tr|J3KN66|J3KN66_HUMAN(pre=K,post=S);sp|Q5JTV8|TOIP1_HUMAN(pre=K,post=S);	278;134;415;399;	200.08	0	6	266.326	1702.59	G40442UK	Hex(8)HexNAc(2)	1702.58	119.749	0	0.0042	1.5877
GP_NC1_Glyco.3007.3007.3	3007	5.86	830.008	3	HLNSSHPR		946.473	tr|A0A0A0MSK5|A0A0A0MSK5_HUMAN(pre=K,post=S);tr|H0Y4R4|H0Y4R4_HUMAN(pre=K,post=S);tr|J3KN66|J3KN66_HUMAN(pre=K,post=S);sp|Q5JTV8|TOIP1_HUMAN(pre=K,post=S);	278;134;415;399;	201.257	0	6	283.86	1540.53	G92708ST	Hex(7)HexNAc(2)	1540.53	108.925	0	0.0004	0.1574
GP_NC1_Glyco.3182.3182.2	3182	6.04	1277.01	2	AANGSLR		687.366	sp|P11279|LAMP1_HUMAN(pre=K,post=A);	322;	98.5924	0.009	6	69.0709	1864.64	G45290DI	Hex(9)HexNAc(2)	1864.63	32.081	0.0041	0.0029	1.1501
GP_NC1_Glyco.3546.3546.2	3546	6.38	1188.48	2	SLSNSTAR		834.419	tr|E9PIG2|E9PIG2_HUMAN(pre=R,post=N);tr|E9PJH8|E9PJH8_HUMAN(pre=R,post=N);tr|E9PK86|E9PK86_HUMAN(pre=R,post=N);tr|E9PMI5|E9PMI5_HUMAN(pre=R,post=N);tr|E9PNX1|E9PNX1_HUMAN(pre=R,post=N);tr|E9PPV6|E9PPV6_HUMAN(pre=R,post=N);tr|E9PQ34|E9PQ34_HUMAN(pre=R,post=N);tr|E9PR70|E9PR70_HUMAN(pre=R,post=N);tr|E9PRS3|E9PRS3_HUMAN(pre=R,post=N);sp|P50454|SERPH_HUMAN(pre=R,post=N);	120;120;120;120;120;120;73;120;120;120;	126.616	0.0021	6	85.1719	1540.53	G10122RQ	Hex(7)HexNAc(2)	1540.53	31.3563	0.004	-0.0004	-0.1786
GP_NC1_Glyco.3663.3663.3	3663	6.46	982.051	3	YHSQTYGNGSK		1240.55	sp|Q13438|OS9_HUMAN(pre=R,post=C);	177;	534.061	0	6	474.347	1702.58	G40442UK	Hex(8)HexNAc(2)	1702.58	119.481	0	0.003	1.0043
GP_NC1_Glyco.3687.3687.2	3687	6.5	1107.46	2	SLSNSTAR		834.419	tr|E9PIG2|E9PIG2_HUMAN(pre=R,post=N);tr|E9PJH8|E9PJH8_HUMAN(pre=R,post=N);tr|E9PK86|E9PK86_HUMAN(pre=R,post=N);tr|E9PMI5|E9PMI5_HUMAN(pre=R,post=N);tr|E9PNX1|E9PNX1_HUMAN(pre=R,post=N);tr|E9PPV6|E9PPV6_HUMAN(pre=R,post=N);tr|E9PQ34|E9PQ34_HUMAN(pre=R,post=N);tr|E9PR70|E9PR70_HUMAN(pre=R,post=N);tr|E9PRS3|E9PRS3_HUMAN(pre=R,post=N);sp|P50454|SERPH_HUMAN(pre=R,post=N);	120;120;120;120;120;120;73;120;120;120;	113.748	0.0037	6	79.009	1378.48	G51266ML	Hex(6)HexNAc(2)	1378.48	28.1439	0.0074	0.0006	0.2911
GP_NC1_Glyco.3763.3763.3	3763	6.57	874.016	3	YHSQTYGNGSK		1240.55	sp|Q13438|OS9_HUMAN(pre=R,post=C);	177;	358.036	0.0074	6	317.485	1378.48	G21284IS	Hex(6)HexNAc(2)	1378.48	61.7184	0	0.004	1.5282
GP_NC1_Glyco.4367.4367.3	4367	7.16	942.069	3	NVTHHVSVTK		1120.6	tr|E9PHI4|E9PHI4_HUMAN(pre=R,post=Q);tr|H0Y6N5|H0Y6N5_HUMAN(pre=R,post=Q);tr|H0Y742|H0Y742_HUMAN(pre=R,post=Q);tr|H7C2K3|H7C2K3_HUMAN(pre=R,post=Q);sp|O94901|SUN1_HUMAN(pre=R,post=Q);	598;410;486;279;561;	430.115	0	6	482.617	1702.59	G40442UK	Hex(8)HexNAc(2)	1702.58	140.757	0	0.0066	2.3419
GP_NC1_Glyco.4370.4370.3	4370	7.16	889.724	3	GPGIKPNQTSK		1125.61	tr|F6S8M0|F6S8M0_HUMAN(pre=R,post=M);tr|H0YFA9|H0YFA9_HUMAN(pre=R,post=R);tr|H7C3P4|H7C3P4_HUMAN(pre=R,post=M);sp|P15586|GNS_HUMAN(pre=R,post=M);	394;182;306;362;	371.177	0.0057	5	476.462	1540.53	G92708ST	Hex(7)HexNAc(2)	1540.53	139.62	0	0.0064	2.4148
GP_NC1_Glyco.4382.4382.3	4382	7.16	834.035	3	NVTHHVSVTK		1120.6	tr|E9PHI4|E9PHI4_HUMAN(pre=R,post=Q);tr|H0Y6N5|H0Y6N5_HUMAN(pre=R,post=Q);tr|H0Y742|H0Y742_HUMAN(pre=R,post=Q);tr|H7C2K3|H7C2K3_HUMAN(pre=R,post=Q);sp|O94901|SUN1_HUMAN(pre=R,post=Q);	598;410;486;279;561;	318.564	0.0082	6	364.852	1378.48	G21284IS	Hex(6)HexNAc(2)	1378.48	66.3465	0	0.0093	3.7239
GP_NC1_Glyco.4421.4421.3	4421	7.2	939.041	3	KNASNMEYR		1111.51	tr|Q9UFM8|Q9UFM8_HUMAN(pre=R,post=I);sp|Q9Y639|NPTN_HUMAN(pre=R,post=I);	160;197;	355.783	0.007	6	377.67	1702.59	G40442UK	Hex(8)HexNAc(2)	1702.58	87.6782	0	0.0107	3.7955
GP_NC1_Glyco.4495.4495.3	4495	7.27	726	3	NVTHHVSVTK		1120.6	tr|E9PHI4|E9PHI4_HUMAN(pre=R,post=Q);tr|H0Y6N5|H0Y6N5_HUMAN(pre=R,post=Q);tr|H0Y742|H0Y742_HUMAN(pre=R,post=Q);tr|H7C2K3|H7C2K3_HUMAN(pre=R,post=Q);sp|O94901|SUN1_HUMAN(pre=R,post=Q);	598;410;486;279;561;	328.149	0	6	245.878	1054.38	G41943OZ	Hex(4)HexNAc(2)	1054.37	34.518	0	0.0079	3.6275
GP_NC1_Glyco.4577.4577.2	4577	7.35	1446.06	2	AMSSNETAAYK	2,Oxidation(+15.9949);	1187.51	sp|Q8TCJ2|STT3B_HUMAN(pre=K,post=I);	641;	174.018	0	5	198.821	1702.59	G40442UK	Hex(8)HexNAc(2)	1702.58	41.3689	0	0.0136	4.7181
GP_NC1_Glyco.4579.4579.3	4579	7.35	831.004	3	KNASNMEYR		1111.51	tr|Q9UFM8|Q9UFM8_HUMAN(pre=R,post=I);sp|Q9Y639|NPTN_HUMAN(pre=R,post=I);	160;197;	395.559	0	6	321.258	1378.48	G21284IS	Hex(6)HexNAc(2)	1378.48	57.4199	0	0.0073	2.9451
GP_NC1_Glyco.4614.4614.2	4614	7.39	1139.44	2	NFTMNEK	4,Oxidation(+15.9949);	898.385	tr|A0A7I2V5X9|A0A7I2V5X9_HUMAN(pre=K,post=L);tr|A0A7I2YQQ3|A0A7I2YQQ3_HUMAN(pre=K,post=L);sp|Q92820|GGH_HUMAN(pre=K,post=L);	203/207;203/207;203/207;	211.513	0	5	131.002	1378.48	G51266ML	Hex(6)HexNAc(2)	1378.48	29.2951	0.0076	0.001	0.4401
GP_NC1_Glyco.4733.4733.3	4733	7.51	912.372	3	FTPVHNR		869.451	sp|Q92545|TM131_HUMAN(pre=K,post=T);	947;	135.129	0.0021	5	183.984	1864.64	G45290DI	Hex(9)HexNAc(2)	1864.63	64.0657	0	0.0102	3.7323
GP_NC1_Glyco.4760.4760.2	4760	7.51	1058.41	2	NFTMNEK	4,Oxidation(+15.9949);	898.385	tr|A0A7I2V5X9|A0A7I2V5X9_HUMAN(pre=K,post=L);tr|A0A7I2YQQ3|A0A7I2YQQ3_HUMAN(pre=K,post=L);sp|Q92820|GGH_HUMAN(pre=K,post=L);	203/207;203/207;203/207;	188.203	0	3	98.3156	1216.43	G91471TQ	Hex(5)HexNAc(2)	1216.42	23.4393	0.0104	0.004	1.8902
GP_NC1_Glyco.4822.4822.3	4822	7.59	996.037	3	MNFTGGDTCHK	1,Oxidation(+15.9949);9,Carbamidomethyl(+57.0215);	1282.51	tr|A0A7I2V381|A0A7I2V381_HUMAN(pre=K,post=V);sp|P11717|MPRI_HUMAN(pre=K,post=V);	1312;1312;	498.289	0.0021	6	596.472	1702.58	G40442UK	Hex(8)HexNAc(2)	1702.58	122.269	0	0.0003	0.1059
GP_NC1_Glyco.4983.4983.3	4983	7.75	977.73	3	YIHQNYTK		1065.52	sp|Q02809|PLOD1_HUMAN(pre=K,post=A);	538;	208.658	0.0021	5	213.968	1864.64	G45290DI	Hex(9)HexNAc(2)	1864.63	81.4427	0	0.0107	3.6686
GP_NC1_Glyco.5029.5029.3	5029	7.79	1031.75	3	YIHQNYTK		1065.52	sp|Q02809|PLOD1_HUMAN(pre=K,post=A);	538;	183.516	0	5	184.809	2026.7	G00588HO	Hex(10)HexNAc(2)	2026.69	82.7464	0	0.0109	3.5143
GP_NC1_Glyco.5046.5046.2	5046	7.79	1304.04	2	YIHQNYTK		1065.52	sp|Q02809|PLOD1_HUMAN(pre=K,post=A);	538;	289.471	0	5	172.65	1540.54	G92708ST	Hex(7)HexNAc(2)	1540.53	67.2087	0	0.012	4.5932
GP_NC1_Glyco.5049.5049.2	5049	7.79	1141.98	2	YIHQNYTK		1065.52	sp|Q02809|PLOD1_HUMAN(pre=K,post=A);	538;	291.053	0.0021	5	205.216	1216.43	G91471TQ	Hex(5)HexNAc(2)	1216.42	57.6176	0	0.006	2.6284
GP_NC1_Glyco.5272.5272.3	5272	8.02	974.723	3	ENQNHSYSLK		1218.56	tr|H7BZG1|H7BZG1_HUMAN(pre=K,post=S);sp|P06756|ITAV_HUMAN(pre=K,post=S);	96;945;	319.981	0	6	457.211	1702.58	G40442UK	Hex(8)HexNAc(2)	1702.58	149.551	0	0.0029	1.0036
GP_NC1_Glyco.5436.5436.4	5436	8.17	858.129	4	LSEIHKDQPGHPVNR		1725.89	sp|Q16880|CGT_HUMAN(pre=K,post=T);	442;	333.861	0.0054	6	540.842	1702.6	G40442UK	Hex(8)HexNAc(2)	1702.58	54.671	0	0.0157	4.5647
GP_NC1_Glyco.5526.5526.2	5526	8.25	1248.04	2	HLNGTITAK		953.529	sp|Q6YHK3|CD109_HUMAN(pre=K,post=Y);	247;	354.005	0	6	190.693	1540.53	G92708ST	Hex(7)HexNAc(2)	1540.53	66.9615	0	0.0059	2.3687
GP_NC1_Glyco.5537.5537.2	5537	8.25	1085.98	2	HLNGTITAK		953.529	sp|Q6YHK3|CD109_HUMAN(pre=K,post=Y);	247;	191.453	0	5	236.59	1216.42	G04512XN	Hex(5)HexNAc(2)	1216.42	60.1664	0	0.0016	0.7578
GP_NC1_Glyco.5555.5555.3	5555	8.29	1172.1	3	NETHSICTACDESCK	7,Carbamidomethyl(+57.0215);10,Carbamidomethyl(+57.0215);14,Carbamidomethyl(+57.0215);	1810.69	tr|A6PWM2|A6PWM2_HUMAN(pre=R,post=T);sp|Q6UXH1|CREL2_HUMAN(pre=R,post=T);	190;190;	857.356	0	6	538.99	1702.59	G07682NT	Hex(8)HexNAc(2)	1702.58	68.5414	0	0.0038	1.0845
GP_NC1_Glyco.5595.5595.2	5595	8.33	1167.01	2	HLNGTITAK		953.529	sp|Q6YHK3|CD109_HUMAN(pre=K,post=Y);	247;	304.13	0	6	202.07	1378.48	G21284IS	Hex(6)HexNAc(2)	1378.48	73.1076	0	0.0058	2.468
GP_NC1_Glyco.5598.5598.3	5598	8.33	1118.08	3	NETHSICTACDESCK	7,Carbamidomethyl(+57.0215);10,Carbamidomethyl(+57.0215);14,Carbamidomethyl(+57.0215);	1810.69	tr|A6PWM2|A6PWM2_HUMAN(pre=R,post=T);sp|Q6UXH1|CREL2_HUMAN(pre=R,post=T);	190;190;	790.855	0	6	489.358	1540.53	G28387ZC	Hex(7)HexNAc(2)	1540.53	61.6604	0	0.0059	1.7471
GP_NC1_Glyco.5679.5679.3	5679	8.41	1064.06	3	NETHSICTACDESCK	7,Carbamidomethyl(+57.0215);10,Carbamidomethyl(+57.0215);14,Carbamidomethyl(+57.0215);	1810.69	tr|A6PWM2|A6PWM2_HUMAN(pre=R,post=T);sp|Q6UXH1|CREL2_HUMAN(pre=R,post=T);	190;190;	659.882	0	6	445.046	1378.48	G25710JB	Hex(6)HexNAc(2)	1378.48	56.1906	0	0.0052	1.6268
GP_NC1_Glyco.5719.5719.3	5719	8.45	1173.76	3	CHEGNGTFECGACR	1,Carbamidomethyl(+57.0215);10,Carbamidomethyl(+57.0215);13,Carbamidomethyl(+57.0215);	1653.61	tr|A0A7I2V2F9|A0A7I2V2F9_HUMAN(pre=K,post=C);tr|A0A7I2V348|A0A7I2V348_HUMAN(pre=K,post=C);tr|C9JPK5|C9JPK5_HUMAN(pre=K,post=C);tr|E7EUI6|E7EUI6_HUMAN(pre=K,post=C);tr|H7C4K3|H7C4K3_HUMAN(pre=K,post=C);sp|P05556|ITB1_HUMAN(pre=K,post=C);	477;481;489;484;424;481;	719.53	0	6	427.067	1864.64	G57989AD	Hex(9)HexNAc(2)	1864.63	66.4499	0	0.0047	1.3323
GP_NC1_Glyco.5761.5761.3	5761	8.49	1119.74	3	CHEGNGTFECGACR	1,Carbamidomethyl(+57.0215);10,Carbamidomethyl(+57.0215);13,Carbamidomethyl(+57.0215);	1653.61	tr|A0A7I2V2F9|A0A7I2V2F9_HUMAN(pre=K,post=C);tr|A0A7I2V348|A0A7I2V348_HUMAN(pre=K,post=C);tr|C9JPK5|C9JPK5_HUMAN(pre=K,post=C);tr|E7EUI6|E7EUI6_HUMAN(pre=K,post=C);tr|H7C4K3|H7C4K3_HUMAN(pre=K,post=C);sp|P05556|ITB1_HUMAN(pre=K,post=C);	477;481;489;484;424;481;	703.602	0	6	433.49	1702.58	G22508JZ	Hex(8)HexNAc(2)	1702.58	67.711	0	0.0019	0.573
GP_NC1_Glyco.5763.5763.2	5763	8.49	1339.01	2	YNCSIR	3,Carbamidomethyl(+57.0215);	811.365	sp|Q02809|PLOD1_HUMAN(pre=R,post=A);	686;	133.335	0.0021	6	107.486	1864.64	G45290DI	Hex(9)HexNAc(2)	1864.63	29.2896	0.0076	0.0081	3.0148
GP_NC1_Glyco.5838.5838.2	5838	8.52	1218.98	2	NLNMSR		733.354	tr|A0A0A0MT32|A0A0A0MT32_HUMAN(pre=R,post=V);sp|P38571|LICH_HUMAN(pre=R,post=V);tr|Q5T073|Q5T073_HUMAN(pre=R,post=V);sp|Q5W064|LIPJ_HUMAN(pre=K,post=L);	157;273;273;240;	139.9	0.0021	6	102.032	1702.59	G27933RJ	Hex(8)HexNAc(2)	1702.58	33.9141	0	0.0107	4.4101
GP_NC1_Glyco.5842.5842.2	5842	8.56	1329.54	2	GPTNNTCVVR	7,Carbamidomethyl(+57.0215);	1116.53	sp|Q8TEM1|PO210_HUMAN(pre=K,post=T);	1441/1442;	184.768	0.0021	6	161.054	1540.54	G92708ST	Hex(7)HexNAc(2)	1540.53	45.4493	0	0.0103	3.8657
GP_NC1_Glyco.5886.5886.3	5886	8.6	1011.7	3	CHEGNGTFECGACR	1,Carbamidomethyl(+57.0215);10,Carbamidomethyl(+57.0215);13,Carbamidomethyl(+57.0215);	1653.61	tr|A0A7I2V2F9|A0A7I2V2F9_HUMAN(pre=K,post=C);tr|A0A7I2V348|A0A7I2V348_HUMAN(pre=K,post=C);tr|C9JPK5|C9JPK5_HUMAN(pre=K,post=C);tr|E7EUI6|E7EUI6_HUMAN(pre=K,post=C);tr|H7C4K3|H7C4K3_HUMAN(pre=K,post=C);sp|P05556|ITB1_HUMAN(pre=K,post=C);	477;481;489;484;424;481;	636.391	0	6	448.617	1378.47	G21284IS	Hex(6)HexNAc(2)	1378.48	60.008	0	-0.0007	-0.2282
GP_NC1_Glyco.5975.5975.2	5975	8.68	1438.06	2	AMSSNETAAYK		1171.52	sp|Q8TCJ2|STT3B_HUMAN(pre=K,post=I);	641;	207.834	0	5	152.242	1702.59	G22508JZ	Hex(8)HexNAc(2)	1702.58	36.0208	0	0.0073	2.5504
GP_NC1_Glyco.6047.6047.2	6047	8.76	1427.54	2	NYTADYDK		988.414	tr|B0QZ43|B0QZ43_HUMAN(pre=R,post=T);tr|E5RHW4|E5RHW4_HUMAN(pre=K,post=A);tr|E5RJ09|E5RJ09_HUMAN(pre=K,post=A);sp|O75477|ERLN1_HUMAN(pre=R,post=T);sp|O94905|ERLN2_HUMAN(pre=K,post=A);	108;106;63;108;106;	399.168	0	5	209.898	1864.64	G84622HC	Hex(9)HexNAc(2)	1864.63	27.0142	0.0072	0.0095	3.3276
GP_NC1_Glyco.6048.6048.2	6048	8.76	1346.51	2	NYTADYDK		988.414	tr|B0QZ43|B0QZ43_HUMAN(pre=R,post=T);tr|E5RHW4|E5RHW4_HUMAN(pre=K,post=A);tr|E5RJ09|E5RJ09_HUMAN(pre=K,post=A);sp|O75477|ERLN1_HUMAN(pre=R,post=T);sp|O94905|ERLN2_HUMAN(pre=K,post=A);	108;106;63;108;106;	416.222	0	4	207.95	1702.59	G27933RJ	Hex(8)HexNAc(2)	1702.58	29.8415	0.0077	0.0094	3.4989
GP_NC1_Glyco.6130.6130.2	6130	8.84	1442.08	2	YEQLQNETR		1179.55	tr|A0A5F9ZHR7|A0A5F9ZHR7_HUMAN(pre=R,post=Q);tr|B7Z7D2|B7Z7D2_HUMAN(pre=R,post=Q);tr|E9PQY3|E9PQY3_HUMAN(pre=R,post=Q);sp|P11117|PPAL_HUMAN(pre=R,post=Q);	167;135;139;167;	170.83	0	5	151.847	1702.59	G40442UK	Hex(8)HexNAc(2)	1702.58	38.5351	0	0.0121	4.1886
GP_NC1_Glyco.6163.6163.2	6163	8.84	1265.48	2	NYTADYDK		988.414	tr|B0QZ43|B0QZ43_HUMAN(pre=R,post=T);tr|E5RHW4|E5RHW4_HUMAN(pre=K,post=A);tr|E5RJ09|E5RJ09_HUMAN(pre=K,post=A);sp|O75477|ERLN1_HUMAN(pre=R,post=T);sp|O94905|ERLN2_HUMAN(pre=K,post=A);	108;106;63;108;106;	302.129	0	3	176.615	1540.54	G28387ZC	Hex(7)HexNAc(2)	1540.53	23.7807	0.0104	0.0124	4.9075
GP_NC1_Glyco.6336.6336.2	6336	9.05	1184.45	2	NYTADYDK		988.414	tr|B0QZ43|B0QZ43_HUMAN(pre=R,post=T);tr|E5RHW4|E5RHW4_HUMAN(pre=K,post=A);tr|E5RJ09|E5RJ09_HUMAN(pre=K,post=A);sp|O75477|ERLN1_HUMAN(pre=R,post=T);sp|O94905|ERLN2_HUMAN(pre=K,post=A);	108;106;63;108;106;	338.641	0	4	200.661	1378.48	G51266ML	Hex(6)HexNAc(2)	1378.48	27.3045	0.0073	0.0027	1.1453
GP_NC1_Glyco.6375.6375.2	6375	9.09	1265.03	2	SELVNETR		946.472	sp|Q9UGT4|SUSD2_HUMAN(pre=K,post=W);	162;	140.887	0.0057	6	122.881	1581.57	G30514JJ	Hex(6)HexNAc(3)	1581.56	53.471	0	0.0123	4.8843
GP_NC1_Glyco.6421.6421.3	6421	9.13	1433.53	3	CHEGNGTFECGACR	1,Carbamidomethyl(+57.0215);10,Carbamidomethyl(+57.0215);13,Carbamidomethyl(+57.0215);	1653.61	tr|A0A7I2V2F9|A0A7I2V2F9_HUMAN(pre=K,post=C);tr|A0A7I2V348|A0A7I2V348_HUMAN(pre=K,post=C);tr|C9JPK5|C9JPK5_HUMAN(pre=K,post=C);tr|E7EUI6|E7EUI6_HUMAN(pre=K,post=C);tr|H7C4K3|H7C4K3_HUMAN(pre=K,post=C);sp|P05556|ITB1_HUMAN(pre=K,post=C);	477;481;489;484;424;481;	190.943	0	5	307.779	2643.96	G76073FF	Hex(7)HexNAc(6)NeuAc(1)	2643.94	94.898	0	0.0193	4.4989
GP_NC1_Glyco.6457.6457.2	6457	9.17	1082.46	2	SELVNETR		946.472	sp|Q9UGT4|SUSD2_HUMAN(pre=K,post=W);	162;	108.996	0.0082	5	103.217	1216.43	G04512XN	Hex(5)HexNAc(2)	1216.42	29.458	0.0077	0.0034	1.5878
GP_NC1_Glyco.6502.6502.2	6502	9.22	1198.99	2	YEQLQNETR		1179.55	tr|A0A5F9ZHR7|A0A5F9ZHR7_HUMAN(pre=R,post=Q);tr|B7Z7D2|B7Z7D2_HUMAN(pre=R,post=Q);tr|E9PQY3|E9PQY3_HUMAN(pre=R,post=Q);sp|P11117|PPAL_HUMAN(pre=R,post=Q);	167;135;139;167;	154.461	0.0089	5	140.251	1216.42	G47961RS	Hex(5)HexNAc(2)	1216.42	32.9678	0.0042	-0.0002	-0.076
GP_NC1_Glyco.6542.6542.2	6542	9.26	1381.55	2	DAGVVCTNETR	6,Carbamidomethyl(+57.0215);	1220.55	tr|K7EJY8|K7EJY8_HUMAN(pre=R,post=S);tr|K7EKQ5|K7EKQ5_HUMAN(pre=R,post=S);tr|K7EP36|K7EP36_HUMAN(pre=R,post=S);tr|K7ESM3|K7ESM3_HUMAN(pre=R,post=S);sp|Q08380|LG3BP_HUMAN(pre=R,post=S);	61;125;125;125;125;	148.124	0.007	5	128.322	1540.54	G10122RQ	Hex(7)HexNAc(2)	1540.53	34.3479	0	0.013	4.7042
GP_NC1_Glyco.6686.6686.2	6686	9.39	1300.52	2	DAGVVCTNETR	6,Carbamidomethyl(+57.0215);	1220.55	tr|K7EJY8|K7EJY8_HUMAN(pre=R,post=S);tr|K7EKQ5|K7EKQ5_HUMAN(pre=R,post=S);tr|K7EP36|K7EP36_HUMAN(pre=R,post=S);tr|K7ESM3|K7ESM3_HUMAN(pre=R,post=S);sp|Q08380|LG3BP_HUMAN(pre=R,post=S);	61;125;125;125;125;	108.593	0	5	124.884	1378.48	G51266ML	Hex(6)HexNAc(2)	1378.48	38.4631	0	0.0006	0.2421
GP_NC1_Glyco.6852.6852.2	6852	9.55	1274.53	2	ANATIEVK		844.465	tr|Q9UFM8|Q9UFM8_HUMAN(pre=K,post=A);sp|Q9Y639|NPTN_HUMAN(pre=K,post=A);	192;229;	206.491	0	5	115.388	1702.59	G27933RJ	Hex(8)HexNAc(2)	1702.58	26.1961	0.0072	0.0083	3.2731
GP_NC1_Glyco.7034.7034.4	7034	9.75	1037.12	4	DVECGEGHFCHDNQTCCR	4,Carbamidomethyl(+57.0215);10,Carbamidomethyl(+57.0215);16,Carbamidomethyl(+57.0215);17,Carbamidomethyl(+57.0215);	2279.82	tr|K7EKL3|K7EKL3_HUMAN(pre=K,post=D);tr|K7EQ05|K7EQ05_HUMAN(pre=K,post=D);tr|K7EQI0|K7EQI0_HUMAN(pre=K,post=D);sp|P28799|GRN_HUMAN(pre=K,post=D);	344;373;75;530;	391.947	0	6	509.959	1864.65	G84622HC	Hex(9)HexNAc(2)	1864.63	47.5959	0	0.0122	2.9519
GP_NC1_Glyco.7038.7038.3	7038	9.75	999.729	3	NFTVACQHR	6,Carbamidomethyl(+57.0215);	1131.52	tr|H7C174|H7C174_HUMAN(pre=R,post=S);sp|P08581|MET_HUMAN(pre=R,post=S);	65;785;	231.571	0	6	241.488	1864.64	G45290DI	Hex(9)HexNAc(2)	1864.63	96.0048	0	0.0062	2.055
GP_NC1_Glyco.7079.7079.3	7079	9.79	945.711	3	NFTVACQHR	6,Carbamidomethyl(+57.0215);	1131.52	tr|H7C174|H7C174_HUMAN(pre=R,post=S);sp|P08581|MET_HUMAN(pre=R,post=S);	65;785;	186.002	0	6	216.146	1702.59	G40442UK	Hex(8)HexNAc(2)	1702.58	109.059	0	0.0048	1.7018
GP_NC1_Glyco.7241.7241.3	7241	9.96	1133.79	3	GYYNQSEAGSHTVQR		1695.76	tr|A0A140T913|A0A140T913_HUMAN(pre=R,post=M);tr|A0A140T933|A0A140T933_HUMAN(pre=R,post=M);tr|A0A140T955|A0A140T955_HUMAN(pre=R,post=M);tr|A0A140T9I0|A0A140T9I0_HUMAN(pre=R,post=M);tr|A0A140T9X5|A0A140T9X5_HUMAN(pre=R,post=M);tr|A0A1W2PPQ2|A0A1W2PPQ2_HUMAN(pre=R,post=M);tr|A0A1W2PRT9|A0A1W2PRT9_HUMAN(pre=R,post=M);tr|Q53Z42|Q53Z42_HUMAN(pre=R,post=M);	110;110;110;110;110;110;109;110;	410.692	0	6	345.852	1702.58	G40442UK	Hex(8)HexNAc(2)	1702.58	75.6769	0	0.0015	0.4505
GP_NC1_Glyco.7242.7242.3	7242	9.96	1044.72	3	MNFTGGDTCHK	9,Carbamidomethyl(+57.0215);	1266.51	tr|A0A7I2V381|A0A7I2V381_HUMAN(pre=K,post=V);sp|P11717|MPRI_HUMAN(pre=K,post=V);	1312;1312;	429.265	0.0021	6	560.379	1864.64	G45290DI	Hex(9)HexNAc(2)	1864.63	109.759	0	0.0063	2.0107
GP_NC1_Glyco.7278.7278.3	7278	10	990.708	3	MNFTGGDTCHK	9,Carbamidomethyl(+57.0215);	1266.51	tr|A0A7I2V381|A0A7I2V381_HUMAN(pre=K,post=V);sp|P11717|MPRI_HUMAN(pre=K,post=V);	1312;1312;	551.419	0	6	589.655	1702.59	G40442UK	Hex(8)HexNAc(2)	1702.58	111.744	0	0.0083	2.793
GP_NC1_Glyco.7280.7280.3	7280	10	1098.74	3	MNFTGGDTCHK	9,Carbamidomethyl(+57.0215);	1266.51	tr|A0A7I2V381|A0A7I2V381_HUMAN(pre=K,post=V);sp|P11717|MPRI_HUMAN(pre=K,post=V);	1312;1312;	533.119	0	6	511.975	2026.69	G00588HO	Hex(10)HexNAc(2)	2026.69	129.271	0	0.0059	1.7807
GP_NC1_Glyco.7360.7360.3	7360	10.08	936.691	3	MNFTGGDTCHK	9,Carbamidomethyl(+57.0215);	1266.51	tr|A0A7I2V381|A0A7I2V381_HUMAN(pre=K,post=V);sp|P11717|MPRI_HUMAN(pre=K,post=V);	1312;1312;	553.467	0	6	654.73	1540.54	G92708ST	Hex(7)HexNAc(2)	1540.53	100.604	0	0.0091	3.2385
GP_NC1_Glyco.7601.7601.2	7601	10.29	1374.53	2	NFTMNEK		882.39	tr|A0A7I2V5X9|A0A7I2V5X9_HUMAN(pre=K,post=L);tr|A0A7I2YQQ3|A0A7I2YQQ3_HUMAN(pre=K,post=L);sp|Q92820|GGH_HUMAN(pre=K,post=L);	203/207;203/207;203/207;	125.553	0	3	80.4837	1864.65	G84622HC	Hex(9)HexNAc(2)	1864.63	23.135	0.0103	0.0137	4.9823
GP_NC1_Glyco.7649.7649.2	7649	10.38	1212.47	2	NFTMNEK		882.39	tr|A0A7I2V5X9|A0A7I2V5X9_HUMAN(pre=K,post=L);tr|A0A7I2YQQ3|A0A7I2YQQ3_HUMAN(pre=K,post=L);sp|Q92820|GGH_HUMAN(pre=K,post=L);	207;207;207;	276.747	0.0021	4	116.924	1540.53	G10122RQ	Hex(7)HexNAc(2)	1540.53	30.6545	0.0079	0.0022	0.9076
GP_NC1_Glyco.7687.7687.3	7687	10.42	1004.37	3	DVECGEGHFCHDNQTCCR	4,Carbamidomethyl(+57.0215);10,Carbamidomethyl(+57.0215);16,Carbamidomethyl(+57.0215);17,Carbamidomethyl(+57.0215);	2279.82	tr|K7EKL3|K7EKL3_HUMAN(pre=K,post=D);tr|K7EQ05|K7EQ05_HUMAN(pre=K,post=D);tr|K7EQI0|K7EQI0_HUMAN(pre=K,post=D);sp|P28799|GRN_HUMAN(pre=K,post=D);	344;373;75;530;	535.895	0	4	428.16	730.274	G86427WL	Hex(2)HexNAc(2)	730.264	45.7249	0	0.0095	3.1405
GP_NC1_Glyco.7851.7851.2	7851	10.59	1131.44	2	NFTMNEK		882.39	tr|A0A7I2V5X9|A0A7I2V5X9_HUMAN(pre=K,post=L);tr|A0A7I2YQQ3|A0A7I2YQQ3_HUMAN(pre=K,post=L);sp|Q92820|GGH_HUMAN(pre=K,post=L);	207;207;207;	282.85	0	5	110.984	1378.48	G51266ML	Hex(6)HexNAc(2)	1378.48	30.845	0.0079	0.0064	2.8374
GP_NC1_Glyco.7935.7935.3	7935	10.68	948.393	3	NNHTASILDR		1139.57	tr|F8VV56|F8VV56_HUMAN(pre=K,post=M);tr|F8VWK8|F8VWK8_HUMAN(pre=K,post=M);tr|F8W022|F8W022_HUMAN(pre=K,post=M);sp|P08962|CD63_HUMAN(pre=K,post=M);	37;130;130;130;	196.233	0.0021	5	280.545	1702.59	G40442UK	Hex(8)HexNAc(2)	1702.58	67.3708	0	0.0069	2.4315
GP_NC1_Glyco.8139.8139.2	8139	10.89	1050.42	2	NFTMNEK		882.39	tr|A0A7I2V5X9|A0A7I2V5X9_HUMAN(pre=K,post=L);tr|A0A7I2YQQ3|A0A7I2YQQ3_HUMAN(pre=K,post=L);sp|Q92820|GGH_HUMAN(pre=K,post=L);	207;207;207;	152.588	0	3	100.966	1216.43	G47961RS	Hex(5)HexNAc(2)	1216.42	24.6787	0.0105	0.0077	3.6694
GP_NC1_Glyco.8562.8562.3	8562	11.33	1204.15	3	GYYNQSEAGSHTVQR		1695.76	tr|A0A140T913|A0A140T913_HUMAN(pre=R,post=M);tr|A0A140T933|A0A140T933_HUMAN(pre=R,post=M);tr|A0A140T955|A0A140T955_HUMAN(pre=R,post=M);tr|A0A140T9I0|A0A140T9I0_HUMAN(pre=R,post=M);tr|A0A140T9X5|A0A140T9X5_HUMAN(pre=R,post=M);tr|A0A1W2PPQ2|A0A1W2PPQ2_HUMAN(pre=R,post=M);tr|A0A1W2PRT9|A0A1W2PRT9_HUMAN(pre=R,post=M);tr|Q53Z42|Q53Z42_HUMAN(pre=R,post=M);	110;110;110;110;110;110;109;110;	250.129	0	6	95.4002	1913.68	G79247QI	Hex(5)HexNAc(4)NeuAc(1)	1913.68	80.0691	0	0.0031	0.8719
GP_NC1_Glyco.8569.8569.3	8569	11.33	1055.39	3	WGQNCSCHHGGYYNCEDK	5,Carbamidomethyl(+57.0215);7,Carbamidomethyl(+57.0215);15,Carbamidomethyl(+57.0215);	2270.83	sp|P04066|FUCO_HUMAN(pre=R,post=F);	268;	327.389	0	5	459.171	892.321	G09624UN	Hex(3)HexNAc(2)	892.317	39.878	0	0.0041	1.2839
GP_NC1_Glyco.8589.8589.4	8589	11.37	791.797	4	WGQNCSCHHGGYYNCEDK	5,Carbamidomethyl(+57.0215);7,Carbamidomethyl(+57.0215);15,Carbamidomethyl(+57.0215);	2270.83	sp|P04066|FUCO_HUMAN(pre=R,post=F);	268;	716.234	0	4	663.13	892.326	G09624UN	Hex(3)HexNAc(2)	892.317	23.4229	0.0103	0.0086	2.7271
GP_NC1_Glyco.8605.8605.3	8605	11.37	959.387	3	EADNHTAFIR		1172.56	tr|H7BZV0|H7BZV0_HUMAN(pre=R,post=I);sp|Q92545|TM131_HUMAN(pre=R,post=I);	251;290;	323.697	0.0021	5	327.29	1702.58	G40442UK	Hex(8)HexNAc(2)	1702.58	102.192	0	0.0011	0.3985
GP_NC1_Glyco.8655.8655.3	8655	11.41	1016.08	3	NFTVACQHR	6,Carbamidomethyl(+57.0215);	1131.52	tr|H7C174|H7C174_HUMAN(pre=R,post=S);sp|P08581|MET_HUMAN(pre=R,post=S);	65;785;	133.593	0.0058	6	150.642	1913.69	G79247QI	Hex(5)HexNAc(4)NeuAc(1)	1913.68	99.3943	0	0.0096	3.1596
GP_NC1_Glyco.8664.8664.3	8664	11.41	1217.83	3	GYYNQSEAGSHTVQR		1695.76	tr|A0A140T913|A0A140T913_HUMAN(pre=R,post=M);tr|A0A140T933|A0A140T933_HUMAN(pre=R,post=M);tr|A0A140T955|A0A140T955_HUMAN(pre=R,post=M);tr|A0A140T9I0|A0A140T9I0_HUMAN(pre=R,post=M);tr|A0A140T9X5|A0A140T9X5_HUMAN(pre=R,post=M);tr|A0A1W2PPQ2|A0A1W2PPQ2_HUMAN(pre=R,post=M);tr|A0A1W2PRT9|A0A1W2PRT9_HUMAN(pre=R,post=M);tr|Q53Z42|Q53Z42_HUMAN(pre=R,post=M);	110;110;110;110;110;110;109;110;	175.859	0.0023	5	107.717	1954.71	G63814RL	Hex(4)HexNAc(5)NeuAc(1)	1954.7	102.159	0	0.0043	1.1662
GP_NC1_Glyco.8700.8700.2	8700	11.46	888.361	2	NFTMNEK		882.39	tr|A0A7I2V5X9|A0A7I2V5X9_HUMAN(pre=K,post=L);tr|A0A7I2YQQ3|A0A7I2YQQ3_HUMAN(pre=K,post=L);sp|Q92820|GGH_HUMAN(pre=K,post=L);	203/207;203/207;203/207;	62.7042	0	2	67.9679	892.317	G09624UN	Hex(3)HexNAc(2)	892.317	13.4541	0.0127	-0.0006	-0.3303
GP_NC1_Glyco.8984.8984.3	8984	11.76	851.356	3	EADNHTAFIR		1172.56	tr|H7BZV0|H7BZV0_HUMAN(pre=R,post=I);sp|Q92545|TM131_HUMAN(pre=R,post=I);	251;290;	288.338	0	6	321.055	1378.49	G21284IS	Hex(6)HexNAc(2)	1378.48	65.9379	0	0.0119	4.6636
GP_NC1_Glyco.8990.8990.2	8990	11.76	1215.5	2	LNITCESSK	5,Carbamidomethyl(+57.0215);	1050.5	tr|A0A7P0T8Y2|A0A7P0T8Y2_HUMAN(pre=K,post=K);tr|A0A7P0TAF4|A0A7P0TAF4_HUMAN(pre=K,post=K);tr|A0A7P0TAW4|A0A7P0TAW4_HUMAN(pre=K,post=K);tr|A0A7P0TBC5|A0A7P0TBC5_HUMAN(pre=K,post=K);tr|A0A7P0TBD5|A0A7P0TBD5_HUMAN(pre=K,post=K);tr|A0A7P0TBI1|A0A7P0TBI1_HUMAN(pre=K,post=K);sp|Q4KMQ2|ANO6_HUMAN(pre=K,post=K);	361;361;361;350;222;222;361;	209.648	0.0021	5	54.6203	1378.48	G21284IS	Hex(6)HexNAc(2)	1378.48	20.7649	0.0101	0.0058	2.3852
GP_NC1_Glyco.9030.9030.2	9030	11.8	1325.04	2	NISQDLEK		945.477	sp|P11047|LAMC1_HUMAN(pre=K,post=Q);	1241;	242.997	0	4	89.8841	1702.59	G27933RJ	Hex(8)HexNAc(2)	1702.58	27.6304	0.0074	0.0107	4.0381
GP_NC1_Glyco.9059.9059.3	9059	11.85	1261.16	3	GYYNQSEDGSHTIQR		1753.77	tr|A0A0G2JPD3|A0A0G2JPD3_HUMAN(pre=R,post=M);tr|A0A140T8W8|A0A140T8W8_HUMAN(pre=R,post=M);tr|A0A140T8Y4|A0A140T8Y4_HUMAN(pre=R,post=M);tr|A0A1W2PPF8|A0A1W2PPF8_HUMAN(pre=R,post=M);tr|A0A1W2PR61|A0A1W2PR61_HUMAN(pre=R,post=M);tr|Q5SPM2|Q5SPM2_HUMAN(pre=R,post=M);	110;110;110;110;110;110;	393.686	0	6	441.973	2026.7	G00588HO	Hex(10)HexNAc(2)	2026.69	80.8689	0	0.0124	3.2863
GP_NC1_Glyco.9062.9062.3	9062	11.85	1207.14	3	GYYNQSEDGSHTIQR		1753.77	tr|A0A0G2JPD3|A0A0G2JPD3_HUMAN(pre=R,post=M);tr|A0A140T8W8|A0A140T8W8_HUMAN(pre=R,post=M);tr|A0A140T8Y4|A0A140T8Y4_HUMAN(pre=R,post=M);tr|A0A1W2PPF8|A0A1W2PPF8_HUMAN(pre=R,post=M);tr|A0A1W2PR61|A0A1W2PR61_HUMAN(pre=R,post=M);tr|Q5SPM2|Q5SPM2_HUMAN(pre=R,post=M);	110;110;110;110;110;110;	385.358	0	6	456.998	1864.64	G45290DI	Hex(9)HexNAc(2)	1864.63	69.8586	0	0.0041	1.1238
GP_NC1_Glyco.9140.9140.3	9140	11.94	1153.13	3	GYYNQSEDGSHTIQR		1753.77	tr|A0A0G2JPD3|A0A0G2JPD3_HUMAN(pre=R,post=M);tr|A0A140T8W8|A0A140T8W8_HUMAN(pre=R,post=M);tr|A0A140T8Y4|A0A140T8Y4_HUMAN(pre=R,post=M);tr|A0A1W2PPF8|A0A1W2PPF8_HUMAN(pre=R,post=M);tr|A0A1W2PR61|A0A1W2PR61_HUMAN(pre=R,post=M);tr|Q5SPM2|Q5SPM2_HUMAN(pre=R,post=M);	110;110;110;110;110;110;	444.041	0	6	448.889	1702.59	G40442UK	Hex(8)HexNAc(2)	1702.58	73.3709	0	0.0106	3.0686
GP_NC1_Glyco.9180.9180.4	9180	11.98	1018.75	3	AEPPLNASASDQGEK		1512.71	tr|A0A087X054|A0A087X054_HUMAN(pre=R,post=V);tr|A0A494C039|A0A494C039_HUMAN(pre=R,post=V);sp|Q9Y4L1|HYOU1_HUMAN(pre=R,post=V);	869;931;931;	180.215	0.0021	5	49.6114	1540.53	G92708ST	Hex(7)HexNAc(2)	1540.53	12.9027	0.0158	-0.0008	-0.2704
GP_NC1_Glyco.9225.9225.3	9225	12.03	1018.75	3	AEPPLNASASDQGEK		1512.71	tr|A0A087X054|A0A087X054_HUMAN(pre=R,post=V);tr|A0A494C039|A0A494C039_HUMAN(pre=R,post=V);sp|Q9Y4L1|HYOU1_HUMAN(pre=R,post=V);	869;931;931;	179.151	0.0021	6	47.7759	1540.53	G10122RQ	Hex(7)HexNAc(2)	1540.53	9.5519	0.0186	-0.0027	-0.8929
GP_NC1_Glyco.9305.9305.3	9305	12.11	964.733	3	AEPPLNASASDQGEK		1512.71	tr|A0A087X054|A0A087X054_HUMAN(pre=R,post=V);tr|A0A494C039|A0A494C039_HUMAN(pre=R,post=V);sp|Q9Y4L1|HYOU1_HUMAN(pre=R,post=V);	869;931;931;	236.927	0	5	192.162	1378.47	G21284IS	Hex(6)HexNAc(2)	1378.48	46.1887	0	-0.0045	-1.5656
GP_NC1_Glyco.9489.9489.3	9489	12.33	910.721	3	AEPPLNASASDQGEK		1512.71	tr|A0A087X054|A0A087X054_HUMAN(pre=R,post=V);tr|A0A494C039|A0A494C039_HUMAN(pre=R,post=V);sp|Q9Y4L1|HYOU1_HUMAN(pre=R,post=V);	869;931;931;	355.313	0	6	192.724	1216.44	G04512XN	Hex(5)HexNAc(2)	1216.42	46.6214	0	0.0133	4.8862
GP_NC1_Glyco.9535.9535.2	9535	12.37	1162.99	2	NISQDLEK		945.477	sp|P11047|LAMC1_HUMAN(pre=K,post=Q);	1241;	203.202	0	3	86.6566	1378.48	G51266ML	Hex(6)HexNAc(2)	1378.48	29.3777	0.0076	0.004	1.7162
GP_NC1_Glyco.9564.9564.3	9564	12.37	1300.22	3	ISSLQTTEKNDTVAGQGER		2033	tr|H7BZG1|H7BZG1_HUMAN(pre=K,post=D);sp|P06756|ITAV_HUMAN(pre=K,post=D);	25;874;	154.281	0.009	6	177.876	1864.64	G45290DI	Hex(9)HexNAc(2)	1864.63	39.8545	0	0.0059	1.5189
GP_NC1_Glyco.9601.9601.3	9601	12.42	856.701	3	AEPPLNASASDQGEK		1512.71	tr|A0A087X054|A0A087X054_HUMAN(pre=R,post=V);tr|A0A494C039|A0A494C039_HUMAN(pre=R,post=V);sp|Q9Y4L1|HYOU1_HUMAN(pre=R,post=V);	869;931;931;	45.3033	0.0067	4	25.6341	1054.38	G41943OZ	Hex(4)HexNAc(2)	1054.37	6.0109	0.0245	0.0053	2.0494
GP_NC1_Glyco.9614.9614.5	9614	12.46	856.703	3	AEPPLNASASDQGEK		1512.71	tr|A0A087X054|A0A087X054_HUMAN(pre=R,post=V);tr|A0A494C039|A0A494C039_HUMAN(pre=R,post=V);sp|Q9Y4L1|HYOU1_HUMAN(pre=R,post=V);	869;931;931;	138.833	0	5	154.184	1054.38	G41943OZ	Hex(4)HexNAc(2)	1054.37	44.2952	0	0.012	4.675
GP_NC1_Glyco.9617.9617.3	9617	12.46	1246.2	3	ISSLQTTEKNDTVAGQGER		2033	tr|H7BZG1|H7BZG1_HUMAN(pre=K,post=D);sp|P06756|ITAV_HUMAN(pre=K,post=D);	25;874;	197.822	0	6	203.691	1702.59	G40442UK	Hex(8)HexNAc(2)	1702.58	40.4892	0	0.0046	1.237
GP_NC1_Glyco.9812.9812.3	9812	12.63	1246.49	3	GYYNQSEAGSHTLQR		1709.78	tr|A0A0G2JH50|A0A0G2JH50_HUMAN(pre=R,post=M);tr|A0A0G2JIF0|A0A0G2JIF0_HUMAN(pre=R,post=M);tr|A0A140T953|A0A140T953_HUMAN(pre=R,post=M);tr|A0A140T9Q4|A0A140T9Q4_HUMAN(pre=R,post=M);tr|A0A140T9S7|A0A140T9S7_HUMAN(pre=R,post=M);tr|A0A140TA02|A0A140TA02_HUMAN(pre=R,post=M);tr|A0A140TA13|A0A140TA13_HUMAN(pre=R,post=M);tr|A0A140TA19|A0A140TA19_HUMAN(pre=R,post=M);tr|A0A1W2PNR7|A0A1W2PNR7_HUMAN(pre=R,po…	110;110;121;110;110;110;110;110;107;110;110;110;110;	373.507	0	6	351.215	2026.67	G00588HO	Hex(10)HexNAc(2)	2026.69	78.9442	0	-0.0126	-3.383
GP_NC1_Glyco.9818.9818.3	9818	12.68	964.735	3	AEPPLNASASDQGEK		1512.71	tr|A0A087X054|A0A087X054_HUMAN(pre=R,post=V);tr|A0A494C039|A0A494C039_HUMAN(pre=R,post=V);sp|Q9Y4L1|HYOU1_HUMAN(pre=R,post=V);	869;931;931;	281.941	0	6	232.095	1378.48	G51266ML	Hex(6)HexNAc(2)	1378.48	54.7421	0	0.0005	0.1564
GP_NC1_Glyco.10059.10059.3	10059	12.9	1084.44	3	GYYNQSEAGSHTLQR		1709.78	tr|A0A0G2JH50|A0A0G2JH50_HUMAN(pre=R,post=M);tr|A0A0G2JIF0|A0A0G2JIF0_HUMAN(pre=R,post=M);tr|A0A140T953|A0A140T953_HUMAN(pre=R,post=M);tr|A0A140T9Q4|A0A140T9Q4_HUMAN(pre=R,post=M);tr|A0A140T9S7|A0A140T9S7_HUMAN(pre=R,post=M);tr|A0A140TA02|A0A140TA02_HUMAN(pre=R,post=M);tr|A0A140TA13|A0A140TA13_HUMAN(pre=R,post=M);tr|A0A140TA19|A0A140TA19_HUMAN(pre=R,post=M);tr|A0A1W2PNR7|A0A1W2PNR7_HUMAN(pre=R,po…	110;110;121;110;110;110;110;110;107;110;110;110;110;	212.859	0.0021	6	415.141	1540.53	G92708ST	Hex(7)HexNAc(2)	1540.53	70.2258	0	0.0036	1.0927
GP_NC1_Glyco.10420.10420.3	10420	13.29	976.41	3	GYYNQSEAGSHTLQR		1709.78	tr|A0A0G2JH50|A0A0G2JH50_HUMAN(pre=R,post=M);tr|A0A0G2JIF0|A0A0G2JIF0_HUMAN(pre=R,post=M);tr|A0A140T953|A0A140T953_HUMAN(pre=R,post=M);tr|A0A140T9Q4|A0A140T9Q4_HUMAN(pre=R,post=M);tr|A0A140T9S7|A0A140T9S7_HUMAN(pre=R,post=M);tr|A0A140TA02|A0A140TA02_HUMAN(pre=R,post=M);tr|A0A140TA13|A0A140TA13_HUMAN(pre=R,post=M);tr|A0A140TA19|A0A140TA19_HUMAN(pre=R,post=M);tr|A0A1W2PNR7|A0A1W2PNR7_HUMAN(pre=R,po…	110;110;121;110;110;110;110;110;107;110;110;110;110;	136.351	0	6	247.496	1216.43	G04512XN	Hex(5)HexNAc(2)	1216.42	38.5316	0	0.0083	2.8229
GP_NC1_Glyco.10516.10516.2	10516	13.43	1366.55	2	MNITVK		704.389	tr|D6R9X8|D6R9X8_HUMAN(pre=R,post=N);sp|P26006|ITA3_HUMAN(pre=R,post=N);	107;107;	255.674	0.0057	6	176.622	2026.69	G72012QU	Hex(10)HexNAc(2)	2026.69	33.6234	0.0042	0.007	2.5691
GP_NC1_Glyco.10518.10518.2	10518	13.43	1285.52	2	MNITVK		704.389	tr|D6R9X8|D6R9X8_HUMAN(pre=R,post=N);sp|P26006|ITA3_HUMAN(pre=R,post=N);	107;107;	272.336	0.0091	5	172.887	1864.64	G84622HC	Hex(9)HexNAc(2)	1864.63	29.0931	0.0076	0.009	3.5169
GP_NC1_Glyco.10582.10582.2	10582	13.47	1204.49	2	MNITVK		704.389	tr|D6R9X8|D6R9X8_HUMAN(pre=R,post=N);sp|P26006|ITA3_HUMAN(pre=R,post=N);	107;107;	244.694	0.009	5	169.135	1702.59	G27933RJ	Hex(8)HexNAc(2)	1702.58	29.0513	0.0075	0.0046	1.8953
GP_NC1_Glyco.11385.11385.3	11385	14.36	1504.57	3	KENSSEICSNNGECVCGQCVCR	8,Carbamidomethyl(+57.0215);14,Carbamidomethyl(+57.0215);16,Carbamidomethyl(+57.0215);19,Carbamidomethyl(+57.0215);21,Carbamidomethyl(+57.0215);	2646.03	tr|A0A7I2V2F9|A0A7I2V2F9_HUMAN(pre=R,post=K);tr|A0A7I2V348|A0A7I2V348_HUMAN(pre=R,post=K);tr|C9JPK5|C9JPK5_HUMAN(pre=R,post=K);tr|E7EUI6|E7EUI6_HUMAN(pre=R,post=K);tr|H7C4K3|H7C4K3_HUMAN(pre=R,post=K);tr|H7C4N8|H7C4N8_HUMAN(pre=R,post=K);sp|P05556|ITB1_HUMAN(pre=R,post=K);	516/523/524;520/527/528;528/535/536;523/530/531;463/470/471;11/18/19;520/527/528;	263.361	0.0058	3	293.329	1864.65	G45290DI	Hex(9)HexNAc(2)	1864.63	30.013	0.0078	0.0156	3.463
GP_NC1_Glyco.12547.12547.3	12547	15.6	1126.46	3	YVQNGTYTVK		1171.59	sp|Q14126|DSG2_HUMAN(pre=R,post=I);	462;	211.023	0	6	192.118	2204.78	G85478BZ	Hex(5)HexNAc(4)NeuAc(2)	2204.77	102.977	0	0.0044	1.317
GP_NC1_Glyco.12581.12581.2	12581	15.65	1506.12	2	TVLENSTSYEEAK		1469.69	tr|A0A1B0GTM3|A0A1B0GTM3_HUMAN(pre=R,post=N);tr|A0A1B0GTP7|A0A1B0GTP7_HUMAN(pre=R,post=N);tr|A0A1B0GTZ5|A0A1B0GTZ5_HUMAN(pre=R,post=N);tr|A0A1B0GUA4|A0A1B0GUA4_HUMAN(pre=R,post=N);tr|A0A1B0GUB3|A0A1B0GUB3_HUMAN(pre=R,post=N);tr|A0A1B0GUE3|A0A1B0GUE3_HUMAN(pre=R,post=N);tr|A0A1B0GUG1|A0A1B0GUG1_HUMAN(pre=R,post=N);tr|A0A1B0GUH5|A0A1B0GUH5_HUMAN(pre=R,post=N);tr|A0A1B0GUW4|A0A1B0GUW4_HUMAN(pre=R,po…	240;152;250;239;200;194;230;257;232;64;275;238;234;259;	190.196	0	5	185.294	1540.54	G10122RQ	Hex(7)HexNAc(2)	1540.53	35.4499	0	0.0133	4.4073
GP_NC1_Glyco.12715.12715.3	12715	15.78	854.713	3	LKPLFNK		858.533	tr|F5GX30|F5GX30_HUMAN(pre=R,post=S);tr|F5GXE0|F5GXE0_HUMAN(pre=R,post=S);tr|F5GXU0|F5GXU0_HUMAN(pre=R,post=S);tr|F5H883|F5H883_HUMAN(pre=R,post=S);sp|P20645|MPRD_HUMAN(pre=R,post=S);	57;57;57;57;57;	310.124	0	5	288.212	1702.58	G40442UK	Hex(8)HexNAc(2)	1702.58	81.3356	0	0.0027	1.0729
GP_NC1_Glyco.12730.12730.2	12730	15.83	1281.57	2	LKPLFNK		858.533	tr|F5GX30|F5GX30_HUMAN(pre=R,post=S);tr|F5GXE0|F5GXE0_HUMAN(pre=R,post=S);tr|F5GXU0|F5GXU0_HUMAN(pre=R,post=S);tr|F5H883|F5H883_HUMAN(pre=R,post=S);sp|P20645|MPRD_HUMAN(pre=R,post=S);	57;57;57;57;57;	322.994	0	5	232.282	1702.59	G40442UK	Hex(8)HexNAc(2)	1702.58	62.8536	0	0.0123	4.8059
GP_NC1_Glyco.12735.12735.2	12735	15.83	1157.98	2	DNLTAFQK		935.471	tr|E7EMU6|E7EMU6_HUMAN(pre=R,post=Y);sp|Q9NYU1|UGGG2_HUMAN(pre=R,post=Y);	286;286;	182.349	0	4	66.4013	1378.48	G51266ML	Hex(6)HexNAc(2)	1378.48	23.9346	0.0105	0.0058	2.5081
GP_NC1_Glyco.12845.12845.2	12845	15.92	1119.51	2	LKPLFNK		858.533	tr|F5GX30|F5GX30_HUMAN(pre=R,post=S);tr|F5GXE0|F5GXE0_HUMAN(pre=R,post=S);tr|F5GXU0|F5GXU0_HUMAN(pre=R,post=S);tr|F5H883|F5H883_HUMAN(pre=R,post=S);sp|P20645|MPRD_HUMAN(pre=R,post=S);	57;57;57;57;57;	306.868	0	5	243.145	1378.47	G21284IS	Hex(6)HexNAc(2)	1378.48	48.3388	0	-0.0027	-1.2057
GP_NC1_Glyco.12890.12890.2	12890	15.96	1281.57	2	LKPLFNK		858.533	tr|F5GX30|F5GX30_HUMAN(pre=R,post=S);tr|F5GXE0|F5GXE0_HUMAN(pre=R,post=S);tr|F5GXU0|F5GXU0_HUMAN(pre=R,post=S);tr|F5H883|F5H883_HUMAN(pre=R,post=S);sp|P20645|MPRD_HUMAN(pre=R,post=S);	57;57;57;57;57;	279.52	0.0057	4	158.549	1702.59	G40442UK	Hex(8)HexNAc(2)	1702.58	49.8473	0	0.0089	3.4713
GP_NC1_Glyco.12919.12919.3	12919	16.01	800.696	3	LKPLFNK		858.533	tr|F5GX30|F5GX30_HUMAN(pre=R,post=S);tr|F5GXE0|F5GXE0_HUMAN(pre=R,post=S);tr|F5GXU0|F5GXU0_HUMAN(pre=R,post=S);tr|F5H883|F5H883_HUMAN(pre=R,post=S);sp|P20645|MPRD_HUMAN(pre=R,post=S);	57;57;57;57;57;	316.777	0	5	319.219	1540.53	G92708ST	Hex(7)HexNAc(2)	1540.53	64.7743	0	0.0054	2.2413
GP_NC1_Glyco.12920.12920.2	12920	16.01	1200.54	2	LKPLFNK		858.533	tr|F5GX30|F5GX30_HUMAN(pre=R,post=S);tr|F5GXE0|F5GXE0_HUMAN(pre=R,post=S);tr|F5GXU0|F5GXU0_HUMAN(pre=R,post=S);tr|F5H883|F5H883_HUMAN(pre=R,post=S);sp|P20645|MPRD_HUMAN(pre=R,post=S);	57;57;57;57;57;	321.584	0	4	231.275	1540.54	G92708ST	Hex(7)HexNAc(2)	1540.53	50.842	0	0.0094	3.9367
GP_NC1_Glyco.13292.13292.2	13292	16.41	1183.49	2	VNETEMDIAK		1148.54	tr|A0A3B3IRL2|A0A3B3IRL2_HUMAN(pre=K,post=H);sp|O75629|CREG1_HUMAN(pre=K,post=H);	160;160;	238.018	0	5	128.45	1216.43	G47961RS	Hex(5)HexNAc(2)	1216.42	27.0606	0.0073	0.0067	2.8151
GP_NC1_Glyco.13310.13310.4	13310	16.45	1244.07	2	ANHSGAVVLLK		1107.64	tr|C9JXX7|C9JXX7_HUMAN(pre=R,post=R);sp|P23229|ITA6_HUMAN(pre=R,post=R);	170;323;	165.028	0.0012	5	130.82	1378.49	G21284IS	Hex(6)HexNAc(2)	1378.48	25.7431	0.0072	0.0096	3.872
GP_NC1_Glyco.13329.13329.5	13329	16.45	1244.07	2	ANHSGAVVLLK		1107.64	tr|C9JXX7|C9JXX7_HUMAN(pre=R,post=R);sp|P23229|ITA6_HUMAN(pre=R,post=R);	170;323;	183.306	0	5	121.08	1378.49	G21284IS	Hex(6)HexNAc(2)	1378.48	17.1309	0.0132	0.0096	3.872
GP_NC1_Glyco.13331.13331.5	13331	16.45	1244.07	2	ANHSGAVVLLK		1107.64	tr|C9JXX7|C9JXX7_HUMAN(pre=R,post=R);sp|P23229|ITA6_HUMAN(pre=R,post=R);	170;323;	303.031	0.0021	5	115.703	1378.49	G21284IS	Hex(6)HexNAc(2)	1378.48	48.8063	0	0.0096	3.872
GP_NC1_Glyco.13344.13344.2	13344	16.5	1119.52	2	LKPLFNK		858.533	tr|F5GX30|F5GX30_HUMAN(pre=R,post=S);tr|F5GXE0|F5GXE0_HUMAN(pre=R,post=S);tr|F5GXU0|F5GXU0_HUMAN(pre=R,post=S);tr|F5H883|F5H883_HUMAN(pre=R,post=S);sp|P20645|MPRD_HUMAN(pre=R,post=S);	57;57;57;57;57;	232.899	0.0021	3	147.706	1378.48	G21284IS	Hex(6)HexNAc(2)	1378.48	43.1825	0	0.0073	3.2689
GP_NC1_Glyco.13427.13427.2	13427	16.59	1244.07	2	ANHSGAVVLLK		1107.64	tr|C9JXX7|C9JXX7_HUMAN(pre=R,post=R);sp|P23229|ITA6_HUMAN(pre=R,post=R);	170;323;	454.092	0.0037	6	239.435	1378.48	G21284IS	Hex(6)HexNAc(2)	1378.48	52.0857	0	0.006	2.399
GP_NC1_Glyco.13461.13461.2	13461	16.59	829.71	3	ANHSGAVVLLK		1107.64	tr|C9JXX7|C9JXX7_HUMAN(pre=R,post=R);sp|P23229|ITA6_HUMAN(pre=R,post=R);	170;323;	171.921	0.0013	6	196.021	1378.47	G21284IS	Hex(6)HexNAc(2)	1378.48	23.6959	0.0104	-0.0064	-2.5548
GP_NC1_Glyco.13572.13572.3	13572	16.72	1072.78	3	NITQIVGHSGCEAK	11,Carbamidomethyl(+57.0215);	1512.74	tr|A0A087WTY6|A0A087WTY6_HUMAN(pre=K,post=S);tr|A3KFI1|A3KFI1_HUMAN(pre=K,post=S);tr|A3KFI2|A3KFI2_HUMAN(pre=K,post=S);tr|A3KFI3|A3KFI3_HUMAN(pre=K,post=S);tr|A3KFI4|A3KFI4_HUMAN(pre=K,post=S);tr|A3KFI5|A3KFI5_HUMAN(pre=K,post=S);tr|E5RFZ1|E5RFZ1_HUMAN(pre=K,post=S);sp|P41271|NBL1_HUMAN(pre=K,post=S);	73;73;39;39;39;39;38;39;	230.826	0.0021	6	192.345	1702.59	G40442UK	Hex(8)HexNAc(2)	1702.58	48.6481	0	0.008	2.4869
GP_NC1_Glyco.14549.14549.3	14549	17.81	1215.18	3	LLNINPNK		924.539	sp|P11279|LAMP1_HUMAN(pre=R,post=T);	261;	276.955	0	4	180.689	2717.99	G41774ZC	Hex(8)HexNAc(7)	2717.98	24.7397	0.0106	0.01	2.7424
GP_NC1_Glyco.14642.14642.2	14642	17.91	1172.82	3	INATDADEPNTLNSK		1601.75	tr|A0A804HIA2|A0A804HIA2_HUMAN(pre=K,post=I);tr|A0A804HJ09|A0A804HJ09_HUMAN(pre=K,post=I);tr|A0A804HJQ3|A0A804HJQ3_HUMAN(pre=K,post=I);tr|A0A804HLK9|A0A804HLK9_HUMAN(pre=K,post=I);tr|J3KSI6|J3KSI6_HUMAN(pre=K,post=I);sp|Q14126|DSG2_HUMAN(pre=K,post=I);	182;126;126;126;182;182;	534.726	0	5	270.206	1913.67	G79247QI	Hex(5)HexNAc(4)NeuAc(1)	1913.68	82.5127	0	-0.0055	-1.5562
GP_NC1_Glyco.14739.14739.3	14739	18.04	1186.49	3	INATDADEPNTLNSK		1601.75	tr|A0A804HIA2|A0A804HIA2_HUMAN(pre=K,post=I);tr|A0A804HJ09|A0A804HJ09_HUMAN(pre=K,post=I);tr|A0A804HJQ3|A0A804HJQ3_HUMAN(pre=K,post=I);tr|A0A804HLK9|A0A804HLK9_HUMAN(pre=K,post=I);tr|J3KSI6|J3KSI6_HUMAN(pre=K,post=I);sp|Q14126|DSG2_HUMAN(pre=K,post=I);	182/193;126/137;126/137;126/137;182/193;182/193;	261.354	0.0021	5	210.143	1954.7	G25835MT	Hex(4)HexNAc(5)NeuAc(1)	1954.7	78.3105	0	-0.0063	-1.7606
GP_NC1_Glyco.15087.15087.3	15087	18.4	1093.47	3	LLNINPNK		924.539	sp|P11279|LAMP1_HUMAN(pre=R,post=T);	261;	301.981	0	4	246.042	2352.84	G14615WQ	Hex(7)HexNAc(6)	2352.85	31.5418	0.004	-0.0106	-3.2393
GP_NC1_Glyco.15157.15157.2	15157	18.49	1317.06	2	NISQVLEK		929.518	tr|H0YNC5|H0YNC5_HUMAN(pre=R,post=K);sp|O14672|ADA10_HUMAN(pre=R,post=K);	138;439;	88.9788	0	4	54.9505	1702.59	G82403CZ	Hex(8)HexNAc(2)	1702.58	19.7563	0.0101	0.0054	2.0447
GP_NC1_Glyco.15174.15174.2	15174	18.49	1093.47	3	LLNINPNK		924.539	sp|P11279|LAMP1_HUMAN(pre=R,post=T);	261;	310.843	0	5	197.642	2352.85	G14615WQ	Hex(7)HexNAc(6)	2352.85	28.2133	0.0074	0.0023	0.7168
GP_NC1_Glyco.15244.15244.5	15244	18.58	1093.47	3	LLNINPNK		924.539	sp|P11279|LAMP1_HUMAN(pre=R,post=T);	261;	353.223	0	6	363.346	2352.85	G14615WQ	Hex(7)HexNAc(6)	2352.85	87.1356	0	0.0026	0.7833
GP_NC1_Glyco.15253.15253.2	15253	18.58	1457.14	2	LLNINPNK		924.539	sp|P11279|LAMP1_HUMAN(pre=R,post=T);	261;	255.585	0	5	203.947	1987.72	G05478GN	Hex(6)HexNAc(5)	1987.71	30.5765	0.0079	0.0068	2.3492
GP_NC1_Glyco.15259.15259.2	15259	18.58	1093.47	3	LLNINPNK		924.539	sp|P11279|LAMP1_HUMAN(pre=R,post=T);	261;	402.828	0	6	277.956	2352.85	G14615WQ	Hex(7)HexNAc(6)	2352.85	39.5804	0	0.0026	0.7833
GP_NC1_Glyco.15304.15304.2	15304	18.63	1395.6	2	LLNINPNK		924.539	sp|P11279|LAMP1_HUMAN(pre=R,post=T);	261;	207.506	0	3	172.338	1864.65	G45290DI	Hex(9)HexNAc(2)	1864.63	25.4685	0.0106	0.011	3.9352
GP_NC1_Glyco.15509.15509.3	15509	18.86	971.76	3	LLNINPNK		924.539	sp|P11279|LAMP1_HUMAN(pre=R,post=T);	261;	255.765	0.004	5	188.523	1987.72	G10965EB	Hex(6)HexNAc(5)	1987.71	38.875	0	0.0042	1.4376
GP_NC1_Glyco.15602.15602.2	15602	18.99	971.76	3	LLNINPNK		924.539	sp|P11279|LAMP1_HUMAN(pre=R,post=T);	261;	329.993	0	6	243.645	1987.72	G05478GN	Hex(6)HexNAc(5)	1987.71	25.4691	0.0106	0.0052	1.7909
GP_NC1_Glyco.15752.15752.2	15752	19.13	1155	2	NISQVLEK		929.518	tr|H0YNC5|H0YNC5_HUMAN(pre=R,post=K);sp|O14672|ADA10_HUMAN(pre=R,post=K);	138;439;	261.418	0	4	88.6776	1378.47	G51266ML	Hex(6)HexNAc(2)	1378.48	29.4769	0.0077	-0.0045	-1.9596
GP_NC1_Glyco.15788.15788.3	15788	19.17	1233.55	2	LLNINPNK		924.539	sp|P11279|LAMP1_HUMAN(pre=R,post=T);	261;	238.069	0	4	201.804	1540.54	G92708ST	Hex(7)HexNAc(2)	1540.53	39.7651	0	0.0122	4.9426
GP_NC1_Glyco.15989.15989.2	15989	19.4	1152.51	2	LLNINPNK		924.539	sp|P11279|LAMP1_HUMAN(pre=R,post=T);	261;	173.759	0	3	184.623	1378.47	G21284IS	Hex(6)HexNAc(2)	1378.48	22.8613	0.0103	-0.0019	-0.8297
GP_NC1_Glyco.16355.16355.2	16355	19.8	1073.98	2	NISQVLEK		929.518	tr|H0YNC5|H0YNC5_HUMAN(pre=R,post=K);sp|O14672|ADA10_HUMAN(pre=R,post=K);	138;439;	171.22	0.004	3	64.6931	1216.42	G04512XN	Hex(5)HexNAc(2)	1216.42	22.8058	0.0103	0	-0.017
GP_NC1_Glyco.16437.16437.2	16437	19.89	1236.04	2	QNISVTLR		929.529	sp|Q9H5V8|CDCP1_HUMAN(pre=K,post=T);	512;	141.138	0.0021	5	118.111	1540.53	G28387ZC	Hex(7)HexNAc(2)	1540.53	36.176	0	0.0054	2.1941
GP_NC1_Glyco.16479.16479.2	16479	19.94	1173.03	2	LLNINPNK		924.539	sp|P11279|LAMP1_HUMAN(pre=R,post=T);	261;	253.154	0.0082	6	199.957	1419.5	G14889WU	Hex(5)HexNAc(3)	1419.5	38.5269	0	-0.0008	-0.3511
GP_NC1_Glyco.16598.16598.2	16598	20.07	1317.07	2	QNISVTLR		929.529	sp|Q9H5V8|CDCP1_HUMAN(pre=K,post=T);	512;	118.472	0.009	4	103.447	1702.59	G40442UK	Hex(8)HexNAc(2)	1702.58	39.358	0	0.0117	4.4457
GP_NC1_Glyco.16637.16637.2	16637	20.12	1430.06	2	NWNASFAGK		993.467	tr|B7Z5J4|B7Z5J4_HUMAN(pre=R,post=G);sp|Q9UI42|CBPA4_HUMAN(pre=R,post=G);	156;260;	149.193	0.0021	3	74.4833	1864.64	G84622HC	Hex(9)HexNAc(2)	1864.63	28.4844	0.0075	0.0058	2.02
GP_NC1_Glyco.16855.16855.2	16855	20.35	1155.01	2	QNISVTLR		929.529	sp|Q9H5V8|CDCP1_HUMAN(pre=K,post=T);	512;	107.089	0.0082	5	109.251	1378.47	G25710JB	Hex(6)HexNAc(2)	1378.48	33.5928	0.0042	-0.0026	-1.1142
GP_NC1_Glyco.17225.17225.3	17225	20.75	1041.72	3	NFSSCSAEDFEK	5,Carbamidomethyl(+57.0215);	1419.56	tr|A0A7I2V2E1|A0A7I2V2E1_HUMAN(pre=R,post=L);tr|A0A7I2V2Z6|A0A7I2V2Z6_HUMAN(pre=R,post=L);tr|A0A7I2V303|A0A7I2V303_HUMAN(pre=R,post=L);tr|A0A7I2V3B5|A0A7I2V3B5_HUMAN(pre=R,post=L);tr|A0A7I2V3C1|A0A7I2V3C1_HUMAN(pre=R,post=L);tr|A0A7I2V3W3|A0A7I2V3W3_HUMAN(pre=R,post=L);tr|A0A7I2V4B3|A0A7I2V4B3_HUMAN(pre=R,post=L);tr|A0A7I2V5N8|A0A7I2V5N8_HUMAN(pre=R,post=L);tr|A0A7I2YQ97|A0A7I2YQ97_HUMAN(pre=R,po…	381;381;381;381;381;381;381;381;381;381;381;381;	176.76	0.0071	3	78.591	1702.57	G27933RJ	Hex(8)HexNAc(2)	1702.58	14.8716	0.0129	-0.0065	-2.0965
GP_NC1_Glyco.17239.17239.5	17239	20.8	1136.81	3	KWGHNITEFQQR		1542.77	sp|Q96HE7|ERO1A_HUMAN(pre=K,post=F);	280;	261.473	0.0074	6	278.346	1864.64	G45290DI	Hex(9)HexNAc(2)	1864.63	102.453	0	0.004	1.1622
GP_NC1_Glyco.17261.17261.2	17261	20.8	1073.99	2	QNISVTLR		929.529	sp|Q9H5V8|CDCP1_HUMAN(pre=K,post=T);	512;	147.233	0.0082	5	130.029	1216.43	G04512XN	Hex(5)HexNAc(2)	1216.42	38.9638	0	0.0085	3.9518
GP_NC1_Glyco.17281.17281.3	17281	20.84	1136.81	3	KWGHNITEFQQR		1542.77	sp|Q96HE7|ERO1A_HUMAN(pre=K,post=F);	280;	361.059	0	6	376.128	1864.64	G45290DI	Hex(9)HexNAc(2)	1864.63	122.665	0	0.0042	1.2261
GP_NC1_Glyco.17285.17285.3	17285	20.84	1082.79	3	KWGHNITEFQQR		1542.77	sp|Q96HE7|ERO1A_HUMAN(pre=K,post=F);	280;	268.323	0.0021	6	322.905	1702.59	G40442UK	Hex(8)HexNAc(2)	1702.58	91.0951	0	0.0046	1.4056
GP_NC1_Glyco.17346.17346.3	17346	20.89	974.756	3	KWGHNITEFQQR		1542.77	sp|Q96HE7|ERO1A_HUMAN(pre=K,post=F);	280;	217.905	0	6	292.209	1378.48	G21284IS	Hex(6)HexNAc(2)	1378.48	64.9877	0	0.0019	0.6543
GP_NC1_Glyco.17352.17352.3	17352	20.89	1110.45	3	EASIVGENETYPR		1463.69	sp|Q9UBV2|SE1L1_HUMAN(pre=R,post=A);	608;	219.762	0.0023	4	275.973	1864.65	G45290DI	Hex(9)HexNAc(2)	1864.63	64.0316	0	0.0129	3.8847
GP_NC1_Glyco.18583.18583.3	18583	22.25	1195.16	3	INTTADEKDPTNPFR		1717.83	sp|O14672|ADA10_HUMAN(pre=R,post=F);	278;	483.315	0	6	292.821	1864.64	G45290DI	Hex(9)HexNAc(2)	1864.63	70.0886	0	0.0095	2.6649
GP_NC1_Glyco.18708.18708.3	18708	22.38	947.082	3	LLNINPNK		924.539	sp|P11279|LAMP1_HUMAN(pre=R,post=T);	261;	205.264	0	5	239.205	1913.68	G79247QI	Hex(5)HexNAc(4)NeuAc(1)	1913.68	41.0781	0	0.0077	2.7179
GP_NC1_Glyco.18711.18711.3	18711	22.38	1262.14	3	NPCTSEQNCTSPFSYK	3,Carbamidomethyl(+57.0215);9,Carbamidomethyl(+57.0215);	1918.78	tr|A0A7I2V2F9|A0A7I2V2F9_HUMAN(pre=R,post=N);tr|A0A7I2V348|A0A7I2V348_HUMAN(pre=R,post=N);tr|A0A7I2V5T3|A0A7I2V5T3_HUMAN(pre=R,post=N);tr|A0A7I2V5Z8|A0A7I2V5Z8_HUMAN(pre=R,post=N);tr|C9JPK5|C9JPK5_HUMAN(pre=R,post=N);tr|E7EUI6|E7EUI6_HUMAN(pre=R,post=N);tr|H7C4K3|H7C4K3_HUMAN(pre=R,post=N);sp|P05556|ITB1_HUMAN(pre=R,post=N);	208;212;212;212;220;215;155;212;	353.401	0	6	318.765	1864.63	G84622HC	Hex(9)HexNAc(2)	1864.63	45.7497	0	-0.0063	-1.6686
GP_NC1_Glyco.18779.18779.3	18779	22.48	1208.13	3	NPCTSEQNCTSPFSYK	3,Carbamidomethyl(+57.0215);9,Carbamidomethyl(+57.0215);	1918.78	tr|A0A7I2V2F9|A0A7I2V2F9_HUMAN(pre=R,post=N);tr|A0A7I2V348|A0A7I2V348_HUMAN(pre=R,post=N);tr|A0A7I2V5T3|A0A7I2V5T3_HUMAN(pre=R,post=N);tr|A0A7I2V5Z8|A0A7I2V5Z8_HUMAN(pre=R,post=N);tr|C9JPK5|C9JPK5_HUMAN(pre=R,post=N);tr|E7EUI6|E7EUI6_HUMAN(pre=R,post=N);tr|H7C4K3|H7C4K3_HUMAN(pre=R,post=N);sp|P05556|ITB1_HUMAN(pre=R,post=N);	208;212;212;212;220;215;155;212;	329.131	0	6	360.959	1702.58	G27933RJ	Hex(8)HexNAc(2)	1702.58	50.9885	0	-0.0003	-0.0795
GP_NC1_Glyco.18782.18782.3	18782	22.48	1141.15	3	INTTADEKDPTNPFR		1717.83	sp|O14672|ADA10_HUMAN(pre=R,post=F);	278;	229.701	0	6	228.271	1702.59	G40442UK	Hex(8)HexNAc(2)	1702.58	49.2044	0	0.0118	3.4616
GP_NC1_Glyco.18783.18783.5	18783	22.48	1195.16	3	INTTADEKDPTNPFR		1717.83	sp|O14672|ADA10_HUMAN(pre=R,post=F);	278;	244.789	0	6	402.912	1864.65	G45290DI	Hex(9)HexNAc(2)	1864.63	51.6847	0	0.0115	3.2174
GP_NC1_Glyco.18824.18824.3	18824	22.52	1035.79	3	TGALTVQNTTQLR		1401.76	tr|A0A087WVP1|A0A087WVP1_HUMAN(pre=K,post=S);sp|Q14517|FAT1_HUMAN(pre=K,post=S);	1942;1940;	315.162	0	5	231.321	1702.6	G27933RJ	Hex(8)HexNAc(2)	1702.58	59.1102	0	0.0147	4.7235
GP_NC1_Glyco.19195.19195.2	19195	22.93	1372.6	2	NITIVTGAPR		1040.6	sp|P26006|ITA3_HUMAN(pre=K,post=H);	265;	193.77	0	3	113.427	1702.59	G82403CZ	Hex(8)HexNAc(2)	1702.58	25.1481	0.0106	0.0095	3.4467
GP_NC1_Glyco.19231.19231.3	19231	22.98	1110.16	3	IAPASNVSHTVVLR		1462.83	tr|E9PJ35|E9PJ35_HUMAN(pre=R,post=P);tr|E9PQI4|E9PQI4_HUMAN(pre=R,post=P);sp|P43308|SSRB_HUMAN(pre=R,post=P);	88;88;88;	414.863	0	5	460.264	1864.64	G45290DI	Hex(9)HexNAc(2)	1864.63	122.674	0	0.0057	1.7163
GP_NC1_Glyco.19321.19321.3	19321	23.07	1100.1	3	NPCTSEQNCTSPFSYK	3,Carbamidomethyl(+57.0215);9,Carbamidomethyl(+57.0215);	1918.78	tr|A0A7I2V2F9|A0A7I2V2F9_HUMAN(pre=R,post=N);tr|A0A7I2V348|A0A7I2V348_HUMAN(pre=R,post=N);tr|A0A7I2V5T3|A0A7I2V5T3_HUMAN(pre=R,post=N);tr|A0A7I2V5Z8|A0A7I2V5Z8_HUMAN(pre=R,post=N);tr|C9JPK5|C9JPK5_HUMAN(pre=R,post=N);tr|E7EUI6|E7EUI6_HUMAN(pre=R,post=N);tr|H7C4K3|H7C4K3_HUMAN(pre=R,post=N);sp|P05556|ITB1_HUMAN(pre=R,post=N);	208;212;212;212;220;215;155;212;	131.29	0	5	230.642	1378.49	G51266ML	Hex(6)HexNAc(2)	1378.48	37.7179	0	0.0121	3.6626
GP_NC1_Glyco.19391.19391.3	19391	23.16	1056.15	3	IAPASNVSHTVVLR		1462.83	tr|E9PJ35|E9PJ35_HUMAN(pre=R,post=P);tr|E9PQI4|E9PQI4_HUMAN(pre=R,post=P);sp|P43308|SSRB_HUMAN(pre=R,post=P);	88;88;88;	235.506	0	6	346.272	1702.59	G40442UK	Hex(8)HexNAc(2)	1702.58	91.5175	0	0.009	2.8289
GP_NC1_Glyco.19398.19398.2	19398	23.16	1318.58	2	LLNINPNK		924.539	sp|P11279|LAMP1_HUMAN(pre=R,post=T);	261;	159.791	0	6	175.191	1710.6	G15683CN	Hex(5)HexNAc(3)NeuAc(1)	1710.6	55.4457	0	0.0072	2.7295
GP_NC1_Glyco.19470.19470.6	19470	23.25	1181.46	3	NPCTSEQNCTSPFSYK	3,Carbamidomethyl(+57.0215);9,Carbamidomethyl(+57.0215);	1918.78	tr|A0A7I2V2F9|A0A7I2V2F9_HUMAN(pre=R,post=N);tr|A0A7I2V348|A0A7I2V348_HUMAN(pre=R,post=N);tr|A0A7I2V5T3|A0A7I2V5T3_HUMAN(pre=R,post=N);tr|A0A7I2V5Z8|A0A7I2V5Z8_HUMAN(pre=R,post=N);tr|C9JPK5|C9JPK5_HUMAN(pre=R,post=N);tr|E7EUI6|E7EUI6_HUMAN(pre=R,post=N);tr|H7C4K3|H7C4K3_HUMAN(pre=R,post=N);sp|P05556|ITB1_HUMAN(pre=R,post=N);	208;212;212;212;220;215;155;212;	275.293	0.009	6	296.887	1622.59	G06216GN	Hex(5)HexNAc(4)	1622.58	87.9235	0	0.0048	1.358
GP_NC1_Glyco.19527.19527.3	19527	23.3	1189.47	3	MNITVK		704.389	tr|D6R9X8|D6R9X8_HUMAN(pre=R,post=N);sp|P26006|ITA3_HUMAN(pre=R,post=N);	107;107;	194.317	0	5	198.284	2860.99	G03414KZ	Hex(6)HexNAc(5)NeuAc(3)	2861	104.449	0	-0.008	-2.2343
GP_NC1_Glyco.19530.19530.3	19530	23.3	1046.08	3	NPCTSEQNCTSPFSYK	3,Carbamidomethyl(+57.0215);9,Carbamidomethyl(+57.0215);	1918.78	tr|A0A7I2V2F9|A0A7I2V2F9_HUMAN(pre=R,post=N);tr|A0A7I2V348|A0A7I2V348_HUMAN(pre=R,post=N);tr|A0A7I2V5T3|A0A7I2V5T3_HUMAN(pre=R,post=N);tr|A0A7I2V5Z8|A0A7I2V5Z8_HUMAN(pre=R,post=N);tr|C9JPK5|C9JPK5_HUMAN(pre=R,post=N);tr|E7EUI6|E7EUI6_HUMAN(pre=R,post=N);tr|H7C4K3|H7C4K3_HUMAN(pre=R,post=N);sp|P05556|ITB1_HUMAN(pre=R,post=N);	208;212;212;212;220;215;155;212;	199.013	0	6	296.496	1216.42	G04512XN	Hex(5)HexNAc(2)	1216.42	37.8858	0	0.0003	0.0877
GP_NC1_Glyco.19562.19562.3	19562	23.35	1046.07	3	NPCTSEQNCTSPFSYK	3,Carbamidomethyl(+57.0215);9,Carbamidomethyl(+57.0215);	1918.78	tr|A0A7I2V2F9|A0A7I2V2F9_HUMAN(pre=R,post=N);tr|A0A7I2V348|A0A7I2V348_HUMAN(pre=R,post=N);tr|A0A7I2V5T3|A0A7I2V5T3_HUMAN(pre=R,post=N);tr|A0A7I2V5Z8|A0A7I2V5Z8_HUMAN(pre=R,post=N);tr|C9JPK5|C9JPK5_HUMAN(pre=R,post=N);tr|E7EUI6|E7EUI6_HUMAN(pre=R,post=N);tr|H7C4K3|H7C4K3_HUMAN(pre=R,post=N);sp|P05556|ITB1_HUMAN(pre=R,post=N);	208;212;212;212;220;215;155;212;	223.149	0.0021	6	269.961	1216.41	G04512XN	Hex(5)HexNAc(2)	1216.42	32.7427	0.0041	-0.0117	-3.7196
GP_NC1_Glyco.19575.19575.5	19575	23.39	952.744	3	EAINITLDHK		1152.61	tr|C9JXZ0|C9JXZ0_HUMAN(pre=R,post=C);tr|E7ETU9|E7ETU9_HUMAN(pre=R,post=C);sp|O00469|PLOD2_HUMAN(pre=R,post=C);	181;154;209;	359.395	0	5	357.653	1702.6	G40442UK	Hex(8)HexNAc(2)	1702.58	120.528	0	0.0137	4.786
GP_NC1_Glyco.19611.19611.3	19611	23.39	1089.12	3	EQINITLDHR		1237.64	sp|Q02809|PLOD1_HUMAN(pre=R,post=C);tr|Q5JXB7|Q5JXB7_HUMAN(pre=R,post=C);	197;197;	286.022	0.004	5	273.083	2026.7	G00588HO	Hex(10)HexNAc(2)	2026.69	127.106	0	0.0094	2.8646
GP_NC1_Glyco.19682.19682.3	19682	23.48	1035.1	3	EQINITLDHR		1237.64	sp|Q02809|PLOD1_HUMAN(pre=R,post=C);tr|Q5JXB7|Q5JXB7_HUMAN(pre=R,post=C);	197;197;	141.42	0.0057	5	149.221	1864.64	G45290DI	Hex(9)HexNAc(2)	1864.63	88.8685	0	0.0028	0.9106
GP_NC1_Glyco.19817.19817.3	19817	23.62	981.084	3	EQINITLDHR		1237.64	sp|Q02809|PLOD1_HUMAN(pre=R,post=C);tr|Q5JXB7|Q5JXB7_HUMAN(pre=R,post=C);	197;197;	133.511	0	5	112.033	1702.59	G40442UK	Hex(8)HexNAc(2)	1702.58	47.477	0	0.0067	2.2863
GP_NC1_Glyco.19843.19843.3	19843	23.67	932.062	3	WGHNITEFQQR		1414.67	sp|Q96HE7|ERO1A_HUMAN(pre=K,post=F);	280;	409.735	0	6	419.046	1378.49	G21284IS	Hex(6)HexNAc(2)	1378.48	91.4048	0	0.0129	4.6341
GP_NC1_Glyco.19978.19978.3	19978	23.8	932.06	3	WGHNITEFQQR		1414.67	sp|Q96HE7|ERO1A_HUMAN(pre=K,post=F);	280;	134.44	0.0089	6	575.355	1378.48	G21284IS	Hex(6)HexNAc(2)	1378.48	41.9447	0	0.0071	2.5363
GP_NC1_Glyco.20257.20257.2	20257	24.12	1129.52	2	NITIVTGAPR		1040.6	sp|P26006|ITA3_HUMAN(pre=K,post=H);	265;	89.6592	0	3	64.0003	1216.43	G04512XN	Hex(5)HexNAc(2)	1216.42	17.858	0.0132	0.0033	1.4755
GP_NC1_Glyco.20546.20546.3	20546	24.44	979.388	3	NVSCLWCNTNK	4,Carbamidomethyl(+57.0215);7,Carbamidomethyl(+57.0215);	1394.61	tr|A8MZH8|A8MZH8_HUMAN(pre=K,post=A);sp|P53801|PTTG_HUMAN(pre=K,post=A);	54;54;	442.232	0	4	386.219	1540.53	G92708ST	Hex(7)HexNAc(2)	1540.53	44.2422	0	0.0058	1.9813
GP_NC1_Glyco.20688.20688.3	20688	24.62	1145.14	3	GLNLTEDTYKPR		1405.72	sp|Q08380|LG3BP_HUMAN(pre=K,post=I);	398;	126.812	0	5	295.586	2026.68	G00588HO	Hex(10)HexNAc(2)	2026.69	107.472	0	-0.0059	-1.7079
GP_NC1_Glyco.20784.20784.3	20784	24.71	1133.78	3	NHSCSEGQISIFR	4,Carbamidomethyl(+57.0215);	1533.7	sp|O75882|ATRN_HUMAN(pre=R,post=Y);	731;	175.18	0.0057	6	246.751	1864.63	G45290DI	Hex(9)HexNAc(2)	1864.63	29.0833	0.0076	-0.0061	-1.7869
GP_NC1_Glyco.20789.20789.3	20789	24.71	1091.13	3	GLNLTEDTYKPR		1405.72	sp|Q08380|LG3BP_HUMAN(pre=K,post=I);	398;	109.688	0	5	253.19	1864.65	G45290DI	Hex(9)HexNAc(2)	1864.63	89.4584	0	0.0121	3.6932
GP_NC1_Glyco.20912.20912.2	20912	24.85	1529.64	2	VFGSQNLTTVK		1192.65	tr|A0A087WWI4|A0A087WWI4_HUMAN(pre=R,post=L);tr|A0A087X054|A0A087X054_HUMAN(pre=R,post=L);tr|A0A494C039|A0A494C039_HUMAN(pre=R,post=L);tr|E9PJ21|E9PJ21_HUMAN(pre=R,post=L);tr|K7EQK2|K7EQK2_HUMAN(pre=R,post=L);sp|Q9Y4L1|HYOU1_HUMAN(pre=R,post=L);	515;515;515;515;515;515;	126.516	0	5	236.299	1864.62	G84622HC	Hex(9)HexNAc(2)	1864.63	41.4362	0	-0.0151	-4.9307
GP_NC1_Glyco.20918.20918.3	20918	24.85	1037.11	3	GLNLTEDTYKPR		1405.72	sp|Q08380|LG3BP_HUMAN(pre=K,post=I);	398;	167.446	0.0021	5	263.002	1702.59	G40442UK	Hex(8)HexNAc(2)	1702.58	99.153	0	0.0106	3.42
GP_NC1_Glyco.20971.20971.3	20971	24.94	1351.88	3	LRNPCTSEQNCTSPFSYK	5,Carbamidomethyl(+57.0215);11,Carbamidomethyl(+57.0215);	2187.97	tr|A0A7I2V2F9|A0A7I2V2F9_HUMAN(pre=K,post=N);tr|A0A7I2V348|A0A7I2V348_HUMAN(pre=K,post=N);tr|A0A7I2V5T3|A0A7I2V5T3_HUMAN(pre=K,post=N);tr|A0A7I2V5Z8|A0A7I2V5Z8_HUMAN(pre=K,post=N);tr|C9JPK5|C9JPK5_HUMAN(pre=K,post=N);tr|E7EUI6|E7EUI6_HUMAN(pre=K,post=N);tr|H7C4K3|H7C4K3_HUMAN(pre=K,post=N);sp|P05556|ITB1_HUMAN(pre=K,post=N);	208;212;212;212;220;215;155;212;	162.95	0.0074	6	239.469	1864.65	G45290DI	Hex(9)HexNAc(2)	1864.63	32.412	0.0041	0.017	4.1941
GP_NC1_Glyco.21024.21024.6	21024	24.99	925.367	3	NVSCLWCNTNK	4,Carbamidomethyl(+57.0215);7,Carbamidomethyl(+57.0215);	1394.61	tr|A8MZH8|A8MZH8_HUMAN(pre=K,post=A);sp|P53801|PTTG_HUMAN(pre=K,post=A);	54;54;	301.998	0	5	335.449	1378.47	G21284IS	Hex(6)HexNAc(2)	1378.48	34.8202	0	-0.0032	-1.1398
GP_NC1_Glyco.21035.21035.3	21035	24.99	1297.86	3	LRNPCTSEQNCTSPFSYK	5,Carbamidomethyl(+57.0215);11,Carbamidomethyl(+57.0215);	2187.97	tr|A0A7I2V2F9|A0A7I2V2F9_HUMAN(pre=K,post=N);tr|A0A7I2V348|A0A7I2V348_HUMAN(pre=K,post=N);tr|A0A7I2V5T3|A0A7I2V5T3_HUMAN(pre=K,post=N);tr|A0A7I2V5Z8|A0A7I2V5Z8_HUMAN(pre=K,post=N);tr|C9JPK5|C9JPK5_HUMAN(pre=K,post=N);tr|E7EUI6|E7EUI6_HUMAN(pre=K,post=N);tr|H7C4K3|H7C4K3_HUMAN(pre=K,post=N);sp|P05556|ITB1_HUMAN(pre=K,post=N);	208;212;212;212;220;215;155;212;	157.801	0.004	6	186.703	1702.59	G40442UK	Hex(8)HexNAc(2)	1702.58	30.3495	0.0078	0.0104	2.661
GP_NC1_Glyco.21037.21037.3	21037	24.99	1037.11	3	GLNLTEDTYKPR		1405.72	sp|Q08380|LG3BP_HUMAN(pre=K,post=I);	398;	140.995	0	6	78.3431	1702.59	G40442UK	Hex(8)HexNAc(2)	1702.58	21.9933	0.0102	0.0092	2.9488
GP_NC1_Glyco.21077.21077.2	21077	25.03	1205.54	2	VFGSQNLTTVK		1192.65	tr|A0A087WWI4|A0A087WWI4_HUMAN(pre=R,post=L);tr|A0A087X054|A0A087X054_HUMAN(pre=R,post=L);tr|A0A494C039|A0A494C039_HUMAN(pre=R,post=L);tr|E9PJ21|E9PJ21_HUMAN(pre=R,post=L);tr|K7EQK2|K7EQK2_HUMAN(pre=R,post=L);sp|Q9Y4L1|HYOU1_HUMAN(pre=R,post=L);	515;515;515;515;515;515;	228.194	0	5	206.497	1216.42	G04512XN	Hex(5)HexNAc(2)	1216.42	33.5608	0.0042	-0.0057	-2.3572
GP_NC1_Glyco.21087.21087.4	21087	25.03	966.086	3	VFGSQNLTTVK		1192.65	tr|A0A087WWI4|A0A087WWI4_HUMAN(pre=R,post=L);tr|A0A087X054|A0A087X054_HUMAN(pre=R,post=L);tr|A0A494C039|A0A494C039_HUMAN(pre=R,post=L);tr|E9PJ21|E9PJ21_HUMAN(pre=R,post=L);tr|K7EQK2|K7EQK2_HUMAN(pre=R,post=L);sp|Q9Y4L1|HYOU1_HUMAN(pre=R,post=L);	515;515;515;515;515;515;	299.51	0.0037	5	337.866	1702.59	G40442UK	Hex(8)HexNAc(2)	1702.58	64.6648	0	0.0105	3.64
GP_NC1_Glyco.21463.21463.2	21463	25.49	1367.6	2	VFGSQNLTTVK		1192.65	tr|A0A087WWI4|A0A087WWI4_HUMAN(pre=R,post=L);tr|A0A087X054|A0A087X054_HUMAN(pre=R,post=L);tr|A0A494C039|A0A494C039_HUMAN(pre=R,post=L);tr|E9PJ21|E9PJ21_HUMAN(pre=R,post=L);tr|K7EQK2|K7EQK2_HUMAN(pre=R,post=L);sp|Q9Y4L1|HYOU1_HUMAN(pre=R,post=L);	515;515;515;515;515;515;	287.339	0.0021	5	220.775	1540.54	G92708ST	Hex(7)HexNAc(2)	1540.53	39.7635	0	0.0103	3.7602
GP_NC1_Glyco.21503.21503.3	21503	25.54	1339.25	3	VASVININPNTTHSTGSCR	18,Carbamidomethyl(+57.0215);	2026.99	tr|H0YCG2|H0YCG2_HUMAN(pre=K,post=S);sp|P13473|LAMP2_HUMAN(pre=K,post=S);	105;257;	320.639	0.0021	4	126.281	1987.73	G05478GN	Hex(6)HexNAc(5)	1987.71	98.6523	0	0.0186	4.6399
GP_NC1_Glyco.21575.21575.3	21575	25.58	1170.46	3	NASHLVCSACFGPCAR	7,Carbamidomethyl(+57.0215);10,Carbamidomethyl(+57.0215);14,Carbamidomethyl(+57.0215);	1805.78	tr|A0A669KAV0|A0A669KAV0_HUMAN(pre=R,post=C);tr|A0A804HJB9|A0A804HJB9_HUMAN(pre=R,post=C);tr|A0A804HJJ0|A0A804HJJ0_HUMAN(pre=R,post=C);tr|A0A804HJM5|A0A804HJM5_HUMAN(pre=R,post=C);tr|A0A804HKD9|A0A804HKD9_HUMAN(pre=R,post=C);tr|A0A804HKL1|A0A804HKL1_HUMAN(pre=R,post=C);tr|A0A804HKP7|A0A804HKP7_HUMAN(pre=R,post=C);tr|A0A804HKP9|A0A804HKP9_HUMAN(pre=R,post=C);tr|A0A804HL07|A0A804HL07_HUMAN(pre=R,po…	205;205;205;205;205;205;205;205;205;205;205;205;168;205;	298.848	0	6	219.743	1702.58	G40442UK	Hex(8)HexNAc(2)	1702.58	32.4227	0.0041	-0.0019	-0.5303
GP_NC1_Glyco.21984.21984.3	21984	26.05	1062.42	3	NASHLVCSACFGPCAR	7,Carbamidomethyl(+57.0215);10,Carbamidomethyl(+57.0215);14,Carbamidomethyl(+57.0215);	1805.78	tr|A0A669KAV0|A0A669KAV0_HUMAN(pre=R,post=C);tr|A0A804HJB9|A0A804HJB9_HUMAN(pre=R,post=C);tr|A0A804HJJ0|A0A804HJJ0_HUMAN(pre=R,post=C);tr|A0A804HJM5|A0A804HJM5_HUMAN(pre=R,post=C);tr|A0A804HKD9|A0A804HKD9_HUMAN(pre=R,post=C);tr|A0A804HKL1|A0A804HKL1_HUMAN(pre=R,post=C);tr|A0A804HKP7|A0A804HKP7_HUMAN(pre=R,post=C);tr|A0A804HKP9|A0A804HKP9_HUMAN(pre=R,post=C);tr|A0A804HL07|A0A804HL07_HUMAN(pre=R,po…	205;205;205;205;205;205;205;205;205;205;205;205;168;205;	257.713	0	5	116.74	1378.47	G21284IS	Hex(6)HexNAc(2)	1378.48	21.1125	0.0101	-0.0024	-0.7512
GP_NC1_Glyco.21996.21996.2	21996	26.09	1115.96	2	NYTLWR		851.429	tr|A0A7P0T8I6|A0A7P0T8I6_HUMAN(pre=R,post=V);tr|A0A7P0T8X2|A0A7P0T8X2_HUMAN(pre=R,post=V);tr|A0A7P0T900|A0A7P0T900_HUMAN(pre=R,post=V);tr|A0A7P0T926|A0A7P0T926_HUMAN(pre=R,post=V);tr|A0A7P0T989|A0A7P0T989_HUMAN(pre=R,post=V);tr|A0A7P0T9G9|A0A7P0T9G9_HUMAN(pre=R,post=V);tr|A0A7P0T9U1|A0A7P0T9U1_HUMAN(pre=R,post=V);tr|A0A7P0TA25|A0A7P0TA25_HUMAN(pre=R,post=V);tr|A0A7P0TAD4|A0A7P0TAD4_HUMAN(pre=R,po…	215;184;184;184;170;215;184;184;184;184;184;184;184;184;184;184;	111.769	0.004	6	65.4883	1378.49	G51266ML	Hex(6)HexNAc(2)	1378.48	27.6831	0.0074	0.0107	4.7999
GP_NC1_Glyco.22015.22015.3	22015	26.09	1185.51	3	LENITTGTYTIHAQK		1688.87	tr|A0A087WW46|A0A087WW46_HUMAN(pre=R,post=E);tr|A0A087X117|A0A087X117_HUMAN(pre=R,post=E);tr|A0A0G2JN29|A0A0G2JN29_HUMAN(pre=R,post=E);tr|A0A0G2JP90|A0A0G2JP90_HUMAN(pre=R,post=E);tr|A0A7I2V2Z5|A0A7I2V2Z5_HUMAN(pre=R,post=E);tr|A0A7I2V3P4|A0A7I2V3P4_HUMAN(pre=R,post=E);tr|A0A7I2V4D7|A0A7I2V4D7_HUMAN(pre=R,post=E);tr|A0A7I2V4T6|A0A7I2V4T6_HUMAN(pre=R,post=E);tr|A0A7I2V6B0|A0A7I2V6B0_HUMAN(pre=R,po…	202;369;369;202;369;309;369;323;369;369;369;369;369;	363.236	0	6	323.485	1864.64	G45290DI	Hex(9)HexNAc(2)	1864.63	73.7952	0	0.0031	0.8854
GP_NC1_Glyco.22036.22036.5	22036	26.14	1062.43	3	NASHLVCSACFGPCAR	7,Carbamidomethyl(+57.0215);10,Carbamidomethyl(+57.0215);14,Carbamidomethyl(+57.0215);	1805.78	tr|A0A669KAV0|A0A669KAV0_HUMAN(pre=R,post=C);tr|A0A804HJB9|A0A804HJB9_HUMAN(pre=R,post=C);tr|A0A804HJJ0|A0A804HJJ0_HUMAN(pre=R,post=C);tr|A0A804HJM5|A0A804HJM5_HUMAN(pre=R,post=C);tr|A0A804HKD9|A0A804HKD9_HUMAN(pre=R,post=C);tr|A0A804HKL1|A0A804HKL1_HUMAN(pre=R,post=C);tr|A0A804HKP7|A0A804HKP7_HUMAN(pre=R,post=C);tr|A0A804HKP9|A0A804HKP9_HUMAN(pre=R,post=C);tr|A0A804HL07|A0A804HL07_HUMAN(pre=R,po…	205;205;205;205;205;205;205;205;205;205;205;205;168;205;	212.044	0.004	6	280.549	1378.48	G21284IS	Hex(6)HexNAc(2)	1378.48	27.4729	0.0073	0.0057	1.7789
GP_NC1_Glyco.22055.22055.3	22055	26.14	1062.43	3	NASHLVCSACFGPCAR	7,Carbamidomethyl(+57.0215);10,Carbamidomethyl(+57.0215);14,Carbamidomethyl(+57.0215);	1805.78	tr|A0A669KAV0|A0A669KAV0_HUMAN(pre=R,post=C);tr|A0A804HJB9|A0A804HJB9_HUMAN(pre=R,post=C);tr|A0A804HJJ0|A0A804HJJ0_HUMAN(pre=R,post=C);tr|A0A804HJM5|A0A804HJM5_HUMAN(pre=R,post=C);tr|A0A804HKD9|A0A804HKD9_HUMAN(pre=R,post=C);tr|A0A804HKL1|A0A804HKL1_HUMAN(pre=R,post=C);tr|A0A804HKP7|A0A804HKP7_HUMAN(pre=R,post=C);tr|A0A804HKP9|A0A804HKP9_HUMAN(pre=R,post=C);tr|A0A804HL07|A0A804HL07_HUMAN(pre=R,po…	205;205;205;205;205;205;205;205;205;205;205;205;168;205;	346.633	0.0057	5	253.218	1378.48	G21284IS	Hex(6)HexNAc(2)	1378.48	31.7032	0.004	0.0057	1.7789
GP_NC1_Glyco.22056.22056.4	22056	26.14	1115.96	2	NYTLWR		851.429	tr|A0A7P0T8I6|A0A7P0T8I6_HUMAN(pre=R,post=V);tr|A0A7P0T8X2|A0A7P0T8X2_HUMAN(pre=R,post=V);tr|A0A7P0T900|A0A7P0T900_HUMAN(pre=R,post=V);tr|A0A7P0T926|A0A7P0T926_HUMAN(pre=R,post=V);tr|A0A7P0T989|A0A7P0T989_HUMAN(pre=R,post=V);tr|A0A7P0T9G9|A0A7P0T9G9_HUMAN(pre=R,post=V);tr|A0A7P0T9U1|A0A7P0T9U1_HUMAN(pre=R,post=V);tr|A0A7P0TA25|A0A7P0TA25_HUMAN(pre=R,post=V);tr|A0A7P0TAD4|A0A7P0TAD4_HUMAN(pre=R,po…	215;184;184;184;170;215;184;184;184;184;184;184;184;184;184;184;	99.7446	0.0021	6	67.4798	1378.48	G21284IS	Hex(6)HexNAc(2)	1378.48	34.1719	0	0.0044	1.9651
GP_NC1_Glyco.22195.22195.3	22195	26.27	1077.47	3	LENITTGTYTIHAQK		1688.87	tr|A0A087WW46|A0A087WW46_HUMAN(pre=R,post=E);tr|A0A087X117|A0A087X117_HUMAN(pre=R,post=E);tr|A0A0G2JN29|A0A0G2JN29_HUMAN(pre=R,post=E);tr|A0A0G2JP90|A0A0G2JP90_HUMAN(pre=R,post=E);tr|A0A7I2V2Z5|A0A7I2V2Z5_HUMAN(pre=R,post=E);tr|A0A7I2V3P4|A0A7I2V3P4_HUMAN(pre=R,post=E);tr|A0A7I2V4D7|A0A7I2V4D7_HUMAN(pre=R,post=E);tr|A0A7I2V4T6|A0A7I2V4T6_HUMAN(pre=R,post=E);tr|A0A7I2V6B0|A0A7I2V6B0_HUMAN(pre=R,po…	202;369;369;202;369;309;369;323;369;369;369;369;369;	350.903	0	6	302.059	1540.53	G92708ST	Hex(7)HexNAc(2)	1540.53	59.7451	0	-0.0015	-0.4742
GP_NC1_Glyco.22273.22273.3	22273	26.37	1131.49	3	LENITTGTYTIHAQK		1688.87	tr|A0A087WW46|A0A087WW46_HUMAN(pre=R,post=E);tr|A0A087X117|A0A087X117_HUMAN(pre=R,post=E);tr|A0A0G2JN29|A0A0G2JN29_HUMAN(pre=R,post=E);tr|A0A0G2JP90|A0A0G2JP90_HUMAN(pre=R,post=E);tr|A0A7I2V2Z5|A0A7I2V2Z5_HUMAN(pre=R,post=E);tr|A0A7I2V3P4|A0A7I2V3P4_HUMAN(pre=R,post=E);tr|A0A7I2V4D7|A0A7I2V4D7_HUMAN(pre=R,post=E);tr|A0A7I2V4T6|A0A7I2V4T6_HUMAN(pre=R,post=E);tr|A0A7I2V6B0|A0A7I2V6B0_HUMAN(pre=R,po…	202;369;369;202;369;309;369;323;369;369;369;369;369;	134.011	0	6	293.395	1702.59	G40442UK	Hex(8)HexNAc(2)	1702.58	25.878	0.0072	0.0062	1.8404
GP_NC1_Glyco.22322.22322.6	22322	26.46	1131.5	3	LENITTGTYTIHAQK		1688.87	tr|A0A087WW46|A0A087WW46_HUMAN(pre=R,post=E);tr|A0A087X117|A0A087X117_HUMAN(pre=R,post=E);tr|A0A0G2JN29|A0A0G2JN29_HUMAN(pre=R,post=E);tr|A0A0G2JP90|A0A0G2JP90_HUMAN(pre=R,post=E);tr|A0A7I2V2Z5|A0A7I2V2Z5_HUMAN(pre=R,post=E);tr|A0A7I2V3P4|A0A7I2V3P4_HUMAN(pre=R,post=E);tr|A0A7I2V4D7|A0A7I2V4D7_HUMAN(pre=R,post=E);tr|A0A7I2V4T6|A0A7I2V4T6_HUMAN(pre=R,post=E);tr|A0A7I2V6B0|A0A7I2V6B0_HUMAN(pre=R,po…	202;369;369;202;369;309;369;323;369;369;369;369;369;	281.647	0	6	411.843	1702.59	G40442UK	Hex(8)HexNAc(2)	1702.58	75.1685	0	0.0098	2.8765
GP_NC1_Glyco.22405.22405.3	22405	26.55	1253.83	3	KDTCTQECSYFNITK	4,Carbamidomethyl(+57.0215);8,Carbamidomethyl(+57.0215);	1893.82	tr|A0A7I2V2F9|A0A7I2V2F9_HUMAN(pre=K,post=V);tr|A0A7I2V348|A0A7I2V348_HUMAN(pre=K,post=V);tr|C9JPK5|C9JPK5_HUMAN(pre=K,post=V);tr|E7EUI6|E7EUI6_HUMAN(pre=K,post=V);tr|H7C4K3|H7C4K3_HUMAN(pre=K,post=V);sp|P05556|ITB1_HUMAN(pre=K,post=V);	665;669;677;672;612;669;	381.701	0	6	314.17	1864.64	G45290DI	Hex(9)HexNAc(2)	1864.63	54.6891	0	0.0096	2.5431
GP_NC1_Glyco.22446.22446.3	22446	26.6	1199.81	3	KDTCTQECSYFNITK	4,Carbamidomethyl(+57.0215);8,Carbamidomethyl(+57.0215);	1893.82	tr|A0A7I2V2F9|A0A7I2V2F9_HUMAN(pre=K,post=V);tr|A0A7I2V348|A0A7I2V348_HUMAN(pre=K,post=V);tr|C9JPK5|C9JPK5_HUMAN(pre=K,post=V);tr|E7EUI6|E7EUI6_HUMAN(pre=K,post=V);tr|H7C4K3|H7C4K3_HUMAN(pre=K,post=V);sp|P05556|ITB1_HUMAN(pre=K,post=V);	665;669;677;672;612;669;	281.874	0	6	286.196	1702.57	G40442UK	Hex(8)HexNAc(2)	1702.58	42.3518	0	-0.0073	-2.0409
GP_NC1_Glyco.22456.22456.3	22456	26.6	1023.46	3	LENITTGTYTIHAQK		1688.87	tr|A0A087WW46|A0A087WW46_HUMAN(pre=R,post=E);tr|A0A087X117|A0A087X117_HUMAN(pre=R,post=E);tr|A0A0G2JN29|A0A0G2JN29_HUMAN(pre=R,post=E);tr|A0A0G2JP90|A0A0G2JP90_HUMAN(pre=R,post=E);tr|A0A7I2V2Z5|A0A7I2V2Z5_HUMAN(pre=R,post=E);tr|A0A7I2V3P4|A0A7I2V3P4_HUMAN(pre=R,post=E);tr|A0A7I2V4D7|A0A7I2V4D7_HUMAN(pre=R,post=E);tr|A0A7I2V4T6|A0A7I2V4T6_HUMAN(pre=R,post=E);tr|A0A7I2V6B0|A0A7I2V6B0_HUMAN(pre=R,po…	202;369;369;202;369;309;369;323;369;369;369;369;369;	288.028	0	6	320.742	1378.48	G21284IS	Hex(6)HexNAc(2)	1378.48	59.894	0	0.0071	2.3164
GP_NC1_Glyco.22548.22548.4	22548	26.69	1124.84	3	KIPAINQTITEANEK		1668.9	sp|P11047|LAMC1_HUMAN(pre=R,post=T);	1395;	320.774	0.0021	6	372.685	1702.58	G40442UK	Hex(8)HexNAc(2)	1702.58	84.3721	0	-0.0013	-0.4001
GP_NC1_Glyco.22745.22745.4	22745	26.92	1023.46	3	LENITTGTYTIHAQK		1688.87	tr|A0A087WW46|A0A087WW46_HUMAN(pre=R,post=E);tr|A0A087X117|A0A087X117_HUMAN(pre=R,post=E);tr|A0A0G2JN29|A0A0G2JN29_HUMAN(pre=R,post=E);tr|A0A0G2JP90|A0A0G2JP90_HUMAN(pre=R,post=E);tr|A0A7I2V2Z5|A0A7I2V2Z5_HUMAN(pre=R,post=E);tr|A0A7I2V3P4|A0A7I2V3P4_HUMAN(pre=R,post=E);tr|A0A7I2V4D7|A0A7I2V4D7_HUMAN(pre=R,post=E);tr|A0A7I2V4T6|A0A7I2V4T6_HUMAN(pre=R,post=E);tr|A0A7I2V6B0|A0A7I2V6B0_HUMAN(pre=R,po…	202;369;369;202;369;309;369;323;369;369;369;369;369;	141.003	0	6	142.958	1378.48	G21284IS	Hex(6)HexNAc(2)	1378.48	34.6762	0	0.008	2.6149
GP_NC1_Glyco.22798.22798.5	22798	26.96	969.442	3	LENITTGTYTIHAQK		1688.87	tr|A0A087WW46|A0A087WW46_HUMAN(pre=R,post=E);tr|A0A087X117|A0A087X117_HUMAN(pre=R,post=E);tr|A0A0G2JN29|A0A0G2JN29_HUMAN(pre=R,post=E);tr|A0A0G2JP90|A0A0G2JP90_HUMAN(pre=R,post=E);tr|A0A7I2V2Z5|A0A7I2V2Z5_HUMAN(pre=R,post=E);tr|A0A7I2V3P4|A0A7I2V3P4_HUMAN(pre=R,post=E);tr|A0A7I2V4D7|A0A7I2V4D7_HUMAN(pre=R,post=E);tr|A0A7I2V4T6|A0A7I2V4T6_HUMAN(pre=R,post=E);tr|A0A7I2V6B0|A0A7I2V6B0_HUMAN(pre=R,po…	202;369;369;202;369;309;369;323;369;369;369;369;369;	86.3781	0	6	374.413	1216.43	G04512XN	Hex(5)HexNAc(2)	1216.42	35.965	0	0.007	2.4052
GP_NC1_Glyco.22857.22857.3	22857	27.05	985.769	3	NITIVTGAPR		1040.6	sp|P26006|ITA3_HUMAN(pre=K,post=H);	265;	94.2051	0	6	190.606	1913.69	G79247QI	Hex(5)HexNAc(4)NeuAc(1)	1913.68	50.0492	0	0.0095	3.2089
GP_NC1_Glyco.22866.22866.5	22866	27.05	969.441	3	LENITTGTYTIHAQK		1688.87	tr|A0A087WW46|A0A087WW46_HUMAN(pre=R,post=E);tr|A0A087X117|A0A087X117_HUMAN(pre=R,post=E);tr|A0A0G2JN29|A0A0G2JN29_HUMAN(pre=R,post=E);tr|A0A0G2JP90|A0A0G2JP90_HUMAN(pre=R,post=E);tr|A0A7I2V2Z5|A0A7I2V2Z5_HUMAN(pre=R,post=E);tr|A0A7I2V3P4|A0A7I2V3P4_HUMAN(pre=R,post=E);tr|A0A7I2V4D7|A0A7I2V4D7_HUMAN(pre=R,post=E);tr|A0A7I2V4T6|A0A7I2V4T6_HUMAN(pre=R,post=E);tr|A0A7I2V6B0|A0A7I2V6B0_HUMAN(pre=R,po…	202;369;369;202;369;309;369;323;369;369;369;369;369;	302.663	0	6	364.564	1216.43	G04512XN	Hex(5)HexNAc(2)	1216.42	42.4167	0	0.0041	1.3968
GP_NC1_Glyco.22932.22932.3	22932	27.1	1016.8	3	KIPAINQTITEANEK		1668.9	sp|P11047|LAMC1_HUMAN(pre=R,post=T);	1395;	246.969	0	5	223.785	1378.48	G21284IS	Hex(6)HexNAc(2)	1378.48	51.6431	0	0.0073	2.3987
GP_NC1_Glyco.22996.22996.3	22996	27.19	1016.8	3	KIPAINQTITEANEK		1668.9	sp|P11047|LAMC1_HUMAN(pre=R,post=T);	1395;	197.206	0.0013	5	244.099	1378.47	G21284IS	Hex(6)HexNAc(2)	1378.48	53.9725	0	-0.0083	-2.7201
GP_NC1_Glyco.23064.23064.3	23064	27.28	985.767	3	NITIVTGAPR		1040.6	sp|P26006|ITA3_HUMAN(pre=K,post=H);	265;	55.8011	0.0075	6	181.711	1913.68	G79247QI	Hex(5)HexNAc(4)NeuAc(1)	1913.68	55.8858	0	0.0043	1.4617
GP_NC1_Glyco.23217.23217.3	23217	27.42	1037.76	3	KDTCTQECSYFNITK	4,Carbamidomethyl(+57.0215);8,Carbamidomethyl(+57.0215);	1893.82	tr|A0A7I2V2F9|A0A7I2V2F9_HUMAN(pre=K,post=V);tr|A0A7I2V348|A0A7I2V348_HUMAN(pre=K,post=V);tr|C9JPK5|C9JPK5_HUMAN(pre=K,post=V);tr|E7EUI6|E7EUI6_HUMAN(pre=K,post=V);tr|H7C4K3|H7C4K3_HUMAN(pre=K,post=V);sp|P05556|ITB1_HUMAN(pre=K,post=V);	665;669;677;672;612;669;	177.902	0.0057	6	273.173	1216.42	G04512XN	Hex(5)HexNAc(2)	1216.42	38.506	0	0.0006	0.1984
GP_NC1_Glyco.23244.23244.4	23244	27.47	985.767	3	NITIVTGAPR		1040.6	sp|P26006|ITA3_HUMAN(pre=K,post=H);	265;	151.21	0	6	356.165	1913.68	G79247QI	Hex(5)HexNAc(4)NeuAc(1)	1913.68	95.2501	0	0.0052	1.7716
GP_NC1_Glyco.23288.23288.3	23288	27.51	1061.11	3	VNSTELFHVDR		1315.65	sp|Q7Z7M0|MEGF8_HUMAN(pre=R,post=H);	421;	267.698	0	5	192.349	1864.65	G45290DI	Hex(9)HexNAc(2)	1864.63	82.0679	0	0.0142	4.4758
GP_NC1_Glyco.23364.23364.2	23364	27.6	1501.12	2	ENVGIYNLSK		1135.59	tr|A0A087WW46|A0A087WW46_HUMAN(pre=R,post=G);tr|A0A087X117|A0A087X117_HUMAN(pre=R,post=G);tr|A0A0G2JN29|A0A0G2JN29_HUMAN(pre=R,post=G);tr|A0A0G2JP90|A0A0G2JP90_HUMAN(pre=R,post=G);tr|A0A7I2V2Z5|A0A7I2V2Z5_HUMAN(pre=R,post=G);tr|A0A7I2V3P4|A0A7I2V3P4_HUMAN(pre=R,post=G);tr|A0A7I2V4D7|A0A7I2V4D7_HUMAN(pre=R,post=G);tr|A0A7I2V4T6|A0A7I2V4T6_HUMAN(pre=R,post=G);tr|A0A7I2V6B0|A0A7I2V6B0_HUMAN(pre=R,po…	451;618;618;451;618;558;618;572;618;618;618;618;618;	189.698	0.0074	5	125.109	1864.64	G71017QR	Hex(9)HexNAc(2)	1864.63	32.5145	0.0041	0.0098	3.253
GP_NC1_Glyco.23719.23719.3	23719	28.01	1078.82	3	ANTTQPGIVEGGQVLK		1610.86	sp|P06756|ITAV_HUMAN(pre=K,post=C);	74;	370.782	0.0021	5	269.35	1622.58	G05785ID	Hex(5)HexNAc(4)	1622.58	49.8731	0	0.0004	0.113
GP_NC1_Glyco.23898.23898.2	23898	28.2	1258.04	2	ENVGIYNLSK		1135.59	tr|A0A087WW46|A0A087WW46_HUMAN(pre=R,post=G);tr|A0A087X117|A0A087X117_HUMAN(pre=R,post=G);tr|A0A0G2JN29|A0A0G2JN29_HUMAN(pre=R,post=G);tr|A0A0G2JP90|A0A0G2JP90_HUMAN(pre=R,post=G);tr|A0A7I2V2Z5|A0A7I2V2Z5_HUMAN(pre=R,post=G);tr|A0A7I2V3P4|A0A7I2V3P4_HUMAN(pre=R,post=G);tr|A0A7I2V4D7|A0A7I2V4D7_HUMAN(pre=R,post=G);tr|A0A7I2V4T6|A0A7I2V4T6_HUMAN(pre=R,post=G);tr|A0A7I2V6B0|A0A7I2V6B0_HUMAN(pre=R,po…	451;618;618;451;618;558;618;572;618;618;618;618;618;	193.025	0.0091	5	127.254	1378.49	G51266ML	Hex(6)HexNAc(2)	1378.48	37.1579	0	0.0106	4.2152
GP_NC1_Glyco.23902.23902.3	23902	28.2	1011.13	3	ANTTQPGIVEGGQVLK		1610.86	sp|P06756|ITAV_HUMAN(pre=K,post=C);	74;	317.077	0.009	5	229.153	1419.52	G13592VY	Hex(5)HexNAc(3)	1419.5	55.7923	0	0.0134	4.4171
GP_NC1_Glyco.23995.23995.2	23995	28.29	1352.05	2	NISFMVK		837.442	sp|O14672|ADA10_HUMAN(pre=R,post=R);	267;	203.639	0.009	4	104.085	1864.65	G45290DI	Hex(9)HexNAc(2)	1864.63	20.4884	0.0101	0.0112	4.1476
GP_NC1_Glyco.24397.24397.3	24397	28.75	1196.53	2	DSLSINATNIK		1174.62	tr|E9PFD7|E9PFD7_HUMAN(pre=K,post=H);sp|P00533|EGFR_HUMAN(pre=K,post=H);tr|Q504U8|Q504U8_HUMAN(pre=K,post=H);	307;352;307;	255.552	0	5	83.1896	1216.43	G04512XN	Hex(5)HexNAc(2)	1216.42	35.3562	0	0.0072	3.0015
GP_NC1_Glyco.24731.24731.2	24731	29.12	1249.55	2	TYNASVLPVR		1118.61	sp|Q96S52|PIGS_HUMAN(pre=K,post=V);	370;	205.686	0.009	5	337.232	1378.49	G51266ML	Hex(6)HexNAc(2)	1378.48	40.5191	0	0.0112	4.4972
GP_NC1_Glyco.25095.25095.3	25095	29.53	1150.12	3	GNSTHGCSSEETFLIDCR	7,Carbamidomethyl(+57.0215);17,Carbamidomethyl(+57.0215);	2068.86	tr|M0QYR6|M0QYR6_HUMAN(pre=K,post=G);tr|M0QYS6|M0QYS6_HUMAN(pre=K,post=G);tr|M0R0Y4|M0R0Y4_HUMAN(pre=K,post=G);tr|M0R383|M0R383_HUMAN(pre=K,post=G);sp|Q03405|UPAR_HUMAN(pre=K,post=G);	197;111;156;97;222;	363.054	0.0021	6	373.517	1378.47	G21284IS	Hex(6)HexNAc(2)	1378.48	42.7138	0	-0.0075	-2.1874
GP_NC1_Glyco.25461.25461.3	25461	29.94	1331.56	3	SQNDTVTPDVWYTSKPK		1964.95	tr|Q7Z6V2|Q7Z6V2_HUMAN(pre=R,post=E);sp|Q9BTY2|FUCO2_HUMAN(pre=R,post=E);	56;377;	181.054	0.0058	6	222.81	2026.7	G00588HO	Hex(10)HexNAc(2)	2026.69	39.0115	0	0.0158	3.9695
GP_NC1_Glyco.25600.25600.3	25600	30.08	1008.76	3	GHTLTLNFTR		1158.61	sp|P11279|LAMP1_HUMAN(pre=R,post=N);	103;	278.292	0	5	263.303	1864.65	G45290DI	Hex(9)HexNAc(2)	1864.63	85.1043	0	0.0119	3.9526
GP_NC1_Glyco.25727.25727.3	25727	30.27	1008.76	3	GHTLTLNFTR		1158.61	sp|P11279|LAMP1_HUMAN(pre=R,post=N);	103;	267.627	0	5	269.861	1864.64	G45290DI	Hex(9)HexNAc(2)	1864.63	69.5654	0	0.0062	2.052
GP_NC1_Glyco.25791.25791.3	25791	30.31	954.741	3	GHTLTLNFTR		1158.61	sp|P11279|LAMP1_HUMAN(pre=R,post=N);	103;	193.397	0	5	166.192	1702.59	G40442UK	Hex(8)HexNAc(2)	1702.58	42.551	0	0.007	2.4425
GP_NC1_Glyco.26019.26019.5	26019	30.58	900.723	3	GHTLTLNFTR		1158.61	sp|P11279|LAMP1_HUMAN(pre=R,post=N);	103;	251.806	0	6	507.921	1540.53	G92708ST	Hex(7)HexNAc(2)	1540.53	112.401	0	0.0039	1.4473
GP_NC1_Glyco.26113.26113.3	26113	30.67	914.395	3	GHTLTLNFTR		1158.61	sp|P11279|LAMP1_HUMAN(pre=R,post=N);	103;	213.325	0	6	198.553	1581.55	G30514JJ	Hex(6)HexNAc(3)	1581.56	64.5815	0	-0.0073	-2.6464
GP_NC1_Glyco.26420.26420.3	26420	31	1222.91	3	IAPASNVSHTVVLRPLK		1801.06	tr|E9PJ35|E9PJ35_HUMAN(pre=R,post=A);tr|E9PQI4|E9PQI4_HUMAN(pre=R,post=A);sp|P43308|SSRB_HUMAN(pre=R,post=A);	88;88;88;	251.985	0	6	525.277	1864.65	G45290DI	Hex(9)HexNAc(2)	1864.63	42.8731	0	0.0141	3.8329
GP_NC1_Glyco.26429.26429.4	26429	31.04	1114.87	3	IAPASNVSHTVVLRPLK		1801.06	tr|E9PJ35|E9PJ35_HUMAN(pre=R,post=A);tr|E9PQI4|E9PQI4_HUMAN(pre=R,post=A);sp|P43308|SSRB_HUMAN(pre=R,post=A);	88;88;88;	481.043	0	6	456.424	1540.54	G92708ST	Hex(7)HexNAc(2)	1540.53	60.1148	0	0.0094	2.8048
GP_NC1_Glyco.26435.26435.3	26435	31.04	846.707	3	GHTLTLNFTR		1158.61	sp|P11279|LAMP1_HUMAN(pre=R,post=N);	103;	325.413	0	6	382.067	1378.48	G21284IS	Hex(6)HexNAc(2)	1378.48	76.7092	0	0.0078	3.0812
GP_NC1_Glyco.26437.26437.3	26437	31.04	1114.87	3	IAPASNVSHTVVLRPLK		1801.06	tr|E9PJ35|E9PJ35_HUMAN(pre=R,post=A);tr|E9PQI4|E9PQI4_HUMAN(pre=R,post=A);sp|P43308|SSRB_HUMAN(pre=R,post=A);	88;88;88;	514.673	0	6	539.863	1540.54	G92708ST	Hex(7)HexNAc(2)	1540.53	65.3322	0	0.0094	2.8048
GP_NC1_Glyco.26441.26441.4	26441	31.04	917.432	4	IAPASNVSHTVVLRPLK		1801.06	tr|E9PJ35|E9PJ35_HUMAN(pre=R,post=A);tr|E9PQI4|E9PQI4_HUMAN(pre=R,post=A);sp|P43308|SSRB_HUMAN(pre=R,post=A);	88;88;88;	69.195	0	6	319.068	1864.64	G45290DI	Hex(9)HexNAc(2)	1864.63	20.3582	0.0101	0.0067	1.8147
GP_NC1_Glyco.26442.26442.4	26442	31.04	876.917	4	IAPASNVSHTVVLRPLK		1801.06	tr|E9PJ35|E9PJ35_HUMAN(pre=R,post=A);tr|E9PQI4|E9PQI4_HUMAN(pre=R,post=A);sp|P43308|SSRB_HUMAN(pre=R,post=A);	88;88;88;	361.54	0	6	504.045	1702.58	G40442UK	Hex(8)HexNAc(2)	1702.58	48.579	0	0.0002	0.0645
GP_NC1_Glyco.26450.26450.3	26450	31.04	1060.85	3	IAPASNVSHTVVLRPLK		1801.06	tr|E9PJ35|E9PJ35_HUMAN(pre=R,post=A);tr|E9PQI4|E9PQI4_HUMAN(pre=R,post=A);sp|P43308|SSRB_HUMAN(pre=R,post=A);	88;88;88;	632.798	0	6	548.185	1378.48	G21284IS	Hex(6)HexNAc(2)	1378.48	68.9061	0	0.0036	1.1255
GP_NC1_Glyco.26453.26453.3	26453	31.04	860.379	3	GHTLTLNFTR		1158.61	sp|P11279|LAMP1_HUMAN(pre=R,post=N);	103;	216.982	0	5	195.821	1419.5	G14889WU	Hex(5)HexNAc(3)	1419.5	46.2237	0	-0.0014	-0.5468
GP_NC1_Glyco.26455.26455.2	26455	31.04	1222.91	3	IAPASNVSHTVVLRPLK		1801.06	tr|E9PJ35|E9PJ35_HUMAN(pre=R,post=A);tr|E9PQI4|E9PQI4_HUMAN(pre=R,post=A);sp|P43308|SSRB_HUMAN(pre=R,post=A);	88;88;88;	754.535	0	6	567.061	1864.65	G45290DI	Hex(9)HexNAc(2)	1864.63	98.8071	0	0.0122	3.3334
GP_NC1_Glyco.26460.26460.3	26460	31.04	1168.88	3	IAPASNVSHTVVLRPLK		1801.06	tr|E9PJ35|E9PJ35_HUMAN(pre=R,post=A);tr|E9PQI4|E9PQI4_HUMAN(pre=R,post=A);sp|P43308|SSRB_HUMAN(pre=R,post=A);	88;88;88;	662.04	0	6	514.414	1702.57	G40442UK	Hex(8)HexNAc(2)	1702.58	71.9022	0	-0.0143	-4.0954
GP_NC1_Glyco.26469.26469.2	26469	31.09	1060.85	3	IAPASNVSHTVVLRPLK		1801.06	tr|E9PJ35|E9PJ35_HUMAN(pre=R,post=A);tr|E9PQI4|E9PQI4_HUMAN(pre=R,post=A);sp|P43308|SSRB_HUMAN(pre=R,post=A);	88;88;88;	552.554	0	6	545.016	1378.48	G21284IS	Hex(6)HexNAc(2)	1378.48	54.2052	0	0.0081	2.5543
GP_NC1_Glyco.26490.26490.3	26490	31.09	1006.84	3	IAPASNVSHTVVLRPLK		1801.06	tr|E9PJ35|E9PJ35_HUMAN(pre=R,post=A);tr|E9PQI4|E9PQI4_HUMAN(pre=R,post=A);sp|P43308|SSRB_HUMAN(pre=R,post=A);	88;88;88;	589.909	0	6	555.457	1216.43	G47961RS	Hex(5)HexNAc(2)	1216.42	58.9518	0	0.006	1.985
GP_NC1_Glyco.26499.26499.3	26499	31.09	792.689	3	GHTLTLNFTR		1158.61	sp|P11279|LAMP1_HUMAN(pre=R,post=N);	103;	297.556	0	5	263.245	1216.43	G04512XN	Hex(5)HexNAc(2)	1216.42	52.4433	0	0.0091	3.8441
GP_NC1_Glyco.26524.26524.3	26524	31.13	1060.86	3	IAPASNVSHTVVLRPLK		1801.06	tr|E9PJ35|E9PJ35_HUMAN(pre=R,post=A);tr|E9PQI4|E9PQI4_HUMAN(pre=R,post=A);sp|P43308|SSRB_HUMAN(pre=R,post=A);	88;88;88;	568.563	0	6	494.008	1378.49	G25710JB	Hex(6)HexNAc(2)	1378.48	52.0962	0	0.0111	3.4757
GP_NC1_Glyco.26539.26539.3	26539	31.13	952.816	3	IAPASNVSHTVVLRPLK		1801.06	tr|E9PJ35|E9PJ35_HUMAN(pre=R,post=A);tr|E9PQI4|E9PQI4_HUMAN(pre=R,post=A);sp|P43308|SSRB_HUMAN(pre=R,post=A);	88;88;88;	585.204	0	6	532.482	1054.37	G41943OZ	Hex(4)HexNAc(2)	1054.37	54.7376	0	-0.0013	-0.4613
GP_NC1_Glyco.26587.26587.3	26587	31.22	914.734	3	NATALYHVEAFK		1362.69	sp|Q9UNW1|MINP1_HUMAN(pre=K,post=T);	242;	260.523	0	6	167.641	1378.49	G21284IS	Hex(6)HexNAc(2)	1378.48	37.6391	0	0.0107	3.8895
GP_NC1_Glyco.26602.26602.4	26602	31.22	917.434	4	IAPASNVSHTVVLRPLK		1801.06	tr|E9PJ35|E9PJ35_HUMAN(pre=R,post=A);tr|E9PQI4|E9PQI4_HUMAN(pre=R,post=A);sp|P43308|SSRB_HUMAN(pre=R,post=A);	88;88;88;	281.858	0	6	647.766	1864.65	G45290DI	Hex(9)HexNAc(2)	1864.63	45.7369	0	0.0147	4.0125
GP_NC1_Glyco.26607.26607.2	26607	31.22	1082.8	3	NITIVTGAPR		1040.6	sp|P26006|ITA3_HUMAN(pre=K,post=H);	265;	65.9485	0	6	349.46	2204.78	G85478BZ	Hex(5)HexNAc(4)NeuAc(2)	2204.77	115.335	0	0.0036	1.1043
GP_NC1_Glyco.26670.26670.2	26670	31.31	1188.53	2	GHTLTLNFTR		1158.61	sp|P11279|LAMP1_HUMAN(pre=R,post=N);	103;	210.978	0	5	174.442	1216.43	G91471TQ	Hex(5)HexNAc(2)	1216.42	43.8385	0	0.0047	1.9735
GP_NC1_Glyco.26690.26690.3	26690	31.31	1188.53	2	GHTLTLNFTR		1158.61	sp|P11279|LAMP1_HUMAN(pre=R,post=N);	103;	231.211	0	5	184.417	1216.43	G04512XN	Hex(5)HexNAc(2)	1216.42	60.9642	0	0.0047	1.9735
GP_NC1_Glyco.26833.26833.4	26833	31.5	917.432	4	IAPASNVSHTVVLRPLK		1801.06	tr|E9PJ35|E9PJ35_HUMAN(pre=R,post=A);tr|E9PQI4|E9PQI4_HUMAN(pre=R,post=A);sp|P43308|SSRB_HUMAN(pre=R,post=A);	88;88;88;	282.306	0.009	5	469.722	1864.64	G45290DI	Hex(9)HexNAc(2)	1864.63	50.7866	0	0.0059	1.6077
GP_NC1_Glyco.26915.26915.4	26915	31.59	876.918	4	IAPASNVSHTVVLRPLK		1801.06	tr|E9PJ35|E9PJ35_HUMAN(pre=R,post=A);tr|E9PQI4|E9PQI4_HUMAN(pre=R,post=A);sp|P43308|SSRB_HUMAN(pre=R,post=A);	88;88;88;	381.491	0	6	563.976	1702.59	G40442UK	Hex(8)HexNAc(2)	1702.58	53.2155	0	0.0056	1.59
GP_NC1_Glyco.26939.26939.2	26939	31.59	1379.58	2	NVSTNVFFK		1054.54	sp|Q6YHK3|CD109_HUMAN(pre=R,post=Q);	337/341;	200.205	0	3	207.423	1702.59	G27933RJ	Hex(8)HexNAc(2)	1702.58	30.7108	0.0079	0.0103	3.7273
GP_NC1_Glyco.28255.28255.3	28255	33.06	1141.14	3	NHSIFLADINQER		1555.77	tr|A0A286YFE3|A0A286YFE3_HUMAN(pre=R,post=G);tr|A0A286YFF7|A0A286YFF7_HUMAN(pre=R,post=G);tr|A0A286YFL8|A0A286YFL8_HUMAN(pre=R,post=G);tr|A0A2C9F2P4|A0A2C9F2P4_HUMAN(pre=R,post=G);tr|E9PIA8|E9PIA8_HUMAN(pre=R,post=G);sp|P50897|PPT1_HUMAN(pre=R,post=G);tr|Q5T0S4|Q5T0S4_HUMAN(pre=R,post=G);	197;226;190;196;120;197;197;	133.335	0.0021	5	139.116	1864.63	G45290DI	Hex(9)HexNAc(2)	1864.63	25.0902	0.0106	-0.0089	-2.6019
GP_NC1_Glyco.28815.28815.3	28815	33.7	1166.46	3	TCDWLPKPNMSASCK	2,Carbamidomethyl(+57.0215);14,Carbamidomethyl(+57.0215);	1793.79	tr|C9JIZ6|C9JIZ6_HUMAN(pre=K,post=E);sp|P07602|SAP_HUMAN(pre=K,post=E);	101;101;	289.412	0.007	6	359.846	1702.58	G40442UK	Hex(8)HexNAc(2)	1702.58	82.4384	0	-0.003	-0.8466
GP_NC1_Glyco.28882.28882.4	28882	33.79	1166.47	3	TCDWLPKPNMSASCK	2,Carbamidomethyl(+57.0215);14,Carbamidomethyl(+57.0215);	1793.79	tr|C9JIZ6|C9JIZ6_HUMAN(pre=K,post=E);sp|P07602|SAP_HUMAN(pre=K,post=E);	101;101;	445.68	0	5	457.489	1702.59	G40442UK	Hex(8)HexNAc(2)	1702.58	103.201	0	0.0063	1.8143
GP_NC1_Glyco.29007.29007.3	29007	33.93	979.091	3	NHSIFLADINQER		1555.77	tr|A0A286YFE3|A0A286YFE3_HUMAN(pre=R,post=G);tr|A0A286YFF7|A0A286YFF7_HUMAN(pre=R,post=G);tr|A0A286YFL8|A0A286YFL8_HUMAN(pre=R,post=G);tr|A0A2C9F2P4|A0A2C9F2P4_HUMAN(pre=R,post=G);tr|E9PIA8|E9PIA8_HUMAN(pre=R,post=G);sp|P50897|PPT1_HUMAN(pre=R,post=G);tr|Q5T0S4|Q5T0S4_HUMAN(pre=R,post=G);	197;226;190;196;120;197;197;	332.398	0	6	192.277	1378.48	G51266ML	Hex(6)HexNAc(2)	1378.48	45.4588	0	0.0009	0.3131
GP_NC1_Glyco.29228.29228.3	29228	34.16	1233.23	3	LVALAVIDEKNTSVEHTR		1994.08	sp|Q96JJ7|TMX3_HUMAN(pre=K,post=L);	258;	179.064	0.0012	4	61.6533	1702.59	G40442UK	Hex(8)HexNAc(2)	1702.58	3.8386	0.0503	0.0071	1.9229
GP_NC1_Glyco.29294.29294.4	29294	34.25	925.173	4	LVALAVIDEKNTSVEHTR		1994.08	sp|Q96JJ7|TMX3_HUMAN(pre=K,post=L);	258;	266.037	0.0082	6	301.332	1702.58	G40442UK	Hex(8)HexNAc(2)	1702.58	43.709	0	0.0036	0.9783
GP_NC1_Glyco.29353.29353.3	29353	34.3	1011.43	3	GHTLTLNFTR		1158.61	sp|P11279|LAMP1_HUMAN(pre=R,post=N);	103;	216.63	0	5	184.983	1872.64	G19242QH	Hex(6)HexNAc(3)NeuAc(1)	1872.65	85.0838	0	-0.0098	-3.2386
GP_NC1_Glyco.29430.29430.3	29430	34.39	1308.89	3	TILVDNNTWNNTHISR		1896.94	sp|P46977|STT3A_HUMAN(pre=R,post=V);	544/548;	257.455	0.009	6	161.209	2026.7	G00588HO	Hex(10)HexNAc(2)	2026.69	60.6568	0	0.0144	3.6624
GP_NC1_Glyco.29564.29564.3	29564	34.53	1004.41	3	TCDWLPKPNMSASCK	2,Carbamidomethyl(+57.0215);14,Carbamidomethyl(+57.0215);	1793.79	tr|C9JIZ6|C9JIZ6_HUMAN(pre=K,post=E);sp|P07602|SAP_HUMAN(pre=K,post=E);	101;101;	391.29	0	6	332.67	1216.42	G04512XN	Hex(5)HexNAc(2)	1216.42	46.0589	0	0.0006	0.1886
GP_NC1_Glyco.29694.29694.2	29694	34.67	1011.43	3	GHTLTLNFTR		1158.61	sp|P11279|LAMP1_HUMAN(pre=R,post=N);	103;	240.21	0	6	207.283	1872.65	G25700EP	Hex(6)HexNAc(3)NeuAc(1)	1872.65	84.852	0	0.0043	1.4126
GP_NC1_Glyco.29723.29723.3	29723	34.71	1221.86	3	KYQTLNCSVNVNCVNIR	7,Carbamidomethyl(+57.0215);13,Carbamidomethyl(+57.0215);	2081.01	tr|H7BZ97|H7BZ97_HUMAN(pre=R,post=C);sp|P23229|ITA6_HUMAN(pre=R,post=C);	94/98/103;966/970/975;	166.947	0.0021	4	133.584	1581.55	G30514JJ	Hex(6)HexNAc(3)	1581.56	86.5718	0	-0.0058	-1.5823
GP_NC1_Glyco.29735.29735.3	29735	34.71	957.412	3	GHTLTLNFTR		1158.61	sp|P11279|LAMP1_HUMAN(pre=R,post=N);	103;	214.791	0	5	203.657	1710.6	G15683CN	Hex(5)HexNAc(3)NeuAc(1)	1710.6	73.9026	0	0.0025	0.8771
GP_NC1_Glyco.29777.29777.3	29777	34.76	957.415	3	GHTLTLNFTR		1158.61	sp|P11279|LAMP1_HUMAN(pre=R,post=N);	103;	210.863	0	5	161.471	1710.61	G15683CN	Hex(5)HexNAc(3)NeuAc(1)	1710.6	63.4652	0	0.0108	3.7488
GP_NC1_Glyco.29786.29786.3	29786	34.8	957.412	3	GHTLTLNFTR		1158.61	sp|P11279|LAMP1_HUMAN(pre=R,post=N);	103;	246.131	0	5	222.879	1710.6	G15683CN	Hex(5)HexNAc(3)NeuAc(1)	1710.6	72.8756	0	0.0007	0.251
GP_NC1_Glyco.29826.29826.3	29826	34.85	1254.87	3	TILVDNNTWNNTHISR		1896.94	sp|P46977|STT3A_HUMAN(pre=R,post=V);	548;	301.597	0	6	209.847	1864.65	G45290DI	Hex(9)HexNAc(2)	1864.63	74.7657	0	0.0111	2.9614
GP_NC1_Glyco.29844.29844.3	29844	34.85	1011.43	3	GHTLTLNFTR		1158.61	sp|P11279|LAMP1_HUMAN(pre=R,post=N);	103;	196.659	0	5	173.951	1872.65	G19242QH	Hex(6)HexNAc(3)NeuAc(1)	1872.65	89.4221	0	0.0028	0.9293
GP_NC1_Glyco.29851.29851.3	29851	34.85	1063.14	3	QAIHVGNQTFNDGTIVEK		1969.99	tr|H7C0X5|H7C0X5_HUMAN(pre=R,post=Y);sp|Q9H3G5|CPVL_HUMAN(pre=R,post=Y);	54;350;	303.28	0.0021	5	276.168	1216.43	G04512XN	Hex(5)HexNAc(2)	1216.42	42.8844	0	0.0034	1.074
GP_NC1_Glyco.29886.29886.3	29886	34.89	1139.13	3	NMSFVNDLTVTQDGR	2,Oxidation(+15.9949);	1711.78	tr|H0Y512|H0Y512_HUMAN(pre=K,post=K);sp|Q9HDC9|APMAP_HUMAN(pre=K,post=K);	181;196;	320.635	0	5	216.596	1702.58	G27933RJ	Hex(8)HexNAc(2)	1702.58	42.676	0	0.0018	0.5281
GP_NC1_Glyco.29921.29921.3	29921	34.94	1200.85	3	TILVDNNTWNNTHISR		1896.94	sp|P46977|STT3A_HUMAN(pre=R,post=V);	544/548;	378.991	0	6	245.65	1702.58	G40442UK	Hex(8)HexNAc(2)	1702.58	86.4466	0	-0.0057	-1.5804
GP_NC1_Glyco.29963.29963.2	29963	34.99	957.413	3	GHTLTLNFTR		1158.61	sp|P11279|LAMP1_HUMAN(pre=R,post=N);	103;	217.749	0	5	163.971	1710.6	G15683CN	Hex(5)HexNAc(3)NeuAc(1)	1710.6	55.9151	0	0.004	1.3876
GP_NC1_Glyco.29964.29964.3	29964	34.99	1146.83	3	TILVDNNTWNNTHISR		1896.94	sp|P46977|STT3A_HUMAN(pre=R,post=V);	544/548;	368.517	0	5	184.46	1540.53	G10122RQ	Hex(7)HexNAc(2)	1540.53	37.7596	0	0.0041	1.1975
GP_NC1_Glyco.29972.29972.3	29972	34.99	896.376	3	TCDWLPKPNMSASCK	2,Carbamidomethyl(+57.0215);14,Carbamidomethyl(+57.0215);	1793.79	tr|C9JIZ6|C9JIZ6_HUMAN(pre=K,post=E);sp|P07602|SAP_HUMAN(pre=K,post=E);	101;101;	340.965	0.0021	5	329.222	892.316	G09624UN	Hex(3)HexNAc(2)	892.317	51.6186	0	-0.001	-0.3843
GP_NC1_Glyco.30098.30098.3	30098	35.12	957.413	3	GHTLTLNFTR		1158.61	sp|P11279|LAMP1_HUMAN(pre=R,post=N);	103;	246.028	0	5	211.361	1710.6	G15683CN	Hex(5)HexNAc(3)NeuAc(1)	1710.6	91.0439	0	0.0047	1.6429
GP_NC1_Glyco.30243.30243.5	30243	35.31	1085.11	3	NMSFVNDLTVTQDGR	2,Oxidation(+15.9949);	1711.78	tr|H0Y512|H0Y512_HUMAN(pre=K,post=K);sp|Q9HDC9|APMAP_HUMAN(pre=K,post=K);	181;196;	75.1814	0	5	155.217	1540.54	G92708ST	Hex(7)HexNAc(2)	1540.53	25.7269	0.0071	0.0107	3.277
GP_NC1_Glyco.30306.30306.3	30306	35.35	957.414	3	GHTLTLNFTR		1158.61	sp|P11279|LAMP1_HUMAN(pre=R,post=N);	103;	218.073	0	5	203.513	1710.61	G15683CN	Hex(5)HexNAc(3)NeuAc(1)	1710.6	82.3755	0	0.0079	2.7399
GP_NC1_Glyco.30341.30341.3	30341	35.4	1051.47	3	LAVTNTTMTGTVLK		1448.79	tr|E9PIQ8|E9PIQ8_HUMAN(pre=R,post=M);tr|E9PN27|E9PN27_HUMAN(pre=R,post=M);tr|E9PR09|E9PR09_HUMAN(pre=R,post=M);tr|E9PRZ7|E9PRZ7_HUMAN(pre=R,post=M);tr|G0XQ39|G0XQ39_HUMAN(pre=R,post=M);tr|H0YDB2|H0YDB2_HUMAN(pre=R,post=M);sp|Q13586|STIM1_HUMAN(pre=R,post=M);	97;97;97;97;171;171;171;	376.198	0	5	362.719	1702.59	G27933RJ	Hex(8)HexNAc(2)	1702.58	75.3109	0	0.0106	3.353
GP_NC1_Glyco.30343.30343.3	30343	35.4	1085.11	3	NMSFVNDLTVTQDGR	2,Oxidation(+15.9949);	1711.78	tr|H0Y512|H0Y512_HUMAN(pre=K,post=K);sp|Q9HDC9|APMAP_HUMAN(pre=K,post=K);	181;196;	365.256	0	5	283.097	1540.53	G10122RQ	Hex(7)HexNAc(2)	1540.53	41.6967	0	-0.0016	-0.4843
GP_NC1_Glyco.30457.30457.6	30457	35.54	842.361	3	TCDWLPKPNMSASCK	2,Carbamidomethyl(+57.0215);14,Carbamidomethyl(+57.0215);	1793.79	tr|C9JIZ6|C9JIZ6_HUMAN(pre=K,post=E);sp|P07602|SAP_HUMAN(pre=K,post=E);	101;101;	214.563	0	4	258.137	730.271	G86427WL	Hex(2)HexNAc(2)	730.264	35.5393	0	0.0067	2.6363
GP_NC1_Glyco.30475.30475.3	30475	35.54	1031.1	3	NMSFVNDLTVTQDGR	2,Oxidation(+15.9949);	1711.78	tr|H0Y512|H0Y512_HUMAN(pre=K,post=K);sp|Q9HDC9|APMAP_HUMAN(pre=K,post=K);	181;196;	456.066	0	4	231.342	1378.49	G21284IS	Hex(6)HexNAc(2)	1378.48	31.1822	0.004	0.0144	4.6552
GP_NC1_Glyco.30517.30517.3	30517	35.58	1031.1	3	NMSFVNDLTVTQDGR	2,Oxidation(+15.9949);	1711.78	tr|H0Y512|H0Y512_HUMAN(pre=K,post=K);sp|Q9HDC9|APMAP_HUMAN(pre=K,post=K);	181;196;	366.144	0	4	158.898	1378.48	G21284IS	Hex(6)HexNAc(2)	1378.48	22.9124	0.0103	0.0054	1.7631
GP_NC1_Glyco.30544.30544.3	30544	35.63	817.042	3	NHSIFLADINQER		1555.77	tr|A0A286YFE3|A0A286YFE3_HUMAN(pre=R,post=G);tr|A0A286YFF7|A0A286YFF7_HUMAN(pre=R,post=G);tr|A0A286YFL8|A0A286YFL8_HUMAN(pre=R,post=G);tr|A0A2C9F2P4|A0A2C9F2P4_HUMAN(pre=R,post=G);tr|E9PIA8|E9PIA8_HUMAN(pre=R,post=G);sp|P50897|PPT1_HUMAN(pre=R,post=G);tr|Q5T0S4|Q5T0S4_HUMAN(pre=R,post=G);	197;226;190;196;120;197;197;	114.905	0	3	18.9306	892.329	G09624UN	Hex(3)HexNAc(2)	892.317	4.4845	0.039	0.0114	4.6709
GP_NC1_Glyco.31144.31144.3	31144	36.32	763.024	3	NHSIFLADINQER		1555.77	tr|A0A286YFE3|A0A286YFE3_HUMAN(pre=R,post=G);tr|A0A286YFF7|A0A286YFF7_HUMAN(pre=R,post=G);tr|A0A286YFL8|A0A286YFL8_HUMAN(pre=R,post=G);tr|A0A2C9F2P4|A0A2C9F2P4_HUMAN(pre=R,post=G);tr|E9PIA8|E9PIA8_HUMAN(pre=R,post=G);sp|P50897|PPT1_HUMAN(pre=R,post=G);tr|Q5T0S4|Q5T0S4_HUMAN(pre=R,post=G);	197;226;190;196;120;197;197;	273.4	0	3	97.1706	730.275	G86427WL	Hex(2)HexNAc(2)	730.264	24.2923	0.0105	0.0104	4.5654
GP_NC1_Glyco.31234.31234.3	31234	36.41	1254.86	3	TILVDNNTWNNTHISR		1896.94	sp|P46977|STT3A_HUMAN(pre=R,post=V);	544/548;	202.875	0	4	90.2343	1864.62	G45290DI	Hex(9)HexNAc(2)	1864.63	0	0.7581	-0.0135	-3.5823
GP_NC1_Glyco.31235.31235.3	31235	36.41	1254.86	3	TILVDNNTWNNTHISR		1896.94	sp|P46977|STT3A_HUMAN(pre=R,post=V);	544/548;	168.584	0	6	131.205	1864.62	G45290DI	Hex(9)HexNAc(2)	1864.63	0	0.7586	-0.0135	-3.5823
GP_NC1_Glyco.31237.31237.3	31237	36.41	1137.45	3	VNFTLEASEGCYR	11,Carbamidomethyl(+57.0215);	1544.69	sp|Q8TEM1|PO210_HUMAN(pre=R,post=W);	44;	458.075	0	5	398.614	1864.63	G45290DI	Hex(9)HexNAc(2)	1864.63	84.604	0	-0.0041	-1.205
GP_NC1_Glyco.31280.31280.2	31280	36.46	1705.68	2	VNFTLEASEGCYR	11,Carbamidomethyl(+57.0215);	1544.69	sp|Q8TEM1|PO210_HUMAN(pre=R,post=W);	44;	156.823	0	3	250.717	1864.65	G45290DI	Hex(9)HexNAc(2)	1864.63	33.2607	0.0042	0.0128	3.7577
GP_NC1_Glyco.31329.31329.2	31329	36.5	1624.65	2	VNFTLEASEGCYR	11,Carbamidomethyl(+57.0215);	1544.69	sp|Q8TEM1|PO210_HUMAN(pre=R,post=W);	44;	310.693	0	5	233.686	1702.59	G40442UK	Hex(8)HexNAc(2)	1702.58	34.6589	0	0.0098	3.0269
GP_NC1_Glyco.31345.31345.3	31345	36.55	1083.43	3	VNFTLEASEGCYR	11,Carbamidomethyl(+57.0215);	1544.69	sp|Q8TEM1|PO210_HUMAN(pre=R,post=W);	44;	484.007	0	6	353.802	1702.57	G27933RJ	Hex(8)HexNAc(2)	1702.58	65.2769	0	-0.0078	-2.409
GP_NC1_Glyco.31430.31430.4	31430	36.64	1173.51	3	QVTQEMLNHTIAIR		1652.87	tr|A0A087WVP1|A0A087WVP1_HUMAN(pre=R,post=F);sp|Q14517|FAT1_HUMAN(pre=R,post=F);	3642;3640;	257.553	0	6	281.13	1864.63	G45290DI	Hex(9)HexNAc(2)	1864.63	87.3726	0	-0.0053	-1.5188
GP_NC1_Glyco.31445.31445.3	31445	36.64	1085.09	3	NCSPWLSCEELR	2,Carbamidomethyl(+57.0215);8,Carbamidomethyl(+57.0215);	1549.67	tr|A0A6Q8PF73|A0A6Q8PF73_HUMAN(pre=K,post=T);tr|A0A6Q8PFH3|A0A6Q8PFH3_HUMAN(pre=K,post=T);tr|A0A6Q8PFX5|A0A6Q8PFX5_HUMAN(pre=K,post=T);tr|E5RJD5|E5RJD5_HUMAN(pre=K,post=T);sp|Q9H5K3|SG196_HUMAN(pre=K,post=T);	67;67;67;67;67;	465.793	0	6	479.964	1702.59	G27933RJ	Hex(8)HexNAc(2)	1702.58	51.7146	0	0.0095	2.9099
GP_NC1_Glyco.31446.31446.3	31446	36.64	1173.51	3	QVTQEMLNHTIAIR		1652.87	tr|A0A087WVP1|A0A087WVP1_HUMAN(pre=R,post=F);sp|Q14517|FAT1_HUMAN(pre=R,post=F);	3642;3640;	220.656	0	6	182.996	1864.63	G45290DI	Hex(9)HexNAc(2)	1864.63	51.356	0	-0.0053	-1.5188
GP_NC1_Glyco.31601.31601.3	31601	36.83	1119.49	3	QVTQEMLNHTIAIR		1652.87	tr|A0A087WVP1|A0A087WVP1_HUMAN(pre=R,post=F);sp|Q14517|FAT1_HUMAN(pre=R,post=F);	3642;3640;	419.802	0.0021	6	415.522	1702.58	G40442UK	Hex(8)HexNAc(2)	1702.58	82.3011	0	0.0013	0.3775
GP_NC1_Glyco.31702.31702.3	31702	36.92	1152.5	3	FVGTPEVNQTTLYQR		1751.88	sp|P01033|TIMP1_HUMAN(pre=K,post=Y);tr|Q5H9B4|Q5H9B4_HUMAN(pre=K,post=Y);tr|Q5H9B5|Q5H9B5_HUMAN(pre=K,post=Y);	53;65;53;	349.881	0	6	185.686	1702.6	G27933RJ	Hex(8)HexNAc(2)	1702.58	60.3133	0	0.015	4.3338
GP_NC1_Glyco.31738.31738.3	31738	36.97	1097.77	3	DLNETIHYMYK		1425.66	tr|G3V4E4|G3V4E4_HUMAN(pre=K,post=H);sp|Q99538|LGMN_HUMAN(pre=K,post=H);	167;167;	84.1349	0.009	5	56.3607	1864.62	G45290DI	Hex(9)HexNAc(2)	1864.63	19.6969	0.01	-0.0137	-4.1774
GP_NC1_Glyco.31796.31796.2	31796	37.06	1425.1	2	VINETWAWK		1145.59	tr|A0A087X054|A0A087X054_HUMAN(pre=K,post=N);tr|A0A494C039|A0A494C039_HUMAN(pre=K,post=N);sp|Q9Y4L1|HYOU1_HUMAN(pre=K,post=N);	800;862;862;	208.479	0	5	183.532	1702.59	G27933RJ	Hex(8)HexNAc(2)	1702.58	33.8442	0.0042	0.0094	3.2886
GP_NC1_Glyco.32014.32014.3	32014	37.29	887.749	3	NSTKQEILAALEK		1443.79	tr|C9JIZ6|C9JIZ6_HUMAN(pre=K,post=G);sp|P07602|SAP_HUMAN(pre=K,post=G);tr|Q5BJH1|Q5BJH1_HUMAN(pre=K,post=G);	429;426;142;	145.501	0	6	302.94	1216.43	G04512XN	Hex(5)HexNAc(2)	1216.42	46.5128	0	0.0075	2.8161
GP_NC1_Glyco.32307.32307.3	32307	37.61	1165.14	3	LHVTLYNCSFGR	8,Carbamidomethyl(+57.0215);	1465.71	sp|O15031|PLXB2_HUMAN(pre=K,post=S);	759;	163.156	0.0023	5	134.391	2026.69	G00588HO	Hex(10)HexNAc(2)	2026.69	29.478	0.0077	-0.001	-0.2927
GP_NC1_Glyco.32384.32384.2	32384	37.71	1344.07	2	VINETWAWK		1145.59	tr|A0A087X054|A0A087X054_HUMAN(pre=K,post=N);tr|A0A494C039|A0A494C039_HUMAN(pre=K,post=N);sp|Q9Y4L1|HYOU1_HUMAN(pre=K,post=N);	800;862;862;	222.918	0	5	147.087	1540.54	G10122RQ	Hex(7)HexNAc(2)	1540.53	35.7313	0	0.0124	4.6021
GP_NC1_Glyco.32397.32397.2	32397	37.71	1111.13	3	LHVTLYNCSFGR	8,Carbamidomethyl(+57.0215);	1465.71	sp|O15031|PLXB2_HUMAN(pre=K,post=S);	759;	333.127	0	6	333.733	1864.64	G45290DI	Hex(9)HexNAc(2)	1864.63	91.1809	0	0.01	3.0117
GP_NC1_Glyco.32512.32512.2	32512	37.84	1115.12	3	TCDWLPKPNMSASCK	2,Carbamidomethyl(+57.0215);14,Carbamidomethyl(+57.0215);	1793.79	tr|C9JIZ6|C9JIZ6_HUMAN(pre=K,post=E);sp|P07602|SAP_HUMAN(pre=K,post=E);	101;101;	353.811	0	6	290.441	1548.55	G41787AW	Hex(4)HexNAc(3)NeuAc(1)	1548.54	80.2041	0	0.004	1.1886
GP_NC1_Glyco.32621.32621.3	32621	37.98	1130.47	4	QGIDFCPGQNVSGVTTHNLEDHTK	6,Carbamidomethyl(+57.0215);	2653.22	sp|P34059|GALNS_HUMAN(pre=R,post=L);	423;	225.977	0.0012	5	228.034	1864.63	G45290DI	Hex(9)HexNAc(2)	1864.63	11.7585	0.0157	-0.0073	-1.6191
GP_NC1_Glyco.32695.32695.2	32695	38.07	1263.04	2	VINETWAWK		1145.59	tr|A0A087X054|A0A087X054_HUMAN(pre=K,post=N);tr|A0A494C039|A0A494C039_HUMAN(pre=K,post=N);sp|Q9Y4L1|HYOU1_HUMAN(pre=K,post=N);	800;862;862;	234.121	0	5	187.682	1378.49	G51266ML	Hex(6)HexNAc(2)	1378.48	34.6343	0	0.0115	4.5366
GP_NC1_Glyco.32725.32725.3	32725	38.07	1288.54	3	TALWVATDHNMDNTSTVLR	11,Oxidation(+15.9949);	2160.03	sp|Q8NBJ5|GT251_HUMAN(pre=R,post=E);	96;	180.93	0.0075	6	240.01	1702.58	G40442UK	Hex(8)HexNAc(2)	1702.58	33.8341	0.0042	-0.0061	-1.5912
GP_NC1_Glyco.32749.32749.5	32749	38.12	1089.96	4	QGIDFCPGQNVSGVTTHNLEDHTK	6,Carbamidomethyl(+57.0215);	2653.22	sp|P34059|GALNS_HUMAN(pre=R,post=L);	423;	561.939	0	6	381.612	1702.59	G27933RJ	Hex(8)HexNAc(2)	1702.58	18.1638	0.0132	0.0075	1.7216
GP_NC1_Glyco.32794.32794.2	32794	38.16	1563.66	2	AGPNGTLFVADAYK		1422.71	tr|H0Y512|H0Y512_HUMAN(pre=R,post=G);sp|Q9HDC9|APMAP_HUMAN(pre=R,post=G);	145;160;	250.6	0.0012	4	129.2	1702.6	G40442UK	Hex(8)HexNAc(2)	1702.58	65.2563	0	0.0138	4.4254
GP_NC1_Glyco.32812.32812.3	32812	38.16	1042.78	3	AGPNGTLFVADAYK		1422.71	tr|H0Y512|H0Y512_HUMAN(pre=R,post=G);sp|Q9HDC9|APMAP_HUMAN(pre=R,post=G);	145;160;	293.13	0	6	289.939	1702.59	G40442UK	Hex(8)HexNAc(2)	1702.58	83.4764	0	0.0086	2.7613
GP_NC1_Glyco.32832.32832.3	32832	38.21	1115.12	3	TCDWLPKPNMSASCK	2,Carbamidomethyl(+57.0215);14,Carbamidomethyl(+57.0215);	1793.79	tr|C9JIZ6|C9JIZ6_HUMAN(pre=K,post=E);sp|P07602|SAP_HUMAN(pre=K,post=E);	101;101;	393.996	0	6	301.274	1548.54	G41787AW	Hex(4)HexNAc(3)NeuAc(1)	1548.54	97.1048	0	-0.0085	-2.5367
GP_NC1_Glyco.32956.32956.3	32956	38.35	1176.84	3	GELNTSIFSSRPIDK		1662.86	sp|Q9UHG3|PCYOX_HUMAN(pre=K,post=F);	353;	234.035	0	6	200.887	1864.63	G45290DI	Hex(9)HexNAc(2)	1864.63	84.8734	0	-0.0014	-0.389
GP_NC1_Glyco.32957.32957.3	32957	38.35	949.071	3	LHVTLYNCSFGR	8,Carbamidomethyl(+57.0215);	1465.71	sp|O15031|PLXB2_HUMAN(pre=K,post=S);	759;	227.188	0.0082	5	297.636	1378.48	G21284IS	Hex(6)HexNAc(2)	1378.48	66.9183	0	0.0032	1.1323
GP_NC1_Glyco.33124.33124.3	33124	38.53	1122.82	3	GELNTSIFSSRPIDK		1662.86	sp|Q9UHG3|PCYOX_HUMAN(pre=K,post=F);	353;	387.248	0	6	232.074	1702.59	G40442UK	Hex(8)HexNAc(2)	1702.58	85.0395	0	0.0094	2.7971
GP_NC1_Glyco.33249.33249.3	33249	38.67	1068.81	3	GELNTSIFSSRPIDK		1662.86	sp|Q9UHG3|PCYOX_HUMAN(pre=K,post=F);	353;	169.184	0.0074	6	184.948	1540.54	G92708ST	Hex(7)HexNAc(2)	1540.53	60.8556	0	0.0104	3.234
GP_NC1_Glyco.33264.33264.3	33264	38.67	895.054	3	LHVTLYNCSFGR	8,Carbamidomethyl(+57.0215);	1465.71	sp|O15031|PLXB2_HUMAN(pre=K,post=S);	759;	170.028	0.0013	5	201.422	1216.43	G04512XN	Hex(5)HexNAc(2)	1216.42	50.6819	0	0.0047	1.7583
GP_NC1_Glyco.33314.33314.2	33314	38.76	1122.82	3	GELNTSIFSSRPIDK		1662.86	sp|Q9UHG3|PCYOX_HUMAN(pre=K,post=F);	353;	343.716	0	6	278.473	1702.59	G40442UK	Hex(8)HexNAc(2)	1702.58	72.5588	0	0.007	2.0795
GP_NC1_Glyco.33368.33368.3	33368	38.81	1295.53	3	CNMINGTDGDSFHPLITK	1,Carbamidomethyl(+57.0215);	2018.92	tr|A0A1W2PPX5|A0A1W2PPX5_HUMAN(pre=K,post=D);tr|A0A1W2PQB7|A0A1W2PQB7_HUMAN(pre=K,post=D);tr|A0A1W2PQR6|A0A1W2PQR6_HUMAN(pre=K,post=D);tr|A0A1W2PRF6|A0A1W2PRF6_HUMAN(pre=K,post=D);tr|A0A1W2PRS1|A0A1W2PRS1_HUMAN(pre=K,post=D);tr|A0A1W2PS43|A0A1W2PS43_HUMAN(pre=K,post=D);sp|Q14108|SCRB2_HUMAN(pre=K,post=D);	249;249;249;91;290;246;249;	314.685	0	5	185.975	1864.64	G45290DI	Hex(9)HexNAc(2)	1864.63	22.5313	0.0102	0.009	2.3168
GP_NC1_Glyco.33430.33430.2	33430	38.85	1295.53	3	CNMINGTDGDSFHPLITK	1,Carbamidomethyl(+57.0215);	2018.92	tr|A0A1W2PPX5|A0A1W2PPX5_HUMAN(pre=K,post=D);tr|A0A1W2PQB7|A0A1W2PQB7_HUMAN(pre=K,post=D);tr|A0A1W2PQR6|A0A1W2PQR6_HUMAN(pre=K,post=D);tr|A0A1W2PRF6|A0A1W2PRF6_HUMAN(pre=K,post=D);tr|A0A1W2PRS1|A0A1W2PRS1_HUMAN(pre=K,post=D);tr|A0A1W2PS43|A0A1W2PS43_HUMAN(pre=K,post=D);sp|Q14108|SCRB2_HUMAN(pre=K,post=D);	249;249;249;91;290;246;249;	215.641	0	3	188.747	1864.64	G45290DI	Hex(9)HexNAc(2)	1864.63	0	0.7925	0.0055	1.412
GP_NC1_Glyco.33501.33501.3	33501	38.95	1241.51	3	CNMINGTDGDSFHPLITK	1,Carbamidomethyl(+57.0215);	2018.92	tr|A0A1W2PPX5|A0A1W2PPX5_HUMAN(pre=K,post=D);tr|A0A1W2PQB7|A0A1W2PQB7_HUMAN(pre=K,post=D);tr|A0A1W2PQR6|A0A1W2PQR6_HUMAN(pre=K,post=D);tr|A0A1W2PRF6|A0A1W2PRF6_HUMAN(pre=K,post=D);tr|A0A1W2PRS1|A0A1W2PRS1_HUMAN(pre=K,post=D);tr|A0A1W2PS43|A0A1W2PS43_HUMAN(pre=K,post=D);sp|Q14108|SCRB2_HUMAN(pre=K,post=D);	249;249;249;91;290;246;249;	266.163	0	6	224.366	1702.58	G40442UK	Hex(8)HexNAc(2)	1702.58	44.301	0	-0.0001	-0.0378
GP_NC1_Glyco.33654.33654.3	33654	39.13	1241.51	3	CNMINGTDGDSFHPLITK	1,Carbamidomethyl(+57.0215);	2018.92	tr|A0A1W2PPX5|A0A1W2PPX5_HUMAN(pre=K,post=D);tr|A0A1W2PQB7|A0A1W2PQB7_HUMAN(pre=K,post=D);tr|A0A1W2PQR6|A0A1W2PQR6_HUMAN(pre=K,post=D);tr|A0A1W2PRF6|A0A1W2PRF6_HUMAN(pre=K,post=D);tr|A0A1W2PRS1|A0A1W2PRS1_HUMAN(pre=K,post=D);tr|A0A1W2PS43|A0A1W2PS43_HUMAN(pre=K,post=D);sp|Q14108|SCRB2_HUMAN(pre=K,post=D);	249;249;249;91;290;246;249;	624.979	0	6	312.64	1702.6	G40442UK	Hex(8)HexNAc(2)	1702.58	61.2404	0	0.0166	4.4701
GP_NC1_Glyco.34262.34262.3	34262	39.82	1284.55	3	ILLTCSLNDSATEVTGHR	5,Carbamidomethyl(+57.0215);	1985.98	tr|A0A2R8YDZ0|A0A2R8YDZ0_HUMAN(pre=K,post=W);tr|A0A7P0TA85|A0A7P0TA85_HUMAN(pre=K,post=W);tr|A0A7P0TB04|A0A7P0TB04_HUMAN(pre=K,post=W);tr|I3L192|I3L192_HUMAN(pre=K,post=W);sp|P35613|BASI_HUMAN(pre=K,post=W);	44;41;44;36;160;	241.304	0	6	270.198	1864.64	G45290DI	Hex(9)HexNAc(2)	1864.63	47.2367	0	0.0095	2.4694
GP_NC1_Glyco.34309.34309.3	34309	39.86	1284.55	3	ILLTCSLNDSATEVTGHR	5,Carbamidomethyl(+57.0215);	1985.98	tr|A0A2R8YDZ0|A0A2R8YDZ0_HUMAN(pre=K,post=W);tr|A0A7P0TA85|A0A7P0TA85_HUMAN(pre=K,post=W);tr|A0A7P0TB04|A0A7P0TB04_HUMAN(pre=K,post=W);tr|I3L192|I3L192_HUMAN(pre=K,post=W);sp|P35613|BASI_HUMAN(pre=K,post=W);	44;41;44;36;160;	332.392	0	6	272.875	1864.64	G84622HC	Hex(9)HexNAc(2)	1864.63	34.6346	0	0.0101	2.6211
GP_NC1_Glyco.34371.34371.3	34371	39.91	1111.47	3	YQTLNCSVNVNCVNIR	6,Carbamidomethyl(+57.0215);12,Carbamidomethyl(+57.0215);	1952.92	tr|H7BZ97|H7BZ97_HUMAN(pre=K,post=C);sp|P23229|ITA6_HUMAN(pre=K,post=C);	103;975;	358.661	0	5	179.559	1378.47	G51266ML	Hex(6)HexNAc(2)	1378.48	38.2995	0	-0.0054	-1.61
GP_NC1_Glyco.34378.34378.4	34378	39.95	1179.16	3	YQTLNCSVNVNCVNIR	6,Carbamidomethyl(+57.0215);12,Carbamidomethyl(+57.0215);	1952.92	tr|H7BZ97|H7BZ97_HUMAN(pre=K,post=C);sp|P23229|ITA6_HUMAN(pre=K,post=C);	94/98;966/970;	167.425	0	6	191.732	1581.55	G30514JJ	Hex(6)HexNAc(3)	1581.56	49.183	0	-0.0089	-2.5073
GP_NC1_Glyco.34394.34394.3	34394	39.95	1179.16	3	YQTLNCSVNVNCVNIR	6,Carbamidomethyl(+57.0215);12,Carbamidomethyl(+57.0215);	1952.92	tr|H7BZ97|H7BZ97_HUMAN(pre=K,post=C);sp|P23229|ITA6_HUMAN(pre=K,post=C);	94/98;966/970;	146.843	0.009	5	137.038	1581.55	G50380XT	Hex(6)HexNAc(3)	1581.56	43.2517	0	-0.0089	-2.5073
GP_NC1_Glyco.34396.34396.3	34396	39.95	1111.47	3	YQTLNCSVNVNCVNIR	6,Carbamidomethyl(+57.0215);12,Carbamidomethyl(+57.0215);	1952.92	tr|H7BZ97|H7BZ97_HUMAN(pre=K,post=C);sp|P23229|ITA6_HUMAN(pre=K,post=C);	103;975;	422.255	0	5	185.759	1378.47	G51266ML	Hex(6)HexNAc(2)	1378.48	35.2519	0	-0.0036	-1.0839
GP_NC1_Glyco.34562.34562.3	34562	40.14	1176.51	3	ILLTCSLNDSATEVTGHR	5,Carbamidomethyl(+57.0215);	1985.98	tr|A0A2R8YDZ0|A0A2R8YDZ0_HUMAN(pre=K,post=W);tr|A0A7P0TA85|A0A7P0TA85_HUMAN(pre=K,post=W);tr|A0A7P0TB04|A0A7P0TB04_HUMAN(pre=K,post=W);tr|I3L192|I3L192_HUMAN(pre=K,post=W);sp|P35613|BASI_HUMAN(pre=K,post=W);	44;41;44;36;160;	205.743	0.0082	5	174.235	1540.53	G92708ST	Hex(7)HexNAc(2)	1540.53	31.1622	0.004	0.0064	1.8273
GP_NC1_Glyco.34591.34591.5	34591	40.19	1071.45	3	ALGFENATQALGR		1346.69	tr|K7EJD3|K7EJD3_HUMAN(pre=R,post=A);tr|K7EKQ5|K7EKQ5_HUMAN(pre=R,post=A);tr|K7EN99|K7EN99_HUMAN(pre=R,post=A);tr|K7EP36|K7EP36_HUMAN(pre=R,post=A);tr|K7ERZ6|K7ERZ6_HUMAN(pre=R,post=A);tr|K7ES75|K7ES75_HUMAN(pre=R,post=A);tr|K7ESM3|K7ESM3_HUMAN(pre=R,post=A);sp|Q08380|LG3BP_HUMAN(pre=R,post=A);	69;69;69;69;69;69;69;69;	329.222	0	6	377.574	1864.64	G45290DI	Hex(9)HexNAc(2)	1864.63	90.664	0	0.0083	2.5742
GP_NC1_Glyco.34604.34604.3	34604	40.19	1326.56	3	HLYTTTGGETDFTNVTSLR		2112.01	sp|Q99523|SORT_HUMAN(pre=R,post=G);	406;	203.827	0	6	143.565	1864.65	G45290DI	Hex(9)HexNAc(2)	1864.63	28.5952	0.0075	0.0182	4.5711
GP_NC1_Glyco.34682.34682.3	34682	40.28	1057.46	3	YQTLNCSVNVNCVNIR	6,Carbamidomethyl(+57.0215);12,Carbamidomethyl(+57.0215);	1952.92	tr|H7BZ97|H7BZ97_HUMAN(pre=K,post=C);sp|P23229|ITA6_HUMAN(pre=K,post=C);	94/98/103;966/970/975;	354.404	0	4	121.249	1216.43	G04512XN	Hex(5)HexNAc(2)	1216.42	27.5768	0.0074	0.0054	1.7013
GP_NC1_Glyco.34702.34702.4	34702	40.28	1071.45	3	ALGFENATQALGR		1346.69	tr|K7EJD3|K7EJD3_HUMAN(pre=R,post=A);tr|K7EKQ5|K7EKQ5_HUMAN(pre=R,post=A);tr|K7EN99|K7EN99_HUMAN(pre=R,post=A);tr|K7EP36|K7EP36_HUMAN(pre=R,post=A);tr|K7ERZ6|K7ERZ6_HUMAN(pre=R,post=A);tr|K7ES75|K7ES75_HUMAN(pre=R,post=A);tr|K7ESM3|K7ESM3_HUMAN(pre=R,post=A);sp|Q08380|LG3BP_HUMAN(pre=R,post=A);	69;69;69;69;69;69;69;69;	240.555	0	6	405.806	1864.64	G84622HC	Hex(9)HexNAc(2)	1864.63	57.9983	0	0.0068	2.1181
GP_NC1_Glyco.34761.34761.3	34761	40.37	1122.49	3	ILLTCSLNDSATEVTGHR	5,Carbamidomethyl(+57.0215);	1985.98	tr|A0A2R8YDZ0|A0A2R8YDZ0_HUMAN(pre=K,post=W);tr|A0A7P0TA85|A0A7P0TA85_HUMAN(pre=K,post=W);tr|A0A7P0TB04|A0A7P0TB04_HUMAN(pre=K,post=W);tr|I3L192|I3L192_HUMAN(pre=K,post=W);sp|P35613|BASI_HUMAN(pre=K,post=W);	44;41;44;36;160;	158.829	0	6	74.8936	1378.47	G21284IS	Hex(6)HexNAc(2)	1378.48	12.2296	0.0157	-0.0076	-2.2454
GP_NC1_Glyco.34768.34768.3	34768	40.37	1017.43	3	ALGFENATQALGR		1346.69	tr|K7EJD3|K7EJD3_HUMAN(pre=R,post=A);tr|K7EKQ5|K7EKQ5_HUMAN(pre=R,post=A);tr|K7EN99|K7EN99_HUMAN(pre=R,post=A);tr|K7EP36|K7EP36_HUMAN(pre=R,post=A);tr|K7ERZ6|K7ERZ6_HUMAN(pre=R,post=A);tr|K7ES75|K7ES75_HUMAN(pre=R,post=A);tr|K7ESM3|K7ESM3_HUMAN(pre=R,post=A);sp|Q08380|LG3BP_HUMAN(pre=R,post=A);	69;69;69;69;69;69;69;69;	31.8694	0	5	56.6006	1702.59	G27933RJ	Hex(8)HexNAc(2)	1702.58	15.5856	0.013	0.0037	1.2155
GP_NC1_Glyco.34795.34795.6	34795	40.42	1017.43	3	ALGFENATQALGR		1346.69	tr|K7EJD3|K7EJD3_HUMAN(pre=R,post=A);tr|K7EKQ5|K7EKQ5_HUMAN(pre=R,post=A);tr|K7EN99|K7EN99_HUMAN(pre=R,post=A);tr|K7EP36|K7EP36_HUMAN(pre=R,post=A);tr|K7ERZ6|K7ERZ6_HUMAN(pre=R,post=A);tr|K7ES75|K7ES75_HUMAN(pre=R,post=A);tr|K7ESM3|K7ESM3_HUMAN(pre=R,post=A);sp|Q08380|LG3BP_HUMAN(pre=R,post=A);	69;69;69;69;69;69;69;69;	38.6098	0	5	87.588	1702.57	G40442UK	Hex(8)HexNAc(2)	1702.58	14.5602	0.0128	-0.0069	-2.2559
GP_NC1_Glyco.34804.34804.3	34804	40.42	1017.43	3	ALGFENATQALGR		1346.69	tr|K7EJD3|K7EJD3_HUMAN(pre=R,post=A);tr|K7EKQ5|K7EKQ5_HUMAN(pre=R,post=A);tr|K7EN99|K7EN99_HUMAN(pre=R,post=A);tr|K7EP36|K7EP36_HUMAN(pre=R,post=A);tr|K7ERZ6|K7ERZ6_HUMAN(pre=R,post=A);tr|K7ES75|K7ES75_HUMAN(pre=R,post=A);tr|K7ESM3|K7ESM3_HUMAN(pre=R,post=A);sp|Q08380|LG3BP_HUMAN(pre=R,post=A);	69;69;69;69;69;69;69;69;	58.4978	0	5	77.6451	1702.57	G27933RJ	Hex(8)HexNAc(2)	1702.58	13.6409	0.0128	-0.0069	-2.2559
GP_NC1_Glyco.34954.34954.3	34954	40.6	1094.81	3	SSCGKENTSDPSLVIAFGR	3,Carbamidomethyl(+57.0215);	2023.96	sp|P11279|LAMP1_HUMAN(pre=R,post=G);	84;	259.63	0	6	228.23	1257.45	G60634GK	Hex(4)HexNAc(3)	1257.45	43.4784	0	0.0046	1.4002
GP_NC1_Glyco.35138.35138.3	35138	40.78	1068.47	3	ILLTCSLNDSATEVTGHR	5,Carbamidomethyl(+57.0215);	1985.98	tr|A0A2R8YDZ0|A0A2R8YDZ0_HUMAN(pre=K,post=W);tr|A0A7P0TA85|A0A7P0TA85_HUMAN(pre=K,post=W);tr|A0A7P0TB04|A0A7P0TB04_HUMAN(pre=K,post=W);tr|I3L192|I3L192_HUMAN(pre=K,post=W);sp|P35613|BASI_HUMAN(pre=K,post=W);	44;41;44;36;160;	92.1711	0.009	5	205.074	1216.41	G04512XN	Hex(5)HexNAc(2)	1216.42	30.8621	0.0079	-0.01	-3.1145
GP_NC1_Glyco.35559.35559.3	35559	41.24	973.103	3	SSCGKENTSDPSLVIAFGR	3,Carbamidomethyl(+57.0215);	2023.96	sp|P11279|LAMP1_HUMAN(pre=R,post=G);	84;	258.918	0	3	140.754	892.323	G09624UN	Hex(3)HexNAc(2)	892.317	29.7658	0.0077	0.0063	2.1698
GP_NC1_Glyco.35749.35749.3	35749	41.47	1059.78	3	LHVTLYNCSFGR	8,Carbamidomethyl(+57.0215);	1465.71	sp|O15031|PLXB2_HUMAN(pre=K,post=S);	759;	167.5	0.0012	5	190.417	1710.61	G15683CN	Hex(5)HexNAc(3)NeuAc(1)	1710.6	57.5795	0	0.0118	3.7263
GP_NC1_Glyco.35799.35799.3	35799	41.52	1242.17	3	QDNETGIYYETWNVK		1858.84	tr|A0A1B0GWI2|A0A1B0GWI2_HUMAN(pre=K,post=A);sp|O75503|CLN5_HUMAN(pre=K,post=A);	149/159;203/213;	361.027	0	6	151.879	1864.65	G84622HC	Hex(9)HexNAc(2)	1864.63	35.1576	0	0.017	4.5776
GP_NC1_Glyco.35839.35839.3	35839	41.57	1242.17	3	QDNETGIYYETWNVK		1858.84	tr|A0A1B0GWI2|A0A1B0GWI2_HUMAN(pre=K,post=A);sp|O75503|CLN5_HUMAN(pre=K,post=A);	149/159;203/213;	290.506	0	5	101.653	1864.64	G45290DI	Hex(9)HexNAc(2)	1864.63	18.538	0.0133	0.009	2.4138
GP_NC1_Glyco.36449.36449.3	36449	42.26	1450.93	3	QLSCVANQNGSQADCELGNPFK	4,Carbamidomethyl(+57.0215);15,Carbamidomethyl(+57.0215);	2436.08	sp|P23229|ITA6_HUMAN(pre=K,post=R);	770;	298.377	0.0021	5	197.127	1913.7	G79247QI	Hex(5)HexNAc(4)NeuAc(1)	1913.68	42.8921	0	0.0209	4.7951
GP_NC1_Glyco.36549.36549.3	36549	42.4	1258.89	3	ANQSWEDSNTDLVPAPAVR		2068.98	tr|A0A0A0MTT8|A0A0A0MTT8_HUMAN(pre=R,post=I);sp|Q99988|GDF15_HUMAN(pre=R,post=I);	70;70;	353.497	0	5	80.9417	1704.65	G07863NE	Hex(3)HexNAc(6)	1704.63	17.8477	0.0132	0.0185	4.9068
GP_NC1_Glyco.36582.36582.3	36582	42.4	1177.52	3	ANQSWEDSNTDLVPAPAVR		2068.98	tr|A0A0A0MTT8|A0A0A0MTT8_HUMAN(pre=R,post=I);sp|Q99988|GDF15_HUMAN(pre=R,post=I);	70;70;	203.327	0	4	53.8343	1460.54	G12086GM	Hex(4)HexNAc(4)	1460.53	13.2042	0.0158	0.0155	4.3999
GP_NC1_Glyco.36756.36756.3	36756	42.63	1086.8	3	SANSTLAQALHWTR		1554.79	sp|Q9BU23|LMF2_HUMAN(pre=R,post=S);	616;	387.955	0	6	270.436	1702.59	G40442UK	Hex(8)HexNAc(2)	1702.58	57.055	0	0.0103	3.1671
GP_NC1_Glyco.37002.37002.3	37002	42.91	1541.28	3	GYYNQSEDGSHTIQIMYGCDVGPDGR	19,Carbamidomethyl(+57.0215);	2918.22	tr|A0A0G2JI36|A0A0G2JI36_HUMAN(pre=R,post=F);tr|A0A0G2JIF2|A0A0G2JIF2_HUMAN(pre=R,post=F);tr|A0A0G2JL56|A0A0G2JL56_HUMAN(pre=R,post=F);tr|A0A1W2PQD0|A0A1W2PQD0_HUMAN(pre=R,post=F);tr|A0A1W2PSE7|A0A1W2PSE7_HUMAN(pre=R,post=F);tr|Q5SUL5|Q5SUL5_HUMAN(pre=R,post=F);	110;110;110;110;109;110;	527.623	0	5	344.989	1702.6	G27933RJ	Hex(8)HexNAc(2)	1702.58	33.1932	0.0042	0.02	4.3345
GP_NC1_Glyco.37727.37727.3	37727	43.69	1038.8	3	GVFITNETGQPLIGK		1572.85	sp|P10253|LYAG_HUMAN(pre=R,post=V);	470;	192.863	0	3	165.322	1540.54	G92708ST	Hex(7)HexNAc(2)	1540.53	18.9032	0.0133	0.0131	4.2036
GP_NC1_Glyco.37842.37842.3	37842	43.82	984.78	3	GVFITNETGQPLIGK		1572.85	sp|P10253|LYAG_HUMAN(pre=R,post=V);	470;	330.367	0	4	224.973	1378.47	G21284IS	Hex(6)HexNAc(2)	1378.48	34.5524	0	-0.0096	-3.2602
GP_NC1_Glyco.37947.37947.2	37947	43.96	1265.05	2	YNLSEVLQGK		1149.6	tr|E5RG56|E5RG56_HUMAN(pre=R,post=L);tr|G3XAN5|G3XAN5_HUMAN(pre=R,post=L);	93;64;	306.432	0	5	152.959	1378.49	G51266ML	Hex(6)HexNAc(2)	1378.48	35.0829	0	0.0125	4.9444
GP_NC1_Glyco.37967.37967.3	37967	43.96	1206.84	3	MDPPCTNTTAASTYLNNPYVR	1,Oxidation(+15.9949);5,Carbamidomethyl(+57.0215);	2401.07	tr|A0A7I2V3B2|A0A7I2V3B2_HUMAN(pre=R,post=K);tr|A0A7I2V4D1|A0A7I2V4D1_HUMAN(pre=R,post=K);tr|A0A7I2V4K5|A0A7I2V4K5_HUMAN(pre=R,post=K);tr|A0A7I2YQT8|A0A7I2YQT8_HUMAN(pre=R,post=K);sp|P10619|PPGB_HUMAN(pre=R,post=K);tr|X6R5C5|X6R5C5_HUMAN(pre=R,post=K);tr|X6R8A1|X6R8A1_HUMAN(pre=R,post=K);	333;333;333;333;333;334;351;	487.318	0	3	198.551	1216.42	G04512XN	Hex(5)HexNAc(2)	1216.42	34.8758	0	-0.005	-1.3883
GP_NC1_Glyco.38415.38415.4	38415	44.47	1267.23	3	TTLVDNNTWNNSHIALVGK		2096.07	sp|Q8TCJ2|STT3B_HUMAN(pre=R,post=A);	627;	514.736	0	6	381.957	1702.59	G82403CZ	Hex(8)HexNAc(2)	1702.58	60.5253	0	0.0124	3.2626
GP_NC1_Glyco.38453.38453.3	38453	44.51	1321.24	3	TTLVDNNTWNNSHIALVGK		2096.07	sp|Q8TCJ2|STT3B_HUMAN(pre=R,post=A);	623/627;	443.877	0	6	407.304	1864.63	G84622HC	Hex(9)HexNAc(2)	1864.63	10.4226	0.0187	0.0007	0.1836
GP_NC1_Glyco.38642.38642.3	38642	44.74	1337.24	3	TALWVATDHNMDNTSTVLR		2144.03	sp|Q8NBJ5|GT251_HUMAN(pre=R,post=E);	96;	414.518	0	6	240.72	1864.65	G71017QR	Hex(9)HexNAc(2)	1864.63	42.4337	0	0.0192	4.8003
GP_NC1_Glyco.38881.38881.3	38881	44.97	1079.78	3	NMSFVNDLTVTQDGR		1695.79	tr|H0Y512|H0Y512_HUMAN(pre=K,post=K);sp|Q9HDC9|APMAP_HUMAN(pre=K,post=K);	181;196;	199.47	0	3	82.7592	1540.53	G92708ST	Hex(7)HexNAc(2)	1540.53	16.8306	0.0131	0.0012	0.3722
GP_NC1_Glyco.38908.38908.3	38908	45.02	1328.56	3	ANQSWEDSNTDLVPAPAVR		2068.98	tr|A0A0A0MTT8|A0A0A0MTT8_HUMAN(pre=R,post=I);sp|Q99988|GDF15_HUMAN(pre=R,post=I);	70;70;	271.754	0.0021	5	104.353	1913.68	G79247QI	Hex(5)HexNAc(4)NeuAc(1)	1913.68	39.1271	0	0.0078	1.9601
GP_NC1_Glyco.38929.38929.3	38929	45.07	1355.92	3	ANQSWEDSNTDLVPAPAVR		2068.98	tr|A0A0A0MTT8|A0A0A0MTT8_HUMAN(pre=R,post=I);sp|Q99988|GDF15_HUMAN(pre=R,post=I);	70;70;	243.495	0	5	62.8508	1995.75	G99992LL	Hex(3)HexNAc(6)NeuAc(1)	1995.73	43.8523	0	0.02	4.9238
GP_NC1_Glyco.38950.38950.3	38950	45.07	1229.19	3	TALWVATDHNMDNTSTVLR		2144.03	sp|Q8NBJ5|GT251_HUMAN(pre=R,post=E);	96;	253.893	0	6	234.884	1540.52	G92708ST	Hex(7)HexNAc(2)	1540.53	42.5539	0	-0.0058	-1.5726
GP_NC1_Glyco.39028.39028.3	39028	45.16	1314.86	3	EPGSNVTMSVDAECVPMVR	14,Carbamidomethyl(+57.0215);	2076.93	tr|K7EJY8|K7EJY8_HUMAN(pre=K,post=D);tr|K7EKQ5|K7EKQ5_HUMAN(pre=K,post=D);tr|K7EP36|K7EP36_HUMAN(pre=K,post=D);tr|K7ESM3|K7ESM3_HUMAN(pre=K,post=D);sp|Q08380|LG3BP_HUMAN(pre=K,post=D);	128;192;192;192;192;	399.793	0	3	153.175	1864.63	G45290DI	Hex(9)HexNAc(2)	1864.63	33.2032	0.0042	-0.0032	-0.8221
GP_NC1_Glyco.39127.39127.4	39127	45.25	1079.78	3	NMSFVNDLTVTQDGR		1695.79	tr|H0Y512|H0Y512_HUMAN(pre=K,post=K);sp|Q9HDC9|APMAP_HUMAN(pre=K,post=K);	181;196;	210.904	0	5	116.466	1540.52	G92708ST	Hex(7)HexNAc(2)	1540.53	5.3482	0.0303	-0.0041	-1.2578
GP_NC1_Glyco.39180.39180.4	39180	45.34	1133.8	3	NMSFVNDLTVTQDGR		1695.79	tr|H0Y512|H0Y512_HUMAN(pre=K,post=K);sp|Q9HDC9|APMAP_HUMAN(pre=K,post=K);	181;196;	424.713	0	5	204.588	1702.59	G40442UK	Hex(8)HexNAc(2)	1702.58	43.4764	0	0.0093	2.7264
GP_NC1_Glyco.39193.39193.3	39193	45.34	1133.8	3	NMSFVNDLTVTQDGR		1695.79	tr|H0Y512|H0Y512_HUMAN(pre=K,post=K);sp|Q9HDC9|APMAP_HUMAN(pre=K,post=K);	181;196;	121.528	0	3	40.3809	1702.59	G40442UK	Hex(8)HexNAc(2)	1702.58	10.5157	0.0156	0.0093	2.7264
GP_NC1_Glyco.39358.39358.3	39358	45.53	1079.78	3	NMSFVNDLTVTQDGR		1695.79	tr|H0Y512|H0Y512_HUMAN(pre=K,post=K);sp|Q9HDC9|APMAP_HUMAN(pre=K,post=K);	181;196;	558.139	0	4	202.206	1540.54	G10122RQ	Hex(7)HexNAc(2)	1540.53	40.8613	0	0.0113	3.4948
GP_NC1_Glyco.39359.39359.3	39359	45.53	1025.76	3	NMSFVNDLTVTQDGR		1695.79	tr|H0Y512|H0Y512_HUMAN(pre=K,post=K);sp|Q9HDC9|APMAP_HUMAN(pre=K,post=K);	181;196;	451.925	0	4	144.372	1378.48	G21284IS	Hex(6)HexNAc(2)	1378.48	32.354	0.0041	0.0057	1.8653
GP_NC1_Glyco.39425.39425.5	39425	45.62	1025.77	3	NMSFVNDLTVTQDGR		1695.79	tr|H0Y512|H0Y512_HUMAN(pre=K,post=K);sp|Q9HDC9|APMAP_HUMAN(pre=K,post=K);	181;196;	314.523	0	6	168.16	1378.49	G51266ML	Hex(6)HexNAc(2)	1378.48	36.6377	0	0.0112	3.6521
GP_NC1_Glyco.39628.39628.4	39628	45.85	1208.98	4	GYYNQSEDGSHTIQIMYGCDVGPDGR	19,Carbamidomethyl(+57.0215);	2918.22	tr|A0A0G2JI36|A0A0G2JI36_HUMAN(pre=R,post=F);tr|A0A0G2JIF2|A0A0G2JIF2_HUMAN(pre=R,post=F);tr|A0A0G2JL56|A0A0G2JL56_HUMAN(pre=R,post=F);tr|A0A1W2PQD0|A0A1W2PQD0_HUMAN(pre=R,post=F);tr|A0A1W2PSE7|A0A1W2PSE7_HUMAN(pre=R,post=F);tr|Q5SUL5|Q5SUL5_HUMAN(pre=R,post=F);	110;110;110;110;109;110;	294.248	0	6	345.607	1913.67	G79247QI	Hex(5)HexNAc(4)NeuAc(1)	1913.68	48.8463	0	-0.0048	-0.9926
GP_NC1_Glyco.39641.39641.2	39641	45.85	1025.76	3	NMSFVNDLTVTQDGR		1695.79	tr|H0Y512|H0Y512_HUMAN(pre=K,post=K);sp|Q9HDC9|APMAP_HUMAN(pre=K,post=K);	181;196;	322.828	0	3	119.676	1378.48	G21284IS	Hex(6)HexNAc(2)	1378.48	27.2935	0.0073	0.0043	1.3888
GP_NC1_Glyco.39686.39686.3	39686	45.9	1213.18	3	TLAGENQTAFEIEELNR		1933.94	sp|P11047|LAMC1_HUMAN(pre=R,post=K);	1223;	344.951	0	5	197.646	1702.57	G07682NT	Hex(8)HexNAc(2)	1702.58	36.1979	0	-0.0078	-2.1317
GP_NC1_Glyco.40173.40173.6	40173	46.46	976.676	4	MHIFQNGSLVIHDVAPEDSGR		2321.12	sp|Q13308|PTK7_HUMAN(pre=R,post=Y);	646;	263.315	0	5	273.671	1581.55	G50380XT	Hex(6)HexNAc(3)	1581.56	28.6737	0.0075	-0.0008	-0.2102
GP_NC1_Glyco.40176.40176.3	40176	46.46	1105.15	3	TLAGENQTAFEIEELNR		1933.94	sp|P11047|LAMC1_HUMAN(pre=R,post=K);	1223;	421.086	0	5	192.081	1378.48	G51266ML	Hex(6)HexNAc(2)	1378.48	39.554	0	0.0091	2.7402
GP_NC1_Glyco.40200.40200.4	40200	46.5	976.677	4	MHIFQNGSLVIHDVAPEDSGR		2321.12	sp|Q13308|PTK7_HUMAN(pre=R,post=Y);	646;	412.795	0	5	271.339	1581.56	G50380XT	Hex(6)HexNAc(3)	1581.56	24.6557	0.0105	0.0031	0.784
GP_NC1_Glyco.40234.40234.4	40234	46.5	1105.15	3	TLAGENQTAFEIEELNR		1933.94	sp|P11047|LAMC1_HUMAN(pre=R,post=K);	1223;	49.1677	0	4	20.937	1378.48	G21284IS	Hex(6)HexNAc(2)	1378.48	6.6394	0.0215	0.005	1.5241
GP_NC1_Glyco.40403.40403.3	40403	46.74	1161.48	3	AFNSTLPTMAQMEK		1567.74	tr|E9PKC6|E9PKC6_HUMAN(pre=K,post=A);tr|H0Y2P0|H0Y2P0_HUMAN(pre=K,post=A);tr|H0Y5E4|H0Y5E4_HUMAN(pre=K,post=A);tr|H0YCV9|H0YCV9_HUMAN(pre=K,post=A);tr|H0YD13|H0YD13_HUMAN(pre=K,post=A);tr|H0YDW7|H0YDW7_HUMAN(pre=K,post=A);tr|H0YDX6|H0YDX6_HUMAN(pre=K,post=A);sp|P16070|CD44_HUMAN(pre=K,post=A);tr|Q86UZ1|Q86UZ1_HUMAN(pre=K,post=A);	57;17;57;57;57;35;13;57;57;	417.696	0	5	413.491	1913.68	G79247QI	Hex(5)HexNAc(4)NeuAc(1)	1913.68	84.0853	0	0.0053	1.5138
GP_NC1_Glyco.40406.40406.4	40406	46.74	936.165	4	MHIFQNGSLVIHDVAPEDSGR		2321.12	sp|Q13308|PTK7_HUMAN(pre=R,post=Y);	646;	287.658	0	5	321.305	1419.51	G13592VY	Hex(5)HexNAc(3)	1419.5	22.1217	0.0102	0.0054	1.4497
GP_NC1_Glyco.40530.40530.4	40530	46.88	885.395	4	MHIFQNGSLVIHDVAPEDSGR		2321.12	sp|Q13308|PTK7_HUMAN(pre=R,post=Y);	646;	462.703	0	6	456.035	1216.43	G04512XN	Hex(5)HexNAc(2)	1216.42	15.2577	0.0129	0.0076	2.1485
GP_NC1_Glyco.40636.40636.3	40636	46.97	1128.81	3	TANDTSTEAYNLLLR		1680.83	sp|P11047|LAMC1_HUMAN(pre=K,post=T);	1205;	296.893	0	6	42.4188	1702.56	G40442UK	Hex(8)HexNAc(2)	1702.58	14.7137	0.0129	-0.0164	-4.8475
GP_NC1_Glyco.40958.40958.3	40958	47.34	1319.55	3	MYSEGSDIVPQSNETALHYFK		2415.11	sp|Q9UBV2|SE1L1_HUMAN(pre=K,post=K);	431;	260.171	0	5	308.113	1540.54	G92708ST	Hex(7)HexNAc(2)	1540.53	39.9478	0	0.0092	2.3306
GP_NC1_Glyco.41061.41061.4	41061	47.47	1372.53	4	YGCCPMPNATCCSDHLHCCPQDTVCDLIQSK	3,Carbamidomethyl(+57.0215);4,Carbamidomethyl(+57.0215);11,Carbamidomethyl(+57.0215);12,Carbamidomethyl(+57.0215);18,Carbamidomethyl(+57.0215);19,Carbamidomethyl(+57.0215);25,Carbamidomethyl(+57.0215);	3783.48	tr|K7EKL3|K7EKL3_HUMAN(pre=K,post=C);sp|P28799|GRN_HUMAN(pre=K,post=C);	50;236;	576.086	0.009	6	401.301	1702.61	G22508JZ	Hex(8)HexNAc(2)	1702.58	5.4728	0.0304	0.0271	4.9412
GP_NC1_Glyco.41188.41188.4	41188	47.61	1144.72	4	HNNDTQHIWESDSNEFSVIADPR		2710.2	tr|A0A087WT78|A0A087WT78_HUMAN(pre=K,post=G);tr|A0A7P0T823|A0A7P0T823_HUMAN(pre=K,post=G);tr|A0A7P0T885|A0A7P0T885_HUMAN(pre=K,post=G);tr|A0A7P0T8R3|A0A7P0T8R3_HUMAN(pre=K,post=G);tr|A0A7P0T917|A0A7P0T917_HUMAN(pre=K,post=G);tr|A0A7P0TAE1|A0A7P0TAE1_HUMAN(pre=K,post=G);tr|A0A7P0TAT8|A0A7P0TAT8_HUMAN(pre=K,post=G);tr|A0A7P0TAY2|A0A7P0TAY2_HUMAN(pre=K,post=G);tr|A0A7P0TBC2|A0A7P0TBC2_HUMAN(pre=K,po…	217;217;217;217;133;217;217;217;217;217;217;	340.398	0	5	88.2361	1864.64	G45290DI	Hex(9)HexNAc(2)	1864.63	3.1634	0.053	0.0056	1.2259
GP_NC1_Glyco.41384.41384.3	41384	47.8	1201.51	3	MDPPCTNTTAASTYLNNPYVR	5,Carbamidomethyl(+57.0215);	2385.07	tr|A0A7I2V3B2|A0A7I2V3B2_HUMAN(pre=R,post=K);tr|A0A7I2V4D1|A0A7I2V4D1_HUMAN(pre=R,post=K);tr|A0A7I2V4K5|A0A7I2V4K5_HUMAN(pre=R,post=K);tr|A0A7I2YQT8|A0A7I2YQT8_HUMAN(pre=R,post=K);sp|P10619|PPGB_HUMAN(pre=R,post=K);tr|X6R5C5|X6R5C5_HUMAN(pre=R,post=K);tr|X6R8A1|X6R8A1_HUMAN(pre=R,post=K);	333;333;333;333;333;334;351;	243.785	0	5	97.7471	1216.43	G47961RS	Hex(5)HexNAc(2)	1216.42	11.2248	0.0157	0.0049	1.3481
GP_NC1_Glyco.41391.41391.5	41391	47.84	1023.18	4	HNNDTQHIWESDSNEFSVIADPR		2710.2	tr|A0A087WT78|A0A087WT78_HUMAN(pre=K,post=G);tr|A0A7P0T823|A0A7P0T823_HUMAN(pre=K,post=G);tr|A0A7P0T885|A0A7P0T885_HUMAN(pre=K,post=G);tr|A0A7P0T8R3|A0A7P0T8R3_HUMAN(pre=K,post=G);tr|A0A7P0T917|A0A7P0T917_HUMAN(pre=K,post=G);tr|A0A7P0TAE1|A0A7P0TAE1_HUMAN(pre=K,post=G);tr|A0A7P0TAT8|A0A7P0TAT8_HUMAN(pre=K,post=G);tr|A0A7P0TAY2|A0A7P0TAY2_HUMAN(pre=K,post=G);tr|A0A7P0TBC2|A0A7P0TBC2_HUMAN(pre=K,po…	217;217;217;217;133;217;217;217;217;217;217;	246.424	0.0023	5	86.9514	1378.47	G21284IS	Hex(6)HexNAc(2)	1378.48	2.0783	0.0778	-0.0031	-0.7586
GP_NC1_Glyco.41483.41483.3	41483	47.94	1213.18	3	ALAGLVYNASGSEHCYDIYR	15,Carbamidomethyl(+57.0215);	2258.04	sp|Q9UHL4|DPP2_HUMAN(pre=R,post=L);	315;	513.747	0	6	253.341	1378.48	G25710JB	Hex(6)HexNAc(2)	1378.48	47.1602	0	0.0082	2.2662
GP_NC1_Glyco.41492.41492.3	41492	47.94	1213.18	3	ALAGLVYNASGSEHCYDIYR	15,Carbamidomethyl(+57.0215);	2258.04	sp|Q9UHL4|DPP2_HUMAN(pre=R,post=L);	315;	154.014	0	6	292.215	1378.48	G51266ML	Hex(6)HexNAc(2)	1378.48	7.7702	0.0186	0.0082	2.2662
GP_NC1_Glyco.41595.41595.3	41595	48.08	1128.84	3	LIDNNKTEKEILDAFDK		2005.04	tr|A0A0J9YXB8|A0A0J9YXB8_HUMAN(pre=K,post=M);tr|C9JIZ6|C9JIZ6_HUMAN(pre=K,post=M);sp|P07602|SAP_HUMAN(pre=K,post=M);	136;335;332;	130.389	0	6	122.815	1378.47	G21284IS	Hex(6)HexNAc(2)	1378.48	18.7581	0.0133	-0.0084	-2.4806
GP_NC1_Glyco.41641.41641.3	41641	48.12	1159.16	3	ALAGLVYNASGSEHCYDIYR	15,Carbamidomethyl(+57.0215);	2258.04	sp|Q9UHL4|DPP2_HUMAN(pre=R,post=L);	315;	501.511	0	6	238.077	1216.41	G47961RS	Hex(5)HexNAc(2)	1216.42	44.5029	0	-0.0113	-3.2582
GP_NC1_Glyco.41708.41708.3	41708	48.17	1104.2	4	HNNDTQHIWESDSNEFSVIADPR		2710.2	tr|A0A087WT78|A0A087WT78_HUMAN(pre=K,post=G);tr|A0A7P0T823|A0A7P0T823_HUMAN(pre=K,post=G);tr|A0A7P0T885|A0A7P0T885_HUMAN(pre=K,post=G);tr|A0A7P0T8R3|A0A7P0T8R3_HUMAN(pre=K,post=G);tr|A0A7P0T917|A0A7P0T917_HUMAN(pre=K,post=G);tr|A0A7P0TAE1|A0A7P0TAE1_HUMAN(pre=K,post=G);tr|A0A7P0TAT8|A0A7P0TAT8_HUMAN(pre=K,post=G);tr|A0A7P0TAY2|A0A7P0TAY2_HUMAN(pre=K,post=G);tr|A0A7P0TBC2|A0A7P0TBC2_HUMAN(pre=K,po…	217;217;217;217;133;217;217;217;217;217;217;	233.331	0.0082	5	77.8444	1702.59	G40442UK	Hex(8)HexNAc(2)	1702.58	0	0.8603	0.0043	0.9765
GP_NC1_Glyco.41820.41820.3	41820	48.31	1074.83	3	LIDNNKTEKEILDAFDK		2005.04	tr|A0A0J9YXB8|A0A0J9YXB8_HUMAN(pre=K,post=M);tr|C9JIZ6|C9JIZ6_HUMAN(pre=K,post=M);sp|P07602|SAP_HUMAN(pre=K,post=M);	136;335;332;	236.722	0.0021	6	276.675	1216.44	G04512XN	Hex(5)HexNAc(2)	1216.42	35.3278	0	0.0136	4.2141
GP_NC1_Glyco.41824.41824.4	41824	48.31	806.374	4	LIDNNKTEKEILDAFDK		2005.04	tr|A0A0J9YXB8|A0A0J9YXB8_HUMAN(pre=K,post=M);tr|C9JIZ6|C9JIZ6_HUMAN(pre=K,post=M);sp|P07602|SAP_HUMAN(pre=K,post=M);	136;335;332;	113.344	0	5	252.885	1216.43	G04512XN	Hex(5)HexNAc(2)	1216.42	13.5366	0.0127	0.0062	1.9095
GP_NC1_Glyco.41839.41839.4	41839	48.35	1104.2	4	HNNDTQHIWESDSNEFSVIADPR		2710.2	tr|A0A087WT78|A0A087WT78_HUMAN(pre=K,post=G);tr|A0A7P0T823|A0A7P0T823_HUMAN(pre=K,post=G);tr|A0A7P0T885|A0A7P0T885_HUMAN(pre=K,post=G);tr|A0A7P0T8R3|A0A7P0T8R3_HUMAN(pre=K,post=G);tr|A0A7P0T917|A0A7P0T917_HUMAN(pre=K,post=G);tr|A0A7P0TAE1|A0A7P0TAE1_HUMAN(pre=K,post=G);tr|A0A7P0TAT8|A0A7P0TAT8_HUMAN(pre=K,post=G);tr|A0A7P0TAY2|A0A7P0TAY2_HUMAN(pre=K,post=G);tr|A0A7P0TBC2|A0A7P0TBC2_HUMAN(pre=K,po…	217;217;217;217;133;217;217;217;217;217;217;	347.854	0	5	90.4231	1702.58	G27933RJ	Hex(8)HexNAc(2)	1702.58	4.3463	0.0477	0.0031	0.7058
GP_NC1_Glyco.41882.41882.4	41882	48.4	806.376	4	LIDNNKTEKEILDAFDK		2005.04	tr|A0A0J9YXB8|A0A0J9YXB8_HUMAN(pre=K,post=M);tr|C9JIZ6|C9JIZ6_HUMAN(pre=K,post=M);sp|P07602|SAP_HUMAN(pre=K,post=M);	136;335;332;	253.377	0.0021	5	306.54	1216.44	G04512XN	Hex(5)HexNAc(2)	1216.42	24.2912	0.0105	0.0154	4.7812
GP_NC1_Glyco.41921.41921.3	41921	48.45	1337.89	3	KLGDCISEDSYPDGNITWYR	5,Carbamidomethyl(+57.0215);	2388.07	tr|F5GXJ9|F5GXJ9_HUMAN(pre=K,post=N);sp|Q13740|CD166_HUMAN(pre=K,post=N);	116;167;	465.051	0	6	343.058	1622.59	G05785ID	Hex(5)HexNAc(4)	1622.58	102.857	0	0.0121	3.0079
GP_NC1_Glyco.41922.41922.4	41922	48.45	982.664	4	HNNDTQHIWESDSNEFSVIADPR		2710.2	tr|A0A087WT78|A0A087WT78_HUMAN(pre=K,post=G);tr|A0A7P0T823|A0A7P0T823_HUMAN(pre=K,post=G);tr|A0A7P0T885|A0A7P0T885_HUMAN(pre=K,post=G);tr|A0A7P0T8R3|A0A7P0T8R3_HUMAN(pre=K,post=G);tr|A0A7P0T917|A0A7P0T917_HUMAN(pre=K,post=G);tr|A0A7P0TAE1|A0A7P0TAE1_HUMAN(pre=K,post=G);tr|A0A7P0TAT8|A0A7P0TAT8_HUMAN(pre=K,post=G);tr|A0A7P0TAY2|A0A7P0TAY2_HUMAN(pre=K,post=G);tr|A0A7P0TBC2|A0A7P0TBC2_HUMAN(pre=K,po…	217;217;217;217;133;217;217;217;217;217;217;	365.986	0	5	88.3045	1216.43	G04512XN	Hex(5)HexNAc(2)	1216.42	1.5795	0.0967	0.0028	0.7124
GP_NC1_Glyco.42022.42022.4	42022	48.54	1316.59	3	TNITLVCKPGDLESAPVLR	7,Carbamidomethyl(+57.0215);	2082.11	tr|A0A7I2V381|A0A7I2V381_HUMAN(pre=K,post=T);tr|A0A7I2YQS7|A0A7I2YQS7_HUMAN(pre=K,post=T);sp|P11717|MPRI_HUMAN(pre=K,post=T);	581;581;581;	175.217	0.0021	6	297.179	1864.64	G45290DI	Hex(9)HexNAc(2)	1864.63	28.95	0.0075	0.0096	2.4325
GP_NC1_Glyco.42043.42043.4	42043	48.59	1023.18	4	HNNDTQHIWESDSNEFSVIADPR		2710.2	tr|A0A087WT78|A0A087WT78_HUMAN(pre=K,post=G);tr|A0A7P0T823|A0A7P0T823_HUMAN(pre=K,post=G);tr|A0A7P0T885|A0A7P0T885_HUMAN(pre=K,post=G);tr|A0A7P0T8R3|A0A7P0T8R3_HUMAN(pre=K,post=G);tr|A0A7P0T917|A0A7P0T917_HUMAN(pre=K,post=G);tr|A0A7P0TAE1|A0A7P0TAE1_HUMAN(pre=K,post=G);tr|A0A7P0TAT8|A0A7P0TAT8_HUMAN(pre=K,post=G);tr|A0A7P0TAY2|A0A7P0TAY2_HUMAN(pre=K,post=G);tr|A0A7P0TBC2|A0A7P0TBC2_HUMAN(pre=K,po…	217;217;217;217;133;217;217;217;217;217;217;	360.33	0	5	90.1521	1378.49	G21284IS	Hex(6)HexNAc(2)	1378.48	1.9527	0.086	0.0103	2.5191
GP_NC1_Glyco.42081.42081.3	42081	48.59	1093.47	3	MDPPCTNTTAASTYLNNPYVR	5,Carbamidomethyl(+57.0215);	2385.07	tr|A0A7I2V3B2|A0A7I2V3B2_HUMAN(pre=R,post=K);tr|A0A7I2V4D1|A0A7I2V4D1_HUMAN(pre=R,post=K);tr|A0A7I2V4K5|A0A7I2V4K5_HUMAN(pre=R,post=K);tr|A0A7I2YQT8|A0A7I2YQT8_HUMAN(pre=R,post=K);sp|P10619|PPGB_HUMAN(pre=R,post=K);tr|X6R5C5|X6R5C5_HUMAN(pre=R,post=K);tr|X6R8A1|X6R8A1_HUMAN(pre=R,post=K);	333;333;333;333;333;334;351;	347.931	0	2	76.3873	892.316	G09624UN	Hex(3)HexNAc(2)	892.317	18.4663	0.0133	-0.001	-0.3023
GP_NC1_Glyco.42086.42086.4	42086	48.63	1129.44	4	YGCCPMPNATCCSDHLHCCPQDTVCDLIQSK	3,Carbamidomethyl(+57.0215);4,Carbamidomethyl(+57.0215);11,Carbamidomethyl(+57.0215);12,Carbamidomethyl(+57.0215);18,Carbamidomethyl(+57.0215);19,Carbamidomethyl(+57.0215);25,Carbamidomethyl(+57.0215);	3783.48	tr|K7EKL3|K7EKL3_HUMAN(pre=K,post=C);sp|P28799|GRN_HUMAN(pre=K,post=C);	50;236;	208.788	0.0053	3	230.183	730.255	G86427WL	Hex(2)HexNAc(2)	730.264	5.5677	0.0305	-0.0098	-2.1663
GP_NC1_Glyco.42168.42168.3	42168	48.73	1020.81	3	LIDNNKTEKEILDAFDK		2005.04	tr|A0A0J9YXB8|A0A0J9YXB8_HUMAN(pre=K,post=M);tr|C9JIZ6|C9JIZ6_HUMAN(pre=K,post=M);sp|P07602|SAP_HUMAN(pre=K,post=M);	136;335;332;	85.9574	0	5	193.734	1054.38	G41943OZ	Hex(4)HexNAc(2)	1054.37	25.4776	0.0107	0.0107	3.4968
GP_NC1_Glyco.42360.42360.3	42360	48.92	1208.56	3	TNITLVCKPGDLESAPVLR	7,Carbamidomethyl(+57.0215);	2082.11	tr|A0A7I2V381|A0A7I2V381_HUMAN(pre=K,post=T);tr|A0A7I2YQS7|A0A7I2YQS7_HUMAN(pre=K,post=T);sp|P11717|MPRI_HUMAN(pre=K,post=T);	581;581;581;	249.904	0	6	232.765	1540.54	G10122RQ	Hex(7)HexNAc(2)	1540.53	28.9903	0.0075	0.009	2.4708
GP_NC1_Glyco.42364.42364.3	42364	48.92	1208.56	3	TNITLVCKPGDLESAPVLR	7,Carbamidomethyl(+57.0215);	2082.11	tr|A0A7I2V381|A0A7I2V381_HUMAN(pre=K,post=T);tr|A0A7I2YQS7|A0A7I2YQS7_HUMAN(pre=K,post=T);sp|P11717|MPRI_HUMAN(pre=K,post=T);	581;581;581;	263.731	0	5	310.724	1540.54	G92708ST	Hex(7)HexNAc(2)	1540.53	34.8793	0	0.009	2.4708
GP_NC1_Glyco.42494.42494.4	42494	49.1	1023.18	4	HNNDTQHIWESDSNEFSVIADPR		2710.2	tr|A0A087WT78|A0A087WT78_HUMAN(pre=K,post=G);tr|A0A7P0T823|A0A7P0T823_HUMAN(pre=K,post=G);tr|A0A7P0T885|A0A7P0T885_HUMAN(pre=K,post=G);tr|A0A7P0T8R3|A0A7P0T8R3_HUMAN(pre=K,post=G);tr|A0A7P0T917|A0A7P0T917_HUMAN(pre=K,post=G);tr|A0A7P0TAE1|A0A7P0TAE1_HUMAN(pre=K,post=G);tr|A0A7P0TAT8|A0A7P0TAT8_HUMAN(pre=K,post=G);tr|A0A7P0TAY2|A0A7P0TAY2_HUMAN(pre=K,post=G);tr|A0A7P0TBC2|A0A7P0TBC2_HUMAN(pre=K,po…	217;217;217;217;133;217;217;217;217;217;217;	350.845	0	5	83.4999	1378.49	G51266ML	Hex(6)HexNAc(2)	1378.48	2.8544	0.0586	0.0147	3.5939
GP_NC1_Glyco.42638.42638.3	42638	49.24	1124.83	3	NGSSIVDLSPLIHR		1506.82	sp|P11717|MPRI_HUMAN(pre=R,post=T);	1656;	422.757	0	6	289.795	1864.64	G45290DI	Hex(9)HexNAc(2)	1864.63	37.8806	0	0.0065	1.9152
GP_NC1_Glyco.42679.42679.6	42679	49.29	1124.83	3	NGSSIVDLSPLIHR		1506.82	sp|P11717|MPRI_HUMAN(pre=R,post=T);	1656;	260.623	0	5	188.529	1864.65	G45290DI	Hex(9)HexNAc(2)	1864.63	37.9772	0	0.0114	3.3713
GP_NC1_Glyco.42741.42741.4	42741	49.38	1104.2	4	HNNDTQHIWESDSNEFSVIADPR		2710.2	tr|A0A087WT78|A0A087WT78_HUMAN(pre=K,post=G);tr|A0A7P0T823|A0A7P0T823_HUMAN(pre=K,post=G);tr|A0A7P0T885|A0A7P0T885_HUMAN(pre=K,post=G);tr|A0A7P0T8R3|A0A7P0T8R3_HUMAN(pre=K,post=G);tr|A0A7P0T917|A0A7P0T917_HUMAN(pre=K,post=G);tr|A0A7P0TAE1|A0A7P0TAE1_HUMAN(pre=K,post=G);tr|A0A7P0TAT8|A0A7P0TAT8_HUMAN(pre=K,post=G);tr|A0A7P0TAY2|A0A7P0TAY2_HUMAN(pre=K,post=G);tr|A0A7P0TBC2|A0A7P0TBC2_HUMAN(pre=K,po…	217;217;217;217;133;217;217;217;217;217;217;	309.979	0	5	97.7316	1702.57	G40442UK	Hex(8)HexNAc(2)	1702.58	2.9467	0.0587	-0.0152	-3.4495
GP_NC1_Glyco.42750.42750.3	42750	49.38	1100.52	3	TNITLVCKPGDLESAPVLR	7,Carbamidomethyl(+57.0215);	2082.11	tr|A0A7I2V381|A0A7I2V381_HUMAN(pre=K,post=T);tr|A0A7I2YQS7|A0A7I2YQS7_HUMAN(pre=K,post=T);sp|P11717|MPRI_HUMAN(pre=K,post=T);	581;581;581;	338.907	0	5	303.866	1216.43	G47961RS	Hex(5)HexNAc(2)	1216.42	37.9545	0	0.009	2.7323
GP_NC1_Glyco.43551.43551.4	43551	50.29	987.402	4	YHYNGTFLDGTLFDSSHNR		2243	sp|O95302|FKBP9_HUMAN(pre=R,post=M);	174;	457.913	0	6	466.327	1702.58	G40442UK	Hex(8)HexNAc(2)	1702.58	35.215	0	-0.0062	-1.5607
GP_NC1_Glyco.43566.43566.4	43566	50.29	987.402	4	YHYNGTFLDGTLFDSSHNR		2243	sp|O95302|FKBP9_HUMAN(pre=R,post=M);	174;	501.165	0	6	493.392	1702.58	G40442UK	Hex(8)HexNAc(2)	1702.58	33.4221	0.0042	-0.0062	-1.5607
GP_NC1_Glyco.43689.43689.4	43689	50.43	1104.2	4	HNNDTQHIWESDSNEFSVIADPR		2710.2	tr|A0A087WT78|A0A087WT78_HUMAN(pre=K,post=G);tr|A0A7P0T823|A0A7P0T823_HUMAN(pre=K,post=G);tr|A0A7P0T885|A0A7P0T885_HUMAN(pre=K,post=G);tr|A0A7P0T8R3|A0A7P0T8R3_HUMAN(pre=K,post=G);tr|A0A7P0T917|A0A7P0T917_HUMAN(pre=K,post=G);tr|A0A7P0TAE1|A0A7P0TAE1_HUMAN(pre=K,post=G);tr|A0A7P0TAT8|A0A7P0TAT8_HUMAN(pre=K,post=G);tr|A0A7P0TAY2|A0A7P0TAY2_HUMAN(pre=K,post=G);tr|A0A7P0TBC2|A0A7P0TBC2_HUMAN(pre=K,po…	217;217;217;217;133;217;217;217;217;217;217;	306.121	0	5	99.3687	1702.57	G40442UK	Hex(8)HexNAc(2)	1702.58	0	0.8813	-0.015	-3.4001
GP_NC1_Glyco.43763.43763.4	43763	50.52	987.406	4	YHYNGTFLDGTLFDSSHNR		2243	sp|O95302|FKBP9_HUMAN(pre=R,post=M);	174;	555.528	0	6	537.263	1702.59	G40442UK	Hex(8)HexNAc(2)	1702.58	31.6111	0.004	0.0117	2.9696
GP_NC1_Glyco.43872.43872.4	43872	50.61	946.889	4	YHYNGTFLDGTLFDSSHNR		2243	sp|O95302|FKBP9_HUMAN(pre=R,post=M);	174;	261.397	0.0021	5	287.428	1540.53	G92708ST	Hex(7)HexNAc(2)	1540.53	22.5723	0.0103	-0.0032	-0.8359
GP_NC1_Glyco.43919.43919.5	43919	50.7	946.891	4	YHYNGTFLDGTLFDSSHNR		2243	sp|O95302|FKBP9_HUMAN(pre=R,post=M);	174;	422.876	0.0021	6	600.574	1540.53	G92708ST	Hex(7)HexNAc(2)	1540.53	36.1244	0	0.0049	1.3073
GP_NC1_Glyco.43935.43935.3	43935	50.7	1258.52	3	AFNSTLPTMAQMEK		1567.74	tr|E9PKC6|E9PKC6_HUMAN(pre=K,post=A);tr|H0Y2P0|H0Y2P0_HUMAN(pre=K,post=A);tr|H0Y5E4|H0Y5E4_HUMAN(pre=K,post=A);tr|H0YCV9|H0YCV9_HUMAN(pre=K,post=A);tr|H0YD13|H0YD13_HUMAN(pre=K,post=A);tr|H0YDW7|H0YDW7_HUMAN(pre=K,post=A);tr|H0YDX6|H0YDX6_HUMAN(pre=K,post=A);sp|P16070|CD44_HUMAN(pre=K,post=A);tr|Q86UZ1|Q86UZ1_HUMAN(pre=K,post=A);	57;17;57;57;57;35;13;57;57;	314.805	0.0074	5	309.374	2204.79	G85478BZ	Hex(5)HexNAc(4)NeuAc(2)	2204.77	98.7479	0	0.0162	4.2994
GP_NC1_Glyco.43941.43941.2	43941	50.7	1258.52	3	AFNSTLPTMAQMEK		1567.74	tr|E9PKC6|E9PKC6_HUMAN(pre=K,post=A);tr|H0Y2P0|H0Y2P0_HUMAN(pre=K,post=A);tr|H0Y5E4|H0Y5E4_HUMAN(pre=K,post=A);tr|H0YCV9|H0YCV9_HUMAN(pre=K,post=A);tr|H0YD13|H0YD13_HUMAN(pre=K,post=A);tr|H0YDW7|H0YDW7_HUMAN(pre=K,post=A);tr|H0YDX6|H0YDX6_HUMAN(pre=K,post=A);sp|P16070|CD44_HUMAN(pre=K,post=A);tr|Q86UZ1|Q86UZ1_HUMAN(pre=K,post=A);	57;17;57;57;57;35;13;57;57;	317.897	0.0057	6	135.76	2204.79	G85478BZ	Hex(5)HexNAc(4)NeuAc(2)	2204.77	58.2911	0	0.0162	4.2994
GP_NC1_Glyco.44164.44164.3	44164	50.98	1260.86	3	NATYGYVLDDPDPDDGFNYK		2277.97	sp|O43852|CALU_HUMAN(pre=K,post=Q);	131;	425.044	0	6	297.117	1501.57	G21448NW	Hex(3)HexNAc(5)	1501.56	7.1891	0.0216	0.018	4.7558
GP_NC1_Glyco.44166.44166.3	44166	50.98	1208.17	3	YHYNGTFLDGTLFDSSHNR		2243	sp|O95302|FKBP9_HUMAN(pre=R,post=M);	174;	173.352	0	5	145.744	1378.48	G21284IS	Hex(6)HexNAc(2)	1378.48	14.4378	0.0128	0.0034	0.9252
GP_NC1_Glyco.44223.44223.3	44223	51.02	1298.58	3	FAEINGSALCSYNLKPSEYTTSPK	10,Carbamidomethyl(+57.0215);	2676.27	sp|Q8WWI5|CTL1_HUMAN(pre=K,post=S);	135/143;	235.935	0.0049	5	248.83	1216.44	G91471TQ	Hex(5)HexNAc(2)	1216.42	36.9131	0	0.0175	4.5043
GP_NC1_Glyco.44305.44305.3	44305	51.12	1193.16	3	NATYGYVLDDPDPDDGFNYK		2277.97	sp|O43852|CALU_HUMAN(pre=K,post=Q);	131;	753.497	0	6	477.391	1298.49	G84000CM	Hex(3)HexNAc(4)	1298.48	62.404	0	0.0127	3.56
GP_NC1_Glyco.44425.44425.3	44425	51.26	1231.49	3	GTFTDCALANMTEQIR	6,Carbamidomethyl(+57.0215);	1826.83	tr|C9JH44|C9JH44_HUMAN(pre=R,post=Q);sp|P12110|CO6A2_HUMAN(pre=R,post=Q);	140;140;	392.49	0	6	301.605	1864.63	G84622HC	Hex(9)HexNAc(2)	1864.63	59.7117	0	-0.0088	-2.3836
GP_NC1_Glyco.44483.44483.3	44483	51.3	1359.87	3	YHYNGSLMDGTLFDSSYSR		2211.95	tr|H0Y827|H0Y827_HUMAN(pre=R,post=N);sp|Q96AY3|FKB10_HUMAN(pre=R,post=N);	37;294;	385.345	0	5	284.397	1864.64	G45290DI	Hex(9)HexNAc(2)	1864.63	33.706	0.0042	0.0072	1.77
GP_NC1_Glyco.44595.44595.3	44595	51.44	1125.46	3	NATYGYVLDDPDPDDGFNYK		2277.97	sp|O43852|CALU_HUMAN(pre=K,post=Q);	131;	301.269	0	4	179.876	1095.4	G65343UJ	Hex(3)HexNAc(3)	1095.4	14.2779	0.0128	0.006	1.7924
GP_NC1_Glyco.44925.44925.3	44925	51.82	1057.77	3	NATYGYVLDDPDPDDGFNYK		2277.97	sp|O43852|CALU_HUMAN(pre=K,post=Q);	131;	391.038	0	3	165.67	892.314	G09624UN	Hex(3)HexNAc(2)	892.317	16.8199	0.0131	-0.0036	-1.1477
GP_NC1_Glyco.45158.45158.3	45158	52.09	1188.87	3	HLNASNPTEPATIIFTAAR		2023.05	sp|Q8NFQ8|TOIP2_HUMAN(pre=K,post=E);	286;	672.483	0	6	217.382	1540.54	G10122RQ	Hex(7)HexNAc(2)	1540.53	45.2972	0	0.0098	2.755
GP_NC1_Glyco.45204.45204.3	45204	52.14	1242.89	3	HLNASNPTEPATIIFTAAR		2023.05	sp|Q8NFQ8|TOIP2_HUMAN(pre=K,post=E);	286;	411.308	0	6	220.067	1702.59	G27933RJ	Hex(8)HexNAc(2)	1702.58	38.8311	0	0.0105	2.8141
GP_NC1_Glyco.45281.45281.6	45281	52.23	1188.87	3	HLNASNPTEPATIIFTAAR		2023.05	sp|Q8NFQ8|TOIP2_HUMAN(pre=K,post=E);	286;	415.222	0	6	186.287	1540.54	G92708ST	Hex(7)HexNAc(2)	1540.53	37.9824	0	0.0124	3.4743
GP_NC1_Glyco.45286.45286.4	45286	52.23	1121.24	4	NHSSYLGYSVAAISTGESTHFVAGAPR		2778.34	tr|E7EMF1|E7EMF1_HUMAN(pre=R,post=A);tr|E7ESP4|E7ESP4_HUMAN(pre=R,post=A);tr|E9PB77|E9PB77_HUMAN(pre=R,post=A);sp|P17301|ITA2_HUMAN(pre=R,post=A);	432;432;432;432;	371.736	0	6	388.567	1702.59	G40442UK	Hex(8)HexNAc(2)	1702.58	12.4443	0.0158	0.0047	1.0458
GP_NC1_Glyco.45435.45435.4	45435	52.42	1090.98	4	NHSSYLGYSVAAISTGESTHFVAGAPR		2778.34	tr|E7EMF1|E7EMF1_HUMAN(pre=R,post=A);tr|E7ESP4|E7ESP4_HUMAN(pre=R,post=A);tr|E9PB77|E9PB77_HUMAN(pre=R,post=A);sp|P17301|ITA2_HUMAN(pre=R,post=A);	432;432;432;432;	476.022	0	6	374.01	1581.57	G50380XT	Hex(6)HexNAc(3)	1581.56	29.2457	0.0076	0.0167	3.8363
GP_NC1_Glyco.45436.45436.4	45436	52.42	1040.21	4	NHSSYLGYSVAAISTGESTHFVAGAPR		2778.34	tr|E7EMF1|E7EMF1_HUMAN(pre=R,post=A);tr|E7ESP4|E7ESP4_HUMAN(pre=R,post=A);tr|E9PB77|E9PB77_HUMAN(pre=R,post=A);sp|P17301|ITA2_HUMAN(pre=R,post=A);	432;432;432;432;	322.844	0.0021	6	383.224	1378.49	G21284IS	Hex(6)HexNAc(2)	1378.48	3.2267	0.0531	0.0117	2.8034
GP_NC1_Glyco.45465.45465.3	45465	52.42	1405.93	3	IVVNVSDTNDHAPWFTASSYK		2350.12	tr|A0A087WVP1|A0A087WVP1_HUMAN(pre=R,post=G);sp|Q14517|FAT1_HUMAN(pre=R,post=G);	1550;1551;	508.398	0	6	271.348	1864.64	G84622HC	Hex(9)HexNAc(2)	1864.63	42.6936	0	0.0106	2.515
GP_NC1_Glyco.45500.45500.2	45500	52.46	1542.17	2	TNMSLGLILTR		1217.68	tr|D6RG08|D6RG08_HUMAN(pre=K,post=N);tr|E7EMF1|E7EMF1_HUMAN(pre=K,post=N);tr|E7ESP4|E7ESP4_HUMAN(pre=K,post=N);tr|E9PB77|E9PB77_HUMAN(pre=K,post=N);sp|P17301|ITA2_HUMAN(pre=K,post=N);	112;112;112;112;112;	207.183	0.0021	5	218.465	1864.64	G84622HC	Hex(9)HexNAc(2)	1864.63	29.5776	0.0077	0.0097	3.1596
GP_NC1_Glyco.45544.45544.3	45544	52.51	1351.91	3	IVVNVSDTNDHAPWFTASSYK		2350.12	tr|A0A087WVP1|A0A087WVP1_HUMAN(pre=R,post=G);sp|Q14517|FAT1_HUMAN(pre=R,post=G);	1550;1551;	251.71	0	6	239.346	1702.6	G40442UK	Hex(8)HexNAc(2)	1702.58	30.0037	0.0078	0.0179	4.4098
GP_NC1_Glyco.45559.45559.3	45559	52.56	1028.45	3	TNMSLGLILTR		1217.68	tr|D6RG08|D6RG08_HUMAN(pre=K,post=N);tr|E7EMF1|E7EMF1_HUMAN(pre=K,post=N);tr|E7ESP4|E7ESP4_HUMAN(pre=K,post=N);tr|E9PB77|E9PB77_HUMAN(pre=K,post=N);sp|P17301|ITA2_HUMAN(pre=K,post=N);	112;112;112;112;112;	300.556	0	5	320.379	1864.65	G84622HC	Hex(9)HexNAc(2)	1864.63	39.6289	0	0.0124	4.038
GP_NC1_Glyco.46201.46201.3	46201	53.25	1127.79	3	LWNSTFLEEYSK		1515.72	tr|H7BZ97|H7BZ97_HUMAN(pre=R,post=L);sp|P23229|ITA6_HUMAN(pre=R,post=L);	125;997;	107.777	0.0021	5	144.345	1864.64	G84622HC	Hex(9)HexNAc(2)	1864.63	27.0315	0.0072	0.0016	0.4737
GP_NC1_Glyco.46225.46225.3	46225	53.29	1100.45	3	DMSDGFISNLTIQR		1595.76	sp|P13674|P4HA1_HUMAN(pre=K,post=Q);	113;	163.242	0	4	198.335	1702.58	G27933RJ	Hex(8)HexNAc(2)	1702.58	37.3669	0	-0.0059	-1.7936
GP_NC1_Glyco.46324.46324.4	46324	53.39	1100.45	3	DMSDGFISNLTIQR		1595.76	sp|P13674|P4HA1_HUMAN(pre=K,post=Q);	113;	117.999	0	6	260.255	1702.58	G40442UK	Hex(8)HexNAc(2)	1702.58	5.5562	0.0304	-0.0004	-0.1282
GP_NC1_Glyco.46722.46722.2	46722	53.85	1046.44	3	DMSDGFISNLTIQR		1595.76	sp|P13674|P4HA1_HUMAN(pre=K,post=Q);	113;	109.597	0	3	71.6666	1540.53	G92708ST	Hex(7)HexNAc(2)	1540.53	11.0014	0.0157	0.0035	1.1233
GP_NC1_Glyco.46731.46731.6	46731	53.85	1046.44	3	DMSDGFISNLTIQR		1595.76	sp|P13674|P4HA1_HUMAN(pre=K,post=Q);	113;	85.8126	0	6	77.4791	1540.53	G10122RQ	Hex(7)HexNAc(2)	1540.53	17.303	0.0132	0.0035	1.1233
GP_NC1_Glyco.46769.46769.3	46769	53.89	992.418	3	DMSDGFISNLTIQR		1595.76	sp|P13674|P4HA1_HUMAN(pre=K,post=Q);	113;	339.334	0.0057	5	382.3	1378.47	G21284IS	Hex(6)HexNAc(2)	1378.48	62.2685	0	-0.006	-2.0065
GP_NC1_Glyco.46870.46870.4	46870	54.03	1215.79	4	EGSRTDDEVVQREEEAIQLDGLNASQIR		3156.53	tr|A0A087WT78|A0A087WT78_HUMAN(pre=R,post=E);tr|A0A7P0T823|A0A7P0T823_HUMAN(pre=R,post=E);tr|A0A7P0T885|A0A7P0T885_HUMAN(pre=R,post=E);tr|A0A7P0T8R3|A0A7P0T8R3_HUMAN(pre=R,post=E);tr|A0A7P0TAE1|A0A7P0TAE1_HUMAN(pre=R,post=E);tr|A0A7P0TAT8|A0A7P0TAT8_HUMAN(pre=R,post=E);tr|A0A7P0TAY2|A0A7P0TAY2_HUMAN(pre=R,post=E);tr|A0A7P0TBC2|A0A7P0TBC2_HUMAN(pre=R,post=E);tr|A0A7P0Z405|A0A7P0Z405_HUMAN(pre=R,po…	62;62;62;62;62;62;62;62;62;62;62;	357.186	0.0021	6	301.306	1702.59	G27933RJ	Hex(8)HexNAc(2)	1702.58	5.415	0.0303	0.0125	2.5652
GP_NC1_Glyco.46872.46872.6	46872	54.03	1215.79	4	EGSRTDDEVVQREEEAIQLDGLNASQIR		3156.53	tr|A0A087WT78|A0A087WT78_HUMAN(pre=R,post=E);tr|A0A7P0T823|A0A7P0T823_HUMAN(pre=R,post=E);tr|A0A7P0T885|A0A7P0T885_HUMAN(pre=R,post=E);tr|A0A7P0T8R3|A0A7P0T8R3_HUMAN(pre=R,post=E);tr|A0A7P0TAE1|A0A7P0TAE1_HUMAN(pre=R,post=E);tr|A0A7P0TAT8|A0A7P0TAT8_HUMAN(pre=R,post=E);tr|A0A7P0TAY2|A0A7P0TAY2_HUMAN(pre=R,post=E);tr|A0A7P0TBC2|A0A7P0TBC2_HUMAN(pre=R,post=E);tr|A0A7P0Z405|A0A7P0Z405_HUMAN(pre=R,po…	62;62;62;62;62;62;62;62;62;62;62;	191.5	0	6	231.162	1702.59	G82403CZ	Hex(8)HexNAc(2)	1702.58	5.184	0.0302	0.0125	2.5652
GP_NC1_Glyco.46875.46875.2	46875	54.03	992.42	3	DMSDGFISNLTIQR		1595.76	sp|P13674|P4HA1_HUMAN(pre=K,post=Q);	113;	399.351	0	4	288.414	1378.48	G51266ML	Hex(6)HexNAc(2)	1378.48	63.8976	0	0.0028	0.9486
GP_NC1_Glyco.46889.46889.6	46889	54.03	992.42	3	DMSDGFISNLTIQR		1595.76	sp|P13674|P4HA1_HUMAN(pre=K,post=Q);	113;	154.993	0	6	494.575	1378.48	G51266ML	Hex(6)HexNAc(2)	1378.48	57.6486	0	0.0028	0.9486
GP_NC1_Glyco.47008.47008.2	47008	54.17	1488.13	2	DMSDGFISNLTIQR		1595.76	sp|P13674|P4HA1_HUMAN(pre=K,post=Q);	113;	115.342	0.0074	3	192.162	1378.48	G70613ZY	Hex(6)HexNAc(2)	1378.48	31.8277	0.004	0.0082	2.7499
GP_NC1_Glyco.47050.47050.4	47050	54.22	1134.76	4	EGSRTDDEVVQREEEAIQLDGLNASQIR		3156.53	tr|A0A087WT78|A0A087WT78_HUMAN(pre=R,post=E);tr|A0A7P0T823|A0A7P0T823_HUMAN(pre=R,post=E);tr|A0A7P0T885|A0A7P0T885_HUMAN(pre=R,post=E);tr|A0A7P0T8R3|A0A7P0T8R3_HUMAN(pre=R,post=E);tr|A0A7P0TAE1|A0A7P0TAE1_HUMAN(pre=R,post=E);tr|A0A7P0TAT8|A0A7P0TAT8_HUMAN(pre=R,post=E);tr|A0A7P0TAY2|A0A7P0TAY2_HUMAN(pre=R,post=E);tr|A0A7P0TBC2|A0A7P0TBC2_HUMAN(pre=R,post=E);tr|A0A7P0Z405|A0A7P0Z405_HUMAN(pre=R,po…	62;62;62;62;62;62;62;62;62;62;62;	195.958	0.0057	5	195.451	1378.49	G51266ML	Hex(6)HexNAc(2)	1378.48	3.9895	0.0504	0.0175	3.8657
GP_NC1_Glyco.47280.47280.4	47280	54.49	1094.24	4	EGSRTDDEVVQREEEAIQLDGLNASQIR		3156.53	tr|A0A087WT78|A0A087WT78_HUMAN(pre=R,post=E);tr|A0A7P0T823|A0A7P0T823_HUMAN(pre=R,post=E);tr|A0A7P0T885|A0A7P0T885_HUMAN(pre=R,post=E);tr|A0A7P0T8R3|A0A7P0T8R3_HUMAN(pre=R,post=E);tr|A0A7P0TAE1|A0A7P0TAE1_HUMAN(pre=R,post=E);tr|A0A7P0TAT8|A0A7P0TAT8_HUMAN(pre=R,post=E);tr|A0A7P0TAY2|A0A7P0TAY2_HUMAN(pre=R,post=E);tr|A0A7P0TBC2|A0A7P0TBC2_HUMAN(pre=R,post=E);tr|A0A7P0Z405|A0A7P0Z405_HUMAN(pre=R,po…	62;62;62;62;62;62;62;62;62;62;62;	181.08	0	4	274.767	1216.42	G04512XN	Hex(5)HexNAc(2)	1216.42	2.7629	0.0613	-0.0022	-0.5042
GP_NC1_Glyco.47671.47671.3	47671	54.91	1069.17	3	RPPLAELAALNLSGSR		1663.94	sp|Q13641|TPBG_HUMAN(pre=R,post=L);	124;	207.277	0	6	233.177	1540.54	G10122RQ	Hex(7)HexNAc(2)	1540.53	42.7527	0	0.0133	4.1391
GP_NC1_Glyco.47712.47712.3	47712	54.96	1276.52	3	VWNSTFIEDYRDFDR		1961.89	sp|P26006|ITA3_HUMAN(pre=R,post=V);	935;	237.03	0	5	212.808	1864.64	G45290DI	Hex(9)HexNAc(2)	1864.63	40.2468	0	0.01	2.6209
GP_NC1_Glyco.47813.47813.3	47813	55.1	1123.18	3	RPPLAELAALNLSGSR		1663.94	sp|Q13641|TPBG_HUMAN(pre=R,post=L);	124;	310.866	0.0074	6	268.113	1702.58	G40442UK	Hex(8)HexNAc(2)	1702.58	54.4748	0	-0.0001	-0.0398
GP_NC1_Glyco.47911.47911.3	47911	55.19	1222.5	3	VWNSTFIEDYRDFDR		1961.89	sp|P26006|ITA3_HUMAN(pre=R,post=V);	935;	277.096	0	6	383.545	1702.58	G40442UK	Hex(8)HexNAc(2)	1702.58	70.7669	0	-0.0006	-0.1566
GP_NC1_Glyco.48065.48065.4	48065	55.37	1276.52	3	VWNSTFIEDYRDFDR		1961.89	sp|P26006|ITA3_HUMAN(pre=R,post=V);	935;	289.333	0	6	452.681	1864.65	G84622HC	Hex(9)HexNAc(2)	1864.63	64.167	0	0.0154	4.0177
GP_NC1_Glyco.48180.48180.3	48180	55.51	1276.52	3	VWNSTFIEDYRDFDR		1961.89	sp|P26006|ITA3_HUMAN(pre=R,post=V);	935;	237.91	0	6	347.905	1864.65	G45290DI	Hex(9)HexNAc(2)	1864.63	64.0489	0	0.0116	3.0219
GP_NC1_Glyco.48221.48221.3	48221	55.56	1222.5	3	VWNSTFIEDYRDFDR		1961.89	sp|P26006|ITA3_HUMAN(pre=R,post=V);	935;	425.289	0	6	377.374	1702.6	G40442UK	Hex(8)HexNAc(2)	1702.58	65.1852	0	0.0181	4.9401
GP_NC1_Glyco.48489.48489.4	48489	55.84	1276.51	3	VWNSTFIEDYRDFDR		1961.89	sp|P26006|ITA3_HUMAN(pre=R,post=V);	935;	226.76	0	6	319.05	1864.63	G45290DI	Hex(9)HexNAc(2)	1864.63	65.6808	0	-0.0073	-1.9159
GP_NC1_Glyco.48924.48924.4	48924	56.35	1168.53	4	FLKPYTLEEQKNLTVCPDGALFEQK	16,Carbamidomethyl(+57.0215);	2967.51	tr|C9JA36|C9JA36_HUMAN(pre=K,post=G);sp|P54709|AT1B3_HUMAN(pre=K,post=G);	67;124;	242.358	0.0021	6	267.695	1702.6	G40442UK	Hex(8)HexNAc(2)	1702.58	4.1141	0.0475	0.0153	3.2851
GP_NC1_Glyco.48950.48950.3	48950	56.35	1071.8	3	EGSGYFFLNTSTADVVK		1833.88	sp|Q8TEM1|PO210_HUMAN(pre=R,post=V);	926;	361.196	0	6	317.296	1378.49	G21284IS	Hex(6)HexNAc(2)	1378.48	40.6874	0	0.01	3.1108
GP_NC1_Glyco.49071.49071.3	49071	56.49	768.375	3	TNSTFVQALVEHVK		1571.83	tr|A0A0J9YXB8|A0A0J9YXB8_HUMAN(pre=R,post=E);tr|C9JIZ6|C9JIZ6_HUMAN(pre=R,post=E);sp|P07602|SAP_HUMAN(pre=R,post=E);	16;215;215;	359.986	0	3	185.784	730.273	G86427WL	Hex(2)HexNAc(2)	730.264	26.1105	0.0072	0.009	3.9117
GP_NC1_Glyco.49445.49445.3	49445	56.91	1304.54	3	YHYNGTLLDGTLFDSSYSR		2208.01	tr|C9J4P8|C9J4P8_HUMAN(pre=R,post=N);sp|O95302|FKBP9_HUMAN(pre=R,post=N);	54;286;	292.595	0	6	234.116	1702.59	G40442UK	Hex(8)HexNAc(2)	1702.58	56.8484	0	0.0046	1.17
GP_NC1_Glyco.49478.49478.3	49478	56.96	1304.54	3	YHYNGTLLDGTLFDSSYSR		2208.01	tr|C9J4P8|C9J4P8_HUMAN(pre=R,post=N);sp|O95302|FKBP9_HUMAN(pre=R,post=N);	54;286;	371.989	0	6	243.055	1702.58	G40442UK	Hex(8)HexNAc(2)	1702.58	49.8649	0	-0.0049	-1.247
GP_NC1_Glyco.49506.49506.3	49506	57.01	1358.56	3	YHYNGTLLDGTLFDSSYSR		2208.01	tr|C9J4P8|C9J4P8_HUMAN(pre=R,post=N);sp|O95302|FKBP9_HUMAN(pre=R,post=N);	54;286;	437.671	0	6	238.831	1864.65	G45290DI	Hex(9)HexNAc(2)	1864.63	48.9511	0	0.0176	4.3199
GP_NC1_Glyco.49922.49922.3	49922	57.47	1093.17	3	TPLVQEVHQNFSAWCSQVVR	15,Carbamidomethyl(+57.0215);	2384.17	sp|O00754|MA2B1_HUMAN(pre=K,post=L);	692;	210.031	0.009	4	135.744	892.311	G09624UN	Hex(3)HexNAc(2)	892.317	28.8622	0.0075	-0.0058	-1.7733
GP_NC1_Glyco.49987.49987.3	49987	57.57	1093.17	3	TPLVQEVHQNFSAWCSQVVR	15,Carbamidomethyl(+57.0215);	2384.17	sp|O00754|MA2B1_HUMAN(pre=K,post=L);	692;	462.856	0	5	183.2	892.322	G09624UN	Hex(3)HexNAc(2)	892.317	37.9254	0	0.005	1.5346
GP_NC1_Glyco.50479.50479.3	50479	58.12	1189.52	3	FEAEHISNYTALLLSR		1862.95	tr|H0YLN3|H0YLN3_HUMAN(pre=R,post=D);tr|H0YMD6|H0YMD6_HUMAN(pre=R,post=D);tr|H0YMR1|H0YMR1_HUMAN(pre=R,post=D);sp|Q9NPR2|SEM4B_HUMAN(pre=R,post=D);	69;69;69;69;	397.412	0.009	6	384.889	1702.6	G40442UK	Hex(8)HexNAc(2)	1702.58	67.9997	0	0.0167	4.6716
GP_NC1_Glyco.50913.50913.3	50913	58.59	1081.48	3	FEAEHISNYTALLLSR		1862.95	tr|H0YLN3|H0YLN3_HUMAN(pre=R,post=D);tr|H0YMD6|H0YMD6_HUMAN(pre=R,post=D);tr|H0YMR1|H0YMR1_HUMAN(pre=R,post=D);sp|Q9NPR2|SEM4B_HUMAN(pre=R,post=D);	69;69;69;69;	490.035	0	6	355.28	1378.48	G21284IS	Hex(6)HexNAc(2)	1378.48	59.1124	0	0.0013	0.3884
GP_NC1_Glyco.51235.51235.3	51235	58.96	1027.47	3	FEAEHISNYTALLLSR		1862.95	tr|H0YLN3|H0YLN3_HUMAN(pre=R,post=D);tr|H0YMD6|H0YMD6_HUMAN(pre=R,post=D);tr|H0YMR1|H0YMR1_HUMAN(pre=R,post=D);sp|Q9NPR2|SEM4B_HUMAN(pre=R,post=D);	69;69;69;69;	279.408	0	6	230.709	1216.44	G04512XN	Hex(5)HexNAc(2)	1216.42	39.9045	0	0.013	4.2357
GP_NC1_Glyco.51283.51283.3	51283	59.01	1495.34	3	TLTNQTEAELATPEGIYERPVDYLPER		3104.53	sp|O15460|P4HA2_HUMAN(pre=K,post=D);	264;	372.291	0	5	250.642	1378.48	G21284IS	Hex(6)HexNAc(2)	1378.48	34.3028	0	0.0026	0.5828
GP_NC1_Glyco.51726.51726.5	51726	59.52	1230.33	4	IQNILSEKPTVTTVYANNGSVLQGSSVASVYDGK		3538.82	tr|A0A0J9YXF2|A0A0J9YXF2_HUMAN(pre=R,post=L);sp|Q15165|PON2_HUMAN(pre=R,post=L);	344;323;	536.27	0	3	184.465	1378.47	G51266ML	Hex(6)HexNAc(2)	1378.48	4.8161	0.0361	-0.006	-1.2227
GP_NC1_Glyco.51896.51896.3	51896	59.71	1247.2	3	TYTYADTPDDFQLHNFSLPEEDTK		2846.26	tr|A0A0G2JLB3|A0A0G2JLB3_HUMAN(pre=R,post=L);tr|A0A0G2JNZ0|A0A0G2JNZ0_HUMAN(pre=R,post=L);tr|A0A0G2JNZ5|A0A0G2JNZ5_HUMAN(pre=R,post=L);sp|P04062|GLCM_HUMAN(pre=R,post=L);	185;136;98;185;	430.355	0	4	314.668	892.334	G09624UN	Hex(3)HexNAc(2)	892.317	43.4332	0	0.0172	4.6017
GP_NC1_Glyco.52174.52174.4	52174	60.04	1032.44	4	TNSTFVQALVEHVKEECDR	17,Carbamidomethyl(+57.0215);	2261.07	tr|A0A0J9YXB8|A0A0J9YXB8_HUMAN(pre=R,post=L);tr|C9JIZ6|C9JIZ6_HUMAN(pre=R,post=L);sp|P07602|SAP_HUMAN(pre=R,post=L);	16;215;215;	102.522	0.0023	4	174.379	1864.65	G71017QR	Hex(9)HexNAc(2)	1864.63	34.4396	0	0.0155	3.7615
GP_NC1_Glyco.52244.52244.4	52244	60.13	1294.3	4	YHYNCSLLDGTQLFTSHDYGAPQEATLGANK	5,Carbamidomethyl(+57.0215);	3470.58	tr|H0Y827|H0Y827_HUMAN(pre=R,post=V);sp|Q96AY3|FKB10_HUMAN(pre=R,post=V);	211;407;	436.091	0	6	465.932	1702.6	G40442UK	Hex(8)HexNAc(2)	1702.58	0	0.9378	0.0152	2.9315
GP_NC1_Glyco.52348.52348.4	52348	60.23	991.924	4	TNSTFVQALVEHVKEECDR	17,Carbamidomethyl(+57.0215);	2261.07	tr|A0A0J9YXB8|A0A0J9YXB8_HUMAN(pre=R,post=L);tr|C9JIZ6|C9JIZ6_HUMAN(pre=R,post=L);sp|P07602|SAP_HUMAN(pre=R,post=L);	16;215;215;	112.533	0	5	190.118	1702.59	G40442UK	Hex(8)HexNAc(2)	1702.58	24.4106	0.0105	0.0125	3.1563
GP_NC1_Glyco.52446.52446.4	52446	60.37	1253.79	4	YHYNCSLLDGTQLFTSHDYGAPQEATLGANK	5,Carbamidomethyl(+57.0215);	3470.58	tr|H0Y827|H0Y827_HUMAN(pre=R,post=V);sp|Q96AY3|FKB10_HUMAN(pre=R,post=V);	211;407;	494.663	0	6	490.43	1540.54	G92708ST	Hex(7)HexNAc(2)	1540.53	0	0.9388	0.0138	2.7471
GP_NC1_Glyco.52615.52615.4	52615	60.56	1213.27	4	YHYNCSLLDGTQLFTSHDYGAPQEATLGANK	5,Carbamidomethyl(+57.0215);	3470.58	tr|H0Y827|H0Y827_HUMAN(pre=R,post=V);sp|Q96AY3|FKB10_HUMAN(pre=R,post=V);	211;407;	362.93	0	6	389.59	1378.45	G21284IS	Hex(6)HexNAc(2)	1378.48	0	0.9389	-0.0237	-4.8904
GP_NC1_Glyco.53128.53128.3	53128	61.12	870.384	4	TNSTFVQALVEHVKEECDR	17,Carbamidomethyl(+57.0215);	2261.07	tr|A0A0J9YXB8|A0A0J9YXB8_HUMAN(pre=R,post=L);tr|C9JIZ6|C9JIZ6_HUMAN(pre=R,post=L);sp|P07602|SAP_HUMAN(pre=R,post=L);	16;215;215;	112.296	0	2	117.528	1216.43	G04512XN	Hex(5)HexNAc(2)	1216.42	16.4983	0.0131	0.0095	2.7415
GP_NC1_Glyco.53223.53223.4	53223	61.26	1385.36	4	FLKPYTLEEQKNLTVCPDGALFEQK	16,Carbamidomethyl(+57.0215);	2967.51	tr|C9JA36|C9JA36_HUMAN(pre=K,post=G);sp|P54709|AT1B3_HUMAN(pre=K,post=G);	67;124;	329.325	0	5	231.841	2569.92	G14572XX	Hex(6)HexNAc(5)NeuAc(2)	2569.9	43.5546	0	0.016	2.8877
GP_NC1_Glyco.53601.53601.3	53601	61.67	1052.14	3	TNSTFVQALVEHVKEECDR	17,Carbamidomethyl(+57.0215);	2261.07	tr|A0A0J9YXB8|A0A0J9YXB8_HUMAN(pre=R,post=L);tr|C9JIZ6|C9JIZ6_HUMAN(pre=R,post=L);sp|P07602|SAP_HUMAN(pre=R,post=L);	16;215;215;	76.7692	0	3	97.0886	892.328	G09624UN	Hex(3)HexNAc(2)	892.317	27.5455	0.0073	0.0104	3.2832
GP_NC1_Glyco.53688.53688.4	53688	61.77	789.355	4	TNSTFVQALVEHVKEECDR	17,Carbamidomethyl(+57.0215);	2261.07	tr|A0A0J9YXB8|A0A0J9YXB8_HUMAN(pre=R,post=L);tr|C9JIZ6|C9JIZ6_HUMAN(pre=R,post=L);sp|P07602|SAP_HUMAN(pre=R,post=L);	16;215;215;	260.038	0	2	203.516	892.318	G09624UN	Hex(3)HexNAc(2)	892.317	14.6093	0.0129	0.0008	0.2486
GP_NC1_Glyco.53949.53949.3	53949	62.04	1255.54	3	NCTSISGDLHILPVAFR	2,Carbamidomethyl(+57.0215);	1898.97	tr|E9PFD7|E9PFD7_HUMAN(pre=K,post=G);sp|P00533|EGFR_HUMAN(pre=K,post=G);tr|Q504U8|Q504U8_HUMAN(pre=K,post=G);	316;361;316;	247.756	0.0021	4	138.68	1864.63	G45290DI	Hex(9)HexNAc(2)	1864.63	28.0557	0.0074	-0.0028	-0.7449
GP_NC1_Glyco.53975.53975.3	53975	62.09	1255.54	3	NCTSISGDLHILPVAFR	2,Carbamidomethyl(+57.0215);	1898.97	tr|E9PFD7|E9PFD7_HUMAN(pre=K,post=G);sp|P00533|EGFR_HUMAN(pre=K,post=G);tr|Q504U8|Q504U8_HUMAN(pre=K,post=G);	316;361;316;	299.266	0	4	121.655	1864.64	G45290DI	Hex(9)HexNAc(2)	1864.63	35.5629	0	0.0086	2.2924
GP_NC1_Glyco.54030.54030.3	54030	62.13	1201.53	3	NCTSISGDLHILPVAFR	2,Carbamidomethyl(+57.0215);	1898.97	tr|E9PFD7|E9PFD7_HUMAN(pre=K,post=G);sp|P00533|EGFR_HUMAN(pre=K,post=G);tr|Q504U8|Q504U8_HUMAN(pre=K,post=G);	316;361;316;	125.864	0	4	100.46	1702.59	G40442UK	Hex(8)HexNAc(2)	1702.58	25.5211	0.0107	0.009	2.502
GP_NC1_Glyco.54065.54065.3	54065	62.18	1201.53	3	NCTSISGDLHILPVAFR	2,Carbamidomethyl(+57.0215);	1898.97	tr|E9PFD7|E9PFD7_HUMAN(pre=K,post=G);sp|P00533|EGFR_HUMAN(pre=K,post=G);tr|Q504U8|Q504U8_HUMAN(pre=K,post=G);	316;361;316;	217.248	0	4	121.391	1702.59	G40442UK	Hex(8)HexNAc(2)	1702.58	27.039	0.0072	0.0083	2.318
GP_NC1_Glyco.54085.54085.3	54085	62.23	998.124	3	TNSTFVQALVEHVKEECDR	17,Carbamidomethyl(+57.0215);	2261.07	tr|A0A0J9YXB8|A0A0J9YXB8_HUMAN(pre=R,post=L);tr|C9JIZ6|C9JIZ6_HUMAN(pre=R,post=L);sp|P07602|SAP_HUMAN(pre=R,post=L);	16;215;215;	233.338	0	3	121.164	730.274	G86427WL	Hex(2)HexNAc(2)	730.264	31.7674	0.004	0.0099	3.2994
GP_NC1_Glyco.54299.54299.4	54299	62.46	1124	4	AHCVWLECPIPDAPVVTNVTVK	3,Carbamidomethyl(+57.0215);8,Carbamidomethyl(+57.0215);	2504.26	sp|P26006|ITA3_HUMAN(pre=R,post=A);	926;	618.511	0	5	367.717	1987.72	G05478GN	Hex(6)HexNAc(5)	1987.71	74.9074	0	0.005	1.11
GP_NC1_Glyco.54380.54380.4	54380	62.55	748.843	4	TNSTFVQALVEHVKEECDR	17,Carbamidomethyl(+57.0215);	2261.07	tr|A0A0J9YXB8|A0A0J9YXB8_HUMAN(pre=R,post=L);tr|C9JIZ6|C9JIZ6_HUMAN(pre=R,post=L);sp|P07602|SAP_HUMAN(pre=R,post=L);	16;215;215;	286.199	0	2	228.445	730.27	G86427WL	Hex(2)HexNAc(2)	730.264	9.7844	0.0187	0.0054	1.8173
GP_NC1_Glyco.54474.54474.4	54474	62.64	1124	4	AHCVWLECPIPDAPVVTNVTVK	3,Carbamidomethyl(+57.0215);8,Carbamidomethyl(+57.0215);	2504.26	sp|P26006|ITA3_HUMAN(pre=R,post=A);	926;	693.192	0.004	6	324.421	1987.71	G05478GN	Hex(6)HexNAc(5)	1987.71	79.6272	0	-0.0021	-0.472
GP_NC1_Glyco.54506.54506.3	54506	62.69	1457.3	3	AHCVWLECPIPDAPVVTNVTVK	3,Carbamidomethyl(+57.0215);8,Carbamidomethyl(+57.0215);	2504.26	sp|P26006|ITA3_HUMAN(pre=R,post=A);	926;	476.509	0.0074	4	196.694	1864.63	G45290DI	Hex(9)HexNAc(2)	1864.63	29.2622	0.0076	-0.0021	-0.488
GP_NC1_Glyco.54562.54562.4	54562	62.73	1124	4	AHCVWLECPIPDAPVVTNVTVK	3,Carbamidomethyl(+57.0215);8,Carbamidomethyl(+57.0215);	2504.26	sp|P26006|ITA3_HUMAN(pre=R,post=A);	926;	503.742	0	5	181.826	1987.71	G05478GN	Hex(6)HexNAc(5)	1987.71	46.2586	0	-0.0016	-0.3633
GP_NC1_Glyco.54613.54613.2	54613	62.78	1498.34	3	AHCVWLECPIPDAPVVTNVTVK	3,Carbamidomethyl(+57.0215);8,Carbamidomethyl(+57.0215);	2504.26	sp|P26006|ITA3_HUMAN(pre=R,post=A);	926;	562.827	0	4	160.661	1987.73	G05478GN	Hex(6)HexNAc(5)	1987.71	63.4601	0	0.0171	3.8168
GP_NC1_Glyco.54632.54632.4	54632	62.82	1124	4	AHCVWLECPIPDAPVVTNVTVK	3,Carbamidomethyl(+57.0215);8,Carbamidomethyl(+57.0215);	2504.26	sp|P26006|ITA3_HUMAN(pre=R,post=A);	926;	451.532	0	5	152.204	1987.71	G52333MB	Hex(6)HexNAc(5)	1987.71	41.7192	0	-0.0046	-1.0155
GP_NC1_Glyco.54803.54803.3	54803	63.01	1329.59	3	KVNGTPSPIPIISWCGSLDSR	15,Carbamidomethyl(+57.0215);	2283.17	sp|Q7Z4H8|PLGT3_HUMAN(pre=R,post=D);	251;	342.182	0	5	174.802	1702.57	G40442UK	Hex(8)HexNAc(2)	1702.58	32.7061	0.0041	-0.0068	-1.7183
GP_NC1_Glyco.54906.54906.3	54906	63.15	1376.62	3	AHCVWLECPIPDAPVVTNVTVK	3,Carbamidomethyl(+57.0215);8,Carbamidomethyl(+57.0215);	2504.26	sp|P26006|ITA3_HUMAN(pre=R,post=A);	926;	512.892	0	5	310.379	1622.6	G05785ID	Hex(5)HexNAc(4)	1622.58	94.3252	0	0.016	3.8814
GP_NC1_Glyco.55037.55037.3	55037	63.29	1032.72	4	AHCVWLECPIPDAPVVTNVTVK	3,Carbamidomethyl(+57.0215);8,Carbamidomethyl(+57.0215);	2504.26	sp|P26006|ITA3_HUMAN(pre=R,post=A);	926;	486.226	0	5	518.149	1622.6	G05785ID	Hex(5)HexNAc(4)	1622.58	68.0827	0	0.0188	4.5438
GP_NC1_Glyco.55782.55782.3	55782	64.13	1260.53	3	VTTYCNETMTGWVHDVLGR	5,Carbamidomethyl(+57.0215);	2238.02	tr|A0A7I2V2Q8|A0A7I2V2Q8_HUMAN(pre=K,post=N);tr|A0A7I2V2V5|A0A7I2V2V5_HUMAN(pre=K,post=N);tr|A0A7I2V466|A0A7I2V466_HUMAN(pre=K,post=N);tr|A0A7I2V5C5|A0A7I2V5C5_HUMAN(pre=K,post=N);tr|A0A7I2V6E3|A0A7I2V6E3_HUMAN(pre=K,post=N);tr|H0YCY8|H0YCY8_HUMAN(pre=K,post=N);sp|P53634|CATC_HUMAN(pre=K,post=N);	119;119;119;119;119;119;119;	280.993	0	6	238.215	1540.54	G10122RQ	Hex(7)HexNAc(2)	1540.53	32.7518	0.0041	0.0145	3.8411
GP_NC1_Glyco.55784.55784.3	55784	64.13	1260.53	3	VTTYCNETMTGWVHDVLGR	5,Carbamidomethyl(+57.0215);	2238.02	tr|A0A7I2V2Q8|A0A7I2V2Q8_HUMAN(pre=K,post=N);tr|A0A7I2V2V5|A0A7I2V2V5_HUMAN(pre=K,post=N);tr|A0A7I2V466|A0A7I2V466_HUMAN(pre=K,post=N);tr|A0A7I2V5C5|A0A7I2V5C5_HUMAN(pre=K,post=N);tr|A0A7I2V6E3|A0A7I2V6E3_HUMAN(pre=K,post=N);tr|H0YCY8|H0YCY8_HUMAN(pre=K,post=N);sp|P53634|CATC_HUMAN(pre=K,post=N);	119;119;119;119;119;119;119;	372.983	0	6	275.07	1540.54	G92708ST	Hex(7)HexNAc(2)	1540.53	50.6146	0	0.0145	3.8411
GP_NC1_Glyco.56758.56758.3	56758	65.25	1202.85	3	LLHALGGDDFLGMLNR		1740.9	tr|C9JGT6|C9JGT6_HUMAN(pre=K,post=T);tr|C9JM55|C9JM55_HUMAN(pre=K,post=T);tr|C9K055|C9K055_HUMAN(pre=K,post=T);tr|F8W8W4|F8W8W4_HUMAN(pre=K,post=T);sp|Q9UHG3|PCYOX_HUMAN(pre=K,post=T);	119;119;119;196;196;	306.612	0	6	205.823	1864.63	G45290DI	Hex(9)HexNAc(2)	1864.63	32.2951	0.0041	-0.0077	-2.1457
GP_NC1_Glyco.56981.56981.3	56981	65.48	1148.84	3	LLHALGGDDFLGMLNR		1740.9	tr|C9JGT6|C9JGT6_HUMAN(pre=K,post=T);tr|C9JM55|C9JM55_HUMAN(pre=K,post=T);tr|C9K055|C9K055_HUMAN(pre=K,post=T);tr|F8W8W4|F8W8W4_HUMAN(pre=K,post=T);sp|Q9UHG3|PCYOX_HUMAN(pre=K,post=T);	119;119;119;196;196;	355.946	0	6	266.957	1702.6	G27933RJ	Hex(8)HexNAc(2)	1702.58	45.8982	0	0.0137	3.9697
GP_NC1_Glyco.57387.57387.3	57387	65.95	1279.58	2	DNATEEEILVYLEK		1664.81	tr|C9JIZ6|C9JIZ6_HUMAN(pre=K,post=T);sp|P07602|SAP_HUMAN(pre=K,post=T);	80;80;	286.216	0	5	198.24	892.329	G09624UN	Hex(3)HexNAc(2)	892.317	43.344	0	0.0122	4.7897
GP_NC1_Glyco.57479.57479.2	57479	66.04	1036.5	2	DNATEEEILVYLEK		1664.81	tr|C9JIZ6|C9JIZ6_HUMAN(pre=K,post=T);sp|P07602|SAP_HUMAN(pre=K,post=T);	80;80;	446.304	0	2	169.317	406.163	G19234OH	HexNAc(2)	406.159	21.3483	0.0102	0.0047	2.285
GP_NC1_Glyco.57532.57532.4	57532	66.14	1151.83	3	DYYPINESLASLPLR		1749.89	sp|O96005|CLPT1_HUMAN(pre=K,post=V);	295;	540.395	0	6	178.18	1702.57	G27933RJ	Hex(8)HexNAc(2)	1702.58	15.329	0.013	-0.0082	-2.3686
GP_NC1_Glyco.57558.57558.3	57558	66.14	1279.58	2	DNATEEEILVYLEK		1664.81	tr|C9JIZ6|C9JIZ6_HUMAN(pre=K,post=T);sp|P07602|SAP_HUMAN(pre=K,post=T);	80;80;	257.634	0	5	136.344	892.327	G09624UN	Hex(3)HexNAc(2)	892.317	51.1299	0	0.0098	3.8349
GP_NC1_Glyco.57651.57651.2	57651	66.28	1279.58	2	DNATEEEILVYLEK		1664.81	tr|C9JIZ6|C9JIZ6_HUMAN(pre=K,post=T);sp|P07602|SAP_HUMAN(pre=K,post=T);	80;80;	392.597	0	4	139.732	892.33	G09624UN	Hex(3)HexNAc(2)	892.317	37.4987	0	0.0127	4.9806
GP_NC1_Glyco.57669.57669.3	57669	66.28	1151.83	3	DYYPINESLASLPLR		1749.89	sp|O96005|CLPT1_HUMAN(pre=K,post=V);	295;	397.213	0	5	123.827	1702.58	G27933RJ	Hex(8)HexNAc(2)	1702.58	23.4727	0.0104	-0.0032	-0.9265
GP_NC1_Glyco.57777.57777.4	57777	66.42	1196.78	4	AHCVWLECPIPDAPVVTNVTVK	3,Carbamidomethyl(+57.0215);8,Carbamidomethyl(+57.0215);	2504.26	sp|P26006|ITA3_HUMAN(pre=R,post=A);	926;	498.146	0	5	399.644	2278.82	G02251YG	Hex(6)HexNAc(5)NeuAc(1)	2278.81	112.083	0	0.0153	3.1931
GP_NC1_Glyco.58041.58041.3	58041	66.7	1198.55	2	DNATEEEILVYLEK		1664.81	tr|C9JIZ6|C9JIZ6_HUMAN(pre=K,post=T);sp|P07602|SAP_HUMAN(pre=K,post=T);	80;80;	556.605	0	4	177.957	730.274	G86427WL	Hex(2)HexNAc(2)	730.264	55.9037	0	0.0091	3.8051
GP_NC1_Glyco.58070.58070.4	58070	66.75	1316.07	4	NCTALGLALNVPGSSSHDTLCTSCTGFPLSTR	2,Carbamidomethyl(+57.0215);21,Carbamidomethyl(+57.0215);24,Carbamidomethyl(+57.0215);	3393.57	sp|O95407|TNF6B_HUMAN(pre=R,post=V);	173;	247.839	0	4	237.409	1866.67	G12266SO	Hex(4)HexNAc(6)	1866.69	16.1163	0.013	-0.0136	-2.5783
GP_NC1_Glyco.58171.58171.4	58171	66.84	1198.55	2	DNATEEEILVYLEK		1664.81	tr|C9JIZ6|C9JIZ6_HUMAN(pre=K,post=T);sp|P07602|SAP_HUMAN(pre=K,post=T);	80;80;	218.123	0	4	152.652	730.268	G86427WL	Hex(2)HexNAc(2)	730.264	44.3681	0	0.0033	1.3696
GP_NC1_Glyco.58189.58189.4	58189	66.89	1275.05	4	NCTALGLALNVPGSSSHDTLCTSCTGFPLSTR	2,Carbamidomethyl(+57.0215);21,Carbamidomethyl(+57.0215);24,Carbamidomethyl(+57.0215);	3393.57	sp|O95407|TNF6B_HUMAN(pre=R,post=V);	173;	596.522	0	6	434.434	1702.58	G27933RJ	Hex(8)HexNAc(2)	1702.58	16.125	0.0131	0.0006	0.1119
GP_NC1_Glyco.58198.58198.4	58198	66.89	1198.55	2	DNATEEEILVYLEK		1664.81	tr|C9JIZ6|C9JIZ6_HUMAN(pre=K,post=T);sp|P07602|SAP_HUMAN(pre=K,post=T);	80;80;	405.276	0	3	139.144	730.268	G86427WL	Hex(2)HexNAc(2)	730.264	56.8116	0	0.0038	1.5734
GP_NC1_Glyco.58746.58746.3	58746	67.5	1344.61	3	TAADTTGLQPILNQFTPANISR		2328.21	sp|P06756|ITAV_HUMAN(pre=R,post=Q);	615;	106.914	0.0054	3	147.266	1702.59	G40442UK	Hex(8)HexNAc(2)	1702.58	21.8967	0.0102	0.007	1.7281
GP_NC1_Glyco.58897.58897.4	58897	67.68	1411.97	3	LPNSTIYVVEPGYLGFTVHPGDR		2530.29	sp|Q8TEM1|PO210_HUMAN(pre=R,post=W);	337;	497.863	0	6	109.851	1702.6	G40442UK	Hex(8)HexNAc(2)	1702.58	13.366	0.0127	0.0177	4.1775
GP_NC1_Glyco.59254.59254.3	59254	68.1	1303.93	3	LPNSTIYVVEPGYLGFTVHPGDR		2530.29	sp|Q8TEM1|PO210_HUMAN(pre=R,post=W);	337;	552.304	0	6	369.739	1378.49	G51266ML	Hex(6)HexNAc(2)	1378.48	39.1079	0	0.0182	4.6512
GP_NC1_Glyco.59256.59256.4	59256	68.1	1458.4	4	TLTNQTEAELATPEGIYERPVDYLPERDVYESLCR	34,Carbamidomethyl(+57.0215);	4126.98	sp|O15460|P4HA2_HUMAN(pre=K,post=G);	264;	282.495	0	4	263.156	1702.61	G40442UK	Hex(8)HexNAc(2)	1702.58	0	0.9665	0.0283	4.8495
GP_NC1_Glyco.59296.59296.4	59296	68.15	1221.85	3	CIPVMEAQEYIANVTSSSSAK	1,Carbamidomethyl(+57.0215);	2284.07	tr|H7C2Z0|H7C2Z0_HUMAN(pre=K,post=F);sp|Q8NC56|LEMD2_HUMAN(pre=K,post=F);	177;311;	208.113	0.0037	3	57.1375	1378.47	G51266ML	Hex(6)HexNAc(2)	1378.48	14.6221	0.0129	-0.006	-1.6372
GP_NC1_Glyco.59370.59370.3	59370	68.2	1342.25	3	HNIIPIFAVTNYSYSYYEK		2321.14	sp|P16144|ITB4_HUMAN(pre=K,post=L);	327;	221.408	0	6	124.636	1702.6	G40442UK	Hex(8)HexNAc(2)	1702.58	27.8378	0.0074	0.0163	4.0475
GP_NC1_Glyco.59409.59409.3	59409	68.24	1342.25	3	HNIIPIFAVTNYSYSYYEK		2321.14	sp|P16144|ITB4_HUMAN(pre=K,post=L);	327;	398.517	0	6	170.179	1702.6	G27933RJ	Hex(8)HexNAc(2)	1702.58	33.8946	0.0043	0.0196	4.8666
GP_NC1_Glyco.59570.59570.2	59570	68.43	1288.23	3	HNIIPIFAVTNYSYSYYEK		2321.14	sp|P16144|ITB4_HUMAN(pre=K,post=L);	327;	210.476	0	3	210.793	1540.53	G92708ST	Hex(7)HexNAc(2)	1540.53	32.8982	0.0041	0.0044	1.1432
GP_NC1_Glyco.59604.59604.3	59604	68.48	1288.23	3	HNIIPIFAVTNYSYSYYEK		2321.14	sp|P16144|ITB4_HUMAN(pre=K,post=L);	327;	232.237	0	3	184.545	1540.55	G92708ST	Hex(7)HexNAc(2)	1540.53	27.4232	0.0073	0.0174	4.5008
GP_NC1_Glyco.59826.59826.4	59826	68.76	1336.86	4	TLTNQTEAELATPEGIYERPVDYLPERDVYESLCR	34,Carbamidomethyl(+57.0215);	4126.98	sp|O15460|P4HA2_HUMAN(pre=K,post=G);	264;	301.072	0	4	266.645	1216.43	G47961RS	Hex(5)HexNAc(2)	1216.42	5.3415	0.0303	0.0107	1.9971
GP_NC1_Glyco.59851.59851.3	59851	68.76	1234.21	3	HNIIPIFAVTNYSYSYYEK		2321.14	sp|P16144|ITB4_HUMAN(pre=K,post=L);	327;	240.856	0	3	124.571	1378.47	G51266ML	Hex(6)HexNAc(2)	1378.48	33.8672	0.0043	-0.0038	-1.0256
GP_NC1_Glyco.59939.59939.3	59939	68.86	1160.85	3	KTYAIYDLLDTAMINNSR		2101.05	tr|A0A1W2PNP0|A0A1W2PNP0_HUMAN(pre=R,post=N);tr|A0A1W2PP13|A0A1W2PP13_HUMAN(pre=R,post=N);tr|A0A1W2PP53|A0A1W2PP53_HUMAN(pre=R,post=N);tr|A0A1W2PP57|A0A1W2PP57_HUMAN(pre=R,post=N);tr|A0A1W2PPC3|A0A1W2PPC3_HUMAN(pre=R,post=N);tr|A0A1W2PPQ7|A0A1W2PPQ7_HUMAN(pre=R,post=N);tr|A0A1W2PPR6|A0A1W2PPR6_HUMAN(pre=R,post=N);tr|A0A1W2PPS0|A0A1W2PPS0_HUMAN(pre=R,post=N);tr|A0A1W2PQ52|A0A1W2PQ52_HUMAN(pre=R,po…	329;292;190;327;327;280;254;327;234;157;41;327;290;327;225;327;	111.79	0.0037	4	79.2538	1378.48	G51266ML	Hex(6)HexNAc(2)	1378.48	32.639	0.0041	0.0034	0.9695
GP_NC1_Glyco.59965.59965.3	59965	68.9	1234.21	3	HNIIPIFAVTNYSYSYYEK		2321.14	sp|P16144|ITB4_HUMAN(pre=K,post=L);	327;	128.939	0	3	122.069	1378.48	G21284IS	Hex(6)HexNAc(2)	1378.48	16.1425	0.0131	0.0068	1.845
GP_NC1_Glyco.60019.60019.3	60019	68.95	1094.5	3	HLDLSNNSLVSLTYVSFR		2064.06	sp|Q13641|TPBG_HUMAN(pre=R,post=N);	243/244;	171.172	0.0021	4	119.9	1216.43	G04512XN	Hex(5)HexNAc(2)	1216.42	27.0952	0.0073	0.0056	1.6973
GP_NC1_Glyco.60116.60116.5	60116	69.09	1072.13	3	DNATEEEILVYLEK		1664.81	tr|C9JIZ6|C9JIZ6_HUMAN(pre=K,post=T);sp|P07602|SAP_HUMAN(pre=K,post=T);	80;80;	85.671	0.0073	5	114.233	1548.55	G41787AW	Hex(4)HexNAc(3)NeuAc(1)	1548.54	45.343	0	0.0089	2.7656
GP_NC1_Glyco.60297.60297.4	60297	69.28	1054.98	4	DEIGNVSTSHLLILDDSVEMEIRPR		2837.42	tr|B7Z4L4|B7Z4L4_HUMAN(pre=R,post=F);sp|P04843|RPN1_HUMAN(pre=R,post=F);	127;299;	361.972	0	6	500.266	1378.49	G21284IS	Hex(6)HexNAc(2)	1378.48	10.941	0.0156	0.0126	2.9812
GP_NC1_Glyco.60393.60393.3	60393	69.37	1106.83	3	KTYAIYDLLDTAMINNSR		2101.05	tr|A0A1W2PNP0|A0A1W2PNP0_HUMAN(pre=R,post=N);tr|A0A1W2PP13|A0A1W2PP13_HUMAN(pre=R,post=N);tr|A0A1W2PP53|A0A1W2PP53_HUMAN(pre=R,post=N);tr|A0A1W2PP57|A0A1W2PP57_HUMAN(pre=R,post=N);tr|A0A1W2PPC3|A0A1W2PPC3_HUMAN(pre=R,post=N);tr|A0A1W2PPQ7|A0A1W2PPQ7_HUMAN(pre=R,post=N);tr|A0A1W2PPR6|A0A1W2PPR6_HUMAN(pre=R,post=N);tr|A0A1W2PPS0|A0A1W2PPS0_HUMAN(pre=R,post=N);tr|A0A1W2PQ52|A0A1W2PQ52_HUMAN(pre=R,po…	329;292;190;327;327;280;254;327;234;157;41;327;290;327;225;327;	117.236	0	3	106.113	1216.41	G04512XN	Hex(5)HexNAc(2)	1216.42	30.1737	0.0078	-0.009	-2.7166
GP_NC1_Glyco.60483.60483.4	60483	69.52	1115.75	4	SLDAYPILNQAQALENHTEVQFQK		2756.38	sp|P26006|ITA3_HUMAN(pre=R,post=E);	605;	307.382	0	5	269.283	1702.59	G40442UK	Hex(8)HexNAc(2)	1702.58	23.5595	0.0104	0.0103	2.3036
GP_NC1_Glyco.60852.60852.4	60852	69.94	1115.75	4	SLDAYPILNQAQALENHTEVQFQK		2756.38	sp|P26006|ITA3_HUMAN(pre=R,post=E);	605;	495.268	0	5	278.342	1702.59	G27933RJ	Hex(8)HexNAc(2)	1702.58	31.0264	0.004	0.0127	2.8511
GP_NC1_Glyco.60931.60931.3	60931	70.03	1487.33	3	SLDAYPILNQAQALENHTEVQFQK		2756.38	sp|P26006|ITA3_HUMAN(pre=R,post=E);	605;	333.495	0.007	5	209.759	1702.6	G27933RJ	Hex(8)HexNAc(2)	1702.58	32.0391	0.0041	0.0195	4.3734
GP_NC1_Glyco.60948.60948.3	60948	70.03	1115.75	4	SLDAYPILNQAQALENHTEVQFQK		2756.38	sp|P26006|ITA3_HUMAN(pre=R,post=E);	605;	321.928	0	3	229.866	1702.58	G27933RJ	Hex(8)HexNAc(2)	1702.58	5.8155	0.0275	0.0025	0.5515
GP_NC1_Glyco.61022.61022.3	61022	70.12	1379.3	3	SLDAYPILNQAQALENHTEVQFQK		2756.38	sp|P26006|ITA3_HUMAN(pre=R,post=E);	605;	452.542	0	6	264.585	1378.49	G51266ML	Hex(6)HexNAc(2)	1378.48	40.4343	0	0.015	3.6324
GP_NC1_Glyco.61426.61426.4	61426	70.6	1383.08	4	GHDLNEDGLVSWEEYKNATYGYVLDDPDPDDGFNYK		4149.8	sp|O43852|CALU_HUMAN(pre=K,post=Q);	131;	788.231	0	3	296.855	1378.49	G51266ML	Hex(6)HexNAc(2)	1378.48	8.2836	0.0186	0.015	2.7091
GP_NC1_Glyco.61922.61922.4	61922	71.17	1443.31	3	FFQNVTAEDTDSIGLALFAPHSSR		2622.27	sp|Q8TEM1|PO210_HUMAN(pre=K,post=N);	681;	523.852	0	5	275.184	1704.64	G07863NE	Hex(3)HexNAc(6)	1704.63	26.7323	0.0072	0.0078	1.8094
GP_NC1_Glyco.62143.62143.4	62143	71.4	1058.48	4	GHHVSQEPWNSSITLTSQAGAVFQSFAK		3013.47	tr|K7ENE5|K7ENE5_HUMAN(pre=K,post=F);sp|O00115|DNS2A_HUMAN(pre=K,post=F);	157;212;	522.294	0	4	61.296	1216.43	G04512XN	Hex(5)HexNAc(2)	1216.42	2.3906	0.0724	0.0118	2.78
GP_NC1_Glyco.64173.64173.5	64173	73.76	1115.16	3	LSALDNLLNHSSMFLK		1801.94	tr|A0A087X054|A0A087X054_HUMAN(pre=R,post=G);tr|A0A494C039|A0A494C039_HUMAN(pre=R,post=G);sp|Q9Y4L1|HYOU1_HUMAN(pre=R,post=G);	768;830;830;	74.7364	0	6	192.411	1540.53	G92708ST	Hex(7)HexNAc(2)	1540.53	60.6376	0	-0.0019	-0.5645
GP_NC1_Glyco.64612.64612.3	64612	74.23	1307.91	3	YHYNASLLDGTLLDSTWNLGK		2380.17	tr|C9J4P8|C9J4P8_HUMAN(pre=K,post=T);sp|O95302|FKBP9_HUMAN(pre=K,post=T);	165;397;	583.226	0	6	249.432	1540.55	G10122RQ	Hex(7)HexNAc(2)	1540.53	52.7046	0	0.0181	4.6121
GP_NC1_Glyco.64840.64840.3	64840	74.52	1253.89	3	YHYNASLLDGTLLDSTWNLGK		2380.17	tr|C9J4P8|C9J4P8_HUMAN(pre=K,post=T);sp|O95302|FKBP9_HUMAN(pre=K,post=T);	165;397;	494.957	0	4	128.302	1378.49	G51266ML	Hex(6)HexNAc(2)	1378.48	29.8723	0.0078	0.0094	2.4901
GP_NC1_Glyco.67362.67362.3	67362	77.38	1118.15	3	TYAIYDLLDTAMINNSR		1972.96	tr|A0A1W2PNP0|A0A1W2PNP0_HUMAN(pre=K,post=N);tr|A0A1W2PP13|A0A1W2PP13_HUMAN(pre=K,post=N);tr|A0A1W2PP53|A0A1W2PP53_HUMAN(pre=K,post=N);tr|A0A1W2PP57|A0A1W2PP57_HUMAN(pre=K,post=N);tr|A0A1W2PPC3|A0A1W2PPC3_HUMAN(pre=K,post=N);tr|A0A1W2PPQ7|A0A1W2PPQ7_HUMAN(pre=K,post=N);tr|A0A1W2PPR6|A0A1W2PPR6_HUMAN(pre=K,post=N);tr|A0A1W2PPS0|A0A1W2PPS0_HUMAN(pre=K,post=N);tr|A0A1W2PQ52|A0A1W2PQ52_HUMAN(pre=K,po…	329;292;190;327;327;280;254;327;234;157;41;327;290;327;225;327;	519.728	0	4	186.8	1378.48	G51266ML	Hex(6)HexNAc(2)	1378.48	29.9925	0.0078	0.0092	2.7582
GP_NC1_Glyco.67872.67872.3	67872	77.99	1319.53	3	VMSWWDYGYQITAMANR		2090.93	sp|P46977|STT3A_HUMAN(pre=K,post=T);	537;	40.2737	0	4	33.6899	1864.65	G84622HC	Hex(9)HexNAc(2)	1864.63	15.8688	0.013	0.0118	2.992
GP_NC1_Glyco.68188.68188.4	68188	78.37	1250.84	3	VMSWWDYGYQIAGMANR		2046.91	sp|Q8TCJ2|STT3B_HUMAN(pre=R,post=T);	616;	170.519	0	3	175.726	1702.59	G40442UK	Hex(8)HexNAc(2)	1702.58	22.0914	0.0102	0.0091	2.4292
GP_NC1_Glyco.68346.68346.3	68346	78.51	1319.53	3	VMSWWDYGYQITAMANR		2090.93	sp|P46977|STT3A_HUMAN(pre=K,post=T);	537;	153.225	0	4	245.716	1864.64	G84622HC	Hex(9)HexNAc(2)	1864.63	42.6126	0	0.0067	1.6959
GP_NC1_Glyco.69809.69809.3	69809	80.21	1460.31	3	LNLYLDSVNETQFCVNIPAVR	14,Carbamidomethyl(+57.0215);	2464.24	sp|Q6YHK3|CD109_HUMAN(pre=K,post=N);	1355/1362;	291.884	0	5	57.4872	1913.67	G79247QI	Hex(5)HexNAc(4)NeuAc(1)	1913.68	42.6247	0	-0.0052	-1.181
GP_NC1_Glyco.71062.71062.5	71062	81.68	1101.3	5	RAEDYGPVEVISHWHPNITINIVDDHTPWVK		3636.81	sp|O96005|CLPT1_HUMAN(pre=K,post=G);	241;	492.024	0	4	193.277	1864.64	G45290DI	Hex(9)HexNAc(2)	1864.63	0	0.9933	0.0102	1.8506
GP_NC1_Glyco.72103.72103.3	72103	82.86	1345.25	3	LWLPVNLTWADLEDRDGR		2168.1	tr|H0YKH6|H0YKH6_HUMAN(pre=R,post=V);tr|H0YNU7|H0YNU7_HUMAN(pre=R,post=V);tr|Q5SZE1|Q5SZE1_HUMAN(pre=R,post=V);tr|Q5SZE2|Q5SZE2_HUMAN(pre=R,post=V);tr|Q5SZE3|Q5SZE3_HUMAN(pre=R,post=V);tr|Q5SZE4|Q5SZE4_HUMAN(pre=R,post=V);sp|Q96G23|CERS2_HUMAN(pre=R,post=V);	19;19;19;19;19;19;19;	213.864	0.0028	4	209.951	1864.64	G45290DI	Hex(9)HexNAc(2)	1864.63	30.2366	0.0078	0.0031	0.7666
GP_NC1_Glyco.72275.72275.3	72275	83.05	1291.24	3	LWLPVNLTWADLEDRDGR		2168.1	tr|H0YKH6|H0YKH6_HUMAN(pre=R,post=V);tr|H0YNU7|H0YNU7_HUMAN(pre=R,post=V);tr|Q5SZE1|Q5SZE1_HUMAN(pre=R,post=V);tr|Q5SZE2|Q5SZE2_HUMAN(pre=R,post=V);tr|Q5SZE3|Q5SZE3_HUMAN(pre=R,post=V);tr|Q5SZE4|Q5SZE4_HUMAN(pre=R,post=V);sp|Q96G23|CERS2_HUMAN(pre=R,post=V);	19;19;19;19;19;19;19;	448.406	0	6	300.236	1702.59	G40442UK	Hex(8)HexNAc(2)	1702.58	61.1249	0	0.0086	2.2224
GP_NC1_Glyco.72417.72417.4	72417	83.24	1237.22	3	LWLPVNLTWADLEDRDGR		2168.1	tr|H0YKH6|H0YKH6_HUMAN(pre=R,post=V);tr|H0YNU7|H0YNU7_HUMAN(pre=R,post=V);tr|Q5SZE1|Q5SZE1_HUMAN(pre=R,post=V);tr|Q5SZE2|Q5SZE2_HUMAN(pre=R,post=V);tr|Q5SZE3|Q5SZE3_HUMAN(pre=R,post=V);tr|Q5SZE4|Q5SZE4_HUMAN(pre=R,post=V);sp|Q96G23|CERS2_HUMAN(pre=R,post=V);	19;19;19;19;19;19;19;	361.467	0	5	319.975	1540.53	G92708ST	Hex(7)HexNAc(2)	1540.53	28.211	0.0074	0.0054	1.4484
GP_NC1_Glyco.72436.72436.3	72436	83.24	1237.22	3	LWLPVNLTWADLEDRDGR		2168.1	tr|H0YKH6|H0YKH6_HUMAN(pre=R,post=V);tr|H0YNU7|H0YNU7_HUMAN(pre=R,post=V);tr|Q5SZE1|Q5SZE1_HUMAN(pre=R,post=V);tr|Q5SZE2|Q5SZE2_HUMAN(pre=R,post=V);tr|Q5SZE3|Q5SZE3_HUMAN(pre=R,post=V);tr|Q5SZE4|Q5SZE4_HUMAN(pre=R,post=V);sp|Q96G23|CERS2_HUMAN(pre=R,post=V);	19;19;19;19;19;19;19;	218.623	0.0012	6	232.993	1540.53	G92708ST	Hex(7)HexNAc(2)	1540.53	37.8939	0	0.0054	1.4484
GP_NC1_Glyco.72972.72972.3	72972	83.84	1129.18	3	LWLPVNLTWADLEDRDGR		2168.1	tr|H0YKH6|H0YKH6_HUMAN(pre=R,post=V);tr|H0YNU7|H0YNU7_HUMAN(pre=R,post=V);tr|Q5SZE1|Q5SZE1_HUMAN(pre=R,post=V);tr|Q5SZE2|Q5SZE2_HUMAN(pre=R,post=V);tr|Q5SZE3|Q5SZE3_HUMAN(pre=R,post=V);tr|Q5SZE4|Q5SZE4_HUMAN(pre=R,post=V);sp|Q96G23|CERS2_HUMAN(pre=R,post=V);	19;19;19;19;19;19;19;	361.075	0	6	284.816	1216.41	G04512XN	Hex(5)HexNAc(2)	1216.42	43.6062	0	-0.0141	-4.1732
GP_NC1_Glyco.74266.74266.4	74266	85.37	1324.09	4	MTPNLLHLAPENFYISHSPNSTAGPSCTLLEEAFR	27,Carbamidomethyl(+57.0215);	3913.88	sp|P07686|HEXB_HUMAN(pre=K,post=R);	84;	331.991	0	3	305.079	1378.46	G51266ML	Hex(6)HexNAc(2)	1378.48	4.3239	0.0476	-0.014	-2.6488
GP_NC1_Glyco.74374.74374.4	74374	85.46	1283.59	4	MTPNLLHLAPENFYISHSPNSTAGPSCTLLEEAFR	27,Carbamidomethyl(+57.0215);	3913.88	sp|P07686|HEXB_HUMAN(pre=K,post=R);	84;	463.474	0	3	287.477	1216.45	G47961RS	Hex(5)HexNAc(2)	1216.42	7.1671	0.0216	0.0225	4.3862
GP_NC1_Glyco.74806.74806.3	74806	85.99	1382.3	3	DVVTAAGDMLKDNATEEEILVYLEK		2765.37	tr|C9JIZ6|C9JIZ6_HUMAN(pre=K,post=T);sp|P07602|SAP_HUMAN(pre=K,post=T);	80;80;	227.458	0.0021	3	174.789	1378.5	G51266ML	Hex(6)HexNAc(2)	1378.48	36.4744	0	0.0206	4.969
GP_NC1_Glyco.75139.75139.3	75139	86.37	1328.27	3	DVVTAAGDMLKDNATEEEILVYLEK		2765.37	tr|C9JIZ6|C9JIZ6_HUMAN(pre=K,post=T);sp|P07602|SAP_HUMAN(pre=K,post=T);	80;80;	429.946	0	5	249.621	1216.41	G47961RS	Hex(5)HexNAc(2)	1216.42	31.2579	0.004	-0.0084	-2.0977
GP_NC1_Glyco.75438.75438.3	75438	86.7	1274.26	3	DVVTAAGDMLKDNATEEEILVYLEK		2765.37	tr|C9JIZ6|C9JIZ6_HUMAN(pre=K,post=T);sp|P07602|SAP_HUMAN(pre=K,post=T);	80;80;	440.897	0	4	189.954	1054.38	G41943OZ	Hex(4)HexNAc(2)	1054.37	36.9786	0	0.0076	1.9998
GP_NC1_Glyco.75523.75523.2	75523	86.79	1626.39	3	YPQDYQFYIQNFTALPLNTVVPPQR		3011.52	tr|A0A3B3IRT8|A0A3B3IRT8_HUMAN(pre=R,post=Q);tr|C9IZQ1|C9IZQ1_HUMAN(pre=R,post=Q);tr|C9J3L8|C9J3L8_HUMAN(pre=R,post=Q);tr|C9J5W0|C9J5W0_HUMAN(pre=R,post=Q);tr|E9PAL7|E9PAL7_HUMAN(pre=R,post=Q);sp|P43307|SSRA_HUMAN(pre=R,post=Q);	136;136;136;136;136;136;	802.337	0	3	49.1676	1864.64	G84622HC	Hex(9)HexNAc(2)	1864.63	21.0008	0.0101	0.0093	1.8993
GP_NC1_Glyco.75692.75692.3	75692	86.98	1066.8	3	FLNDSIVDPVDSEWFGFYR		2305.07	tr|A0A286YFE3|A0A286YFE3_HUMAN(pre=K,post=S);tr|A0A286YFF7|A0A286YFF7_HUMAN(pre=K,post=S);tr|A0A286YFL8|A0A286YFL8_HUMAN(pre=K,post=S);tr|A0A2C9F2P4|A0A2C9F2P4_HUMAN(pre=K,post=S);tr|E9PIA8|E9PIA8_HUMAN(pre=K,post=S);tr|E9PSE5|E9PSE5_HUMAN(pre=K,post=S);sp|P50897|PPT1_HUMAN(pre=K,post=S);	232;261;225;231;155;13;232;	376.389	0	4	153.122	892.32	G09624UN	Hex(3)HexNAc(2)	892.317	35.3703	0	0.0029	0.9089
GP_NC1_Glyco.75711.75711.5	75711	87.03	1084.22	4	AIHYALNCCGLAGGVEQFISDICPK	8,Carbamidomethyl(+57.0215);9,Carbamidomethyl(+57.0215);23,Carbamidomethyl(+57.0215);	2792.31	tr|A0A087WU13|A0A087WU13_HUMAN(pre=K,post=K);tr|A0A2R8Y478|A0A2R8Y478_HUMAN(pre=K,post=K);tr|A0A7I2V3T0|A0A7I2V3T0_HUMAN(pre=K,post=K);tr|A0A7I2V3T7|A0A7I2V3T7_HUMAN(pre=K,post=K);tr|A6NNI4|A6NNI4_HUMAN(pre=K,post=K);tr|F5GXT1|F5GXT1_HUMAN(pre=K,post=K);tr|G8JLH6|G8JLH6_HUMAN(pre=K,post=K);sp|P21926|CD9_HUMAN(pre=K,post=K);	178;82;151;151;82;193;174;151;	538.95	0	4	185.219	1540.54	G92708ST	Hex(7)HexNAc(2)	1540.53	2.459	0.0669	0.0146	3.3755
GP_NC1_Glyco.76404.76404.3	76404	87.82	1216.9	3	GISDNYTLALITYALSSVGSPK		2269.18	sp|Q6YHK3|CD109_HUMAN(pre=R,post=A);	1086;	1045.79	0	6	54.4313	1378.49	G51266ML	Hex(6)HexNAc(2)	1378.48	13.75	0.0128	0.0098	2.6739

## Sheet: NC2
Title	Scan	RT(min)	PrecursorMZ	Charge	Peptide	Modification	PeptideMass	Protein	GlycoSite	PeptideScore	PeptideFDR	CoreMatch	CoreScore	GlycanExpMass	GlycanID	GlycanComposition	GlycanMass	GlycanScore	GlycanFDR	Delta(Da)	Delta(ppm)
NC2_Glyco.3134.3134.3	3134	4.89	884.027	3	HLNSSHPR		946.473	tr|A0A0A0MSK5|A0A0A0MSK5_HUMAN(pre=K,post=S);tr|H0Y4R4|H0Y4R4_HUMAN(pre=K,post=S);tr|J3KN66|J3KN66_HUMAN(pre=K,post=S);sp|Q5JTV8|TOIP1_HUMAN(pre=K,post=S);	278;134;415;399;	162.467	0.0015	6	229.844	1702.59	G40442UK	Hex(8)HexNAc(2)	1702.58	122.576	0	0.0055	2.0716
NC2_Glyco.3175.3175.3	3175	4.92	830.009	3	HLNSSHPR		946.473	tr|A0A0A0MSK5|A0A0A0MSK5_HUMAN(pre=K,post=S);tr|H0Y4R4|H0Y4R4_HUMAN(pre=K,post=S);tr|J3KN66|J3KN66_HUMAN(pre=K,post=S);sp|Q5JTV8|TOIP1_HUMAN(pre=K,post=S);	278;134;415;399;	117.288	0.0032	6	249.262	1540.53	G92708ST	Hex(7)HexNAc(2)	1540.53	111.793	0	0.0043	1.7176
NC2_Glyco.3178.3178.3	3178	4.92	775.991	3	HLNSSHPR		946.473	tr|A0A0A0MSK5|A0A0A0MSK5_HUMAN(pre=K,post=S);tr|H0Y4R4|H0Y4R4_HUMAN(pre=K,post=S);tr|J3KN66|J3KN66_HUMAN(pre=K,post=S);sp|Q5JTV8|TOIP1_HUMAN(pre=K,post=S);	278;134;415;399;	110.168	0	6	277.65	1378.48	G21284IS	Hex(6)HexNAc(2)	1378.48	102.82	0.0062	0.0023	0.9992
NC2_Glyco.3179.3179.3	3179	4.92	721.974	3	HLNSSHPR		946.473	tr|A0A0A0MSK5|A0A0A0MSK5_HUMAN(pre=K,post=S);tr|H0Y4R4|H0Y4R4_HUMAN(pre=K,post=S);tr|J3KN66|J3KN66_HUMAN(pre=K,post=S);sp|Q5JTV8|TOIP1_HUMAN(pre=K,post=S);	278;134;415;399;	176.139	0.0015	6	294.975	1216.43	G04512XN	Hex(5)HexNAc(2)	1216.42	90.542	0.0057	0.005	2.2896
NC2_Glyco.3217.3217.3	3217	4.96	938.045	3	HLNSSHPR		946.473	tr|A0A0A0MSK5|A0A0A0MSK5_HUMAN(pre=K,post=S);tr|H0Y4R4|H0Y4R4_HUMAN(pre=K,post=S);tr|J3KN66|J3KN66_HUMAN(pre=K,post=S);sp|Q5JTV8|TOIP1_HUMAN(pre=K,post=S);	278;134;415;399;	112.099	0	6	148.836	1864.64	G45290DI	Hex(9)HexNAc(2)	1864.63	111.007	0	0.0044	1.5676
NC2_Glyco.4037.4037.3	4037	5.69	867.352	3	NSSHSPLR		896.446	tr|E9PFD9|E9PFD9_HUMAN(pre=R,post=T);sp|Q92854|SEM4D_HUMAN(pre=R,post=T);	191;191;	198.744	0	6	134.29	1702.59	G40442UK	Hex(8)HexNAc(2)	1702.58	69.1089	0.0045	0.0061	2.3563
NC2_Glyco.4042.4042.3	4042	5.69	962.052	3	DQPGHPVNR		1018.49	sp|Q16880|CGT_HUMAN(pre=K,post=T);	442;	155.363	0	5	201.153	1864.64	G45290DI	Hex(9)HexNAc(2)	1864.63	116.021	0	0.0064	2.2029
NC2_Glyco.4192.4192.3	4192	5.8	1036.07	3	YHSQTYGNGSK		1240.55	sp|Q13438|OS9_HUMAN(pre=R,post=C);	177;	427.23	0.0038	6	376.377	1864.64	G45290DI	Hex(9)HexNAc(2)	1864.63	107.037	0.0063	0.0028	0.8985
NC2_Glyco.4193.4193.3	4193	5.8	982.052	3	YHSQTYGNGSK		1240.55	sp|Q13438|OS9_HUMAN(pre=R,post=C);	177;	525.057	0	6	475.195	1702.59	G40442UK	Hex(8)HexNAc(2)	1702.58	114.651	0	0.0046	1.5642
NC2_Glyco.4195.4195.3	4195	5.8	774.977	3	SCHTGINR	2,Carbamidomethyl(+57.0215);	943.429	tr|C9JVN1|C9JVN1_HUMAN(pre=K,post=T);sp|P08582|TRFM_HUMAN(pre=K,post=T);	135;135;	243.953	0	6	223.653	1378.48	G21284IS	Hex(6)HexNAc(2)	1378.48	61.3578	0.0042	0.0041	1.7592
NC2_Glyco.4205.4205.2	4205	5.84	1161.96	2	SCHTGINR	2,Carbamidomethyl(+57.0215);	943.429	tr|C9JVN1|C9JVN1_HUMAN(pre=K,post=T);sp|P08582|TRFM_HUMAN(pre=K,post=T);	135;135;	207.183	0	5	124.792	1378.48	G21284IS	Hex(6)HexNAc(2)	1378.48	49.1622	0.0067	0.0037	1.5957
NC2_Glyco.4241.4241.2	4241	5.88	1107.46	2	SLSNSTAR		834.419	tr|E9PIG2|E9PIG2_HUMAN(pre=R,post=N);tr|E9PJH8|E9PJH8_HUMAN(pre=R,post=N);tr|E9PK86|E9PK86_HUMAN(pre=R,post=N);tr|E9PMI5|E9PMI5_HUMAN(pre=R,post=N);tr|E9PNX1|E9PNX1_HUMAN(pre=R,post=N);tr|E9PPV6|E9PPV6_HUMAN(pre=R,post=N);tr|E9PQ34|E9PQ34_HUMAN(pre=R,post=N);tr|E9PR70|E9PR70_HUMAN(pre=R,post=N);tr|E9PRS3|E9PRS3_HUMAN(pre=R,post=N);sp|P50454|SERPH_HUMAN(pre=R,post=N);	120;120;120;120;120;120;73;120;120;120;	101.379	0.0011	6	79.2038	1378.48	G25710JB	Hex(6)HexNAc(2)	1378.48	31.0163	0.0096	0.0048	2.1548
NC2_Glyco.4243.4243.3	4243	5.88	928.035	3	YHSQTYGNGSK		1240.55	sp|Q13438|OS9_HUMAN(pre=R,post=C);	177;	420.735	0.0049	6	457.188	1540.54	G92708ST	Hex(7)HexNAc(2)	1540.53	102.8	0.0061	0.0065	2.3499
NC2_Glyco.4406.4406.3	4406	6.04	874.017	3	YHSQTYGNGSK		1240.55	sp|Q13438|OS9_HUMAN(pre=R,post=C);	177;	293.893	0	6	353.305	1378.48	G21284IS	Hex(6)HexNAc(2)	1378.48	63.2793	0.0043	0.0064	2.4371
NC2_Glyco.4411.4411.3	4411	6.04	818.359	3	LIDNNKTEK		1073.57	tr|A0A0J9YXB8|A0A0J9YXB8_HUMAN(pre=K,post=E);tr|C9JIZ6|C9JIZ6_HUMAN(pre=K,post=E);sp|P07602|SAP_HUMAN(pre=K,post=E);	136;335;332;	282.028	0	5	408.389	1378.48	G21284IS	Hex(6)HexNAc(2)	1378.48	110.635	0	0.0066	2.6978
NC2_Glyco.4451.4451.3	4451	6.08	979.076	3	GNVTQHVQGHR		1231.62	tr|E5RFZ8|E5RFZ8_HUMAN(pre=R,post=N);tr|E5RGA7|E5RGA7_HUMAN(pre=R,post=N);tr|E5RIP4|E5RIP4_HUMAN(pre=R,post=N);tr|E5RJ40|E5RJ40_HUMAN(pre=R,post=N);tr|E5RJG5|E5RJG5_HUMAN(pre=R,post=N);sp|Q15043|S39AE_HUMAN(pre=R,post=N);	77;77;77;77;77;77;	252.504	0	6	189.781	1702.59	G40442UK	Hex(8)HexNAc(2)	1702.58	76.4245	0.0051	0.0072	2.4482
NC2_Glyco.4738.4738.3	4738	6.33	932.711	3	YHNQTLR		930.467	tr|A0A7I2V381|A0A7I2V381_HUMAN(pre=R,post=Y);tr|A0A7I2YQS7|A0A7I2YQS7_HUMAN(pre=R,post=Y);sp|P11717|MPRI_HUMAN(pre=R,post=Y);	400;400;400;	91.9487	0.0026	5	106.28	1864.64	G45290DI	Hex(9)HexNAc(2)	1864.63	54.5833	0.0075	0.0099	3.5353
NC2_Glyco.4816.4816.3	4816	6.4	1023.43	3	KKEDALNETR		1202.63	tr|E5RGB0|E5RGB0_HUMAN(pre=K,post=E);tr|E5RH61|E5RH61_HUMAN(pre=K,post=E);tr|E5RJZ5|E5RJZ5_HUMAN(pre=K,post=E);tr|E7ERK6|E7ERK6_HUMAN(pre=K,post=E);tr|E7ETB4|E7ETB4_HUMAN(pre=K,post=E);tr|H0YLK8|H0YLK8_HUMAN(pre=K,post=E);sp|P10909|CLUS_HUMAN(pre=K,post=E);	86;86;86;86;86;97;86;	144.172	0.0041	6	158.611	1864.64	G45290DI	Hex(9)HexNAc(2)	1864.63	114.623	0	0.003	0.9896
NC2_Glyco.4831.4831.3	4831	6.4	969.411	3	KKEDALNETR		1202.63	tr|E5RGB0|E5RGB0_HUMAN(pre=K,post=E);tr|E5RH61|E5RH61_HUMAN(pre=K,post=E);tr|E5RJZ5|E5RJZ5_HUMAN(pre=K,post=E);tr|E7ERK6|E7ERK6_HUMAN(pre=K,post=E);tr|E7ETB4|E7ETB4_HUMAN(pre=K,post=E);tr|H0YLK8|H0YLK8_HUMAN(pre=K,post=E);sp|P10909|CLUS_HUMAN(pre=K,post=E);	86;86;86;86;86;97;86;	128.463	0.0011	5	233.798	1702.59	G40442UK	Hex(8)HexNAc(2)	1702.58	121.73	0	0.0041	1.4169
NC2_Glyco.4870.4870.3	4870	6.44	918.386	3	GTSSHGLATNSSGAK		1373.65	tr|A0A384DVU0|A0A384DVU0_HUMAN(pre=M,post=V);	11;	321.749	0.0077	6	240.683	1378.48	G21284IS	Hex(6)HexNAc(2)	1378.48	59.1744	0.0041	0.0061	2.2146
NC2_Glyco.5102.5102.3	5102	6.65	942.069	3	NVTHHVSVTK		1120.6	tr|E9PHI4|E9PHI4_HUMAN(pre=R,post=Q);tr|H0Y6N5|H0Y6N5_HUMAN(pre=R,post=Q);tr|H0Y742|H0Y742_HUMAN(pre=R,post=Q);tr|H7C2K3|H7C2K3_HUMAN(pre=R,post=Q);sp|O94901|SUN1_HUMAN(pre=R,post=Q);	598;410;486;279;561;	388.876	0	6	385.284	1702.59	G40442UK	Hex(8)HexNAc(2)	1702.58	140.684	0	0.0057	2.0176
NC2_Glyco.5103.5103.3	5103	6.65	716.64	3	YHNQTLR		930.467	tr|A0A7I2V381|A0A7I2V381_HUMAN(pre=R,post=Y);tr|A0A7I2YQS7|A0A7I2YQS7_HUMAN(pre=R,post=Y);sp|P11717|MPRI_HUMAN(pre=R,post=Y);	400;400;400;	133.655	0	6	173.534	1216.43	G04512XN	Hex(5)HexNAc(2)	1216.42	60.8809	0.0042	0.0073	3.407
NC2_Glyco.5107.5107.3	5107	6.65	996.086	3	NVTHHVSVTK		1120.6	tr|E9PHI4|E9PHI4_HUMAN(pre=R,post=Q);tr|H0Y6N5|H0Y6N5_HUMAN(pre=R,post=Q);tr|H0Y742|H0Y742_HUMAN(pre=R,post=Q);tr|H7C2K3|H7C2K3_HUMAN(pre=R,post=Q);sp|O94901|SUN1_HUMAN(pre=R,post=Q);	598;410;486;279;561;	452.984	0	6	364.083	1864.64	G45290DI	Hex(9)HexNAc(2)	1864.63	148.432	0	0.0042	1.4232
NC2_Glyco.5117.5117.3	5117	6.65	834.035	3	NVTHHVSVTK		1120.6	tr|E9PHI4|E9PHI4_HUMAN(pre=R,post=Q);tr|H0Y6N5|H0Y6N5_HUMAN(pre=R,post=Q);tr|H0Y742|H0Y742_HUMAN(pre=R,post=Q);tr|H7C2K3|H7C2K3_HUMAN(pre=R,post=Q);sp|O94901|SUN1_HUMAN(pre=R,post=Q);	598;410;486;279;561;	389.159	0	6	306.627	1378.48	G21284IS	Hex(6)HexNAc(2)	1378.48	79.0299	0.0052	0.0073	2.9179
NC2_Glyco.5119.5119.2	5119	6.65	716.64	3	YHNQTLR		930.467	tr|A0A7I2V381|A0A7I2V381_HUMAN(pre=R,post=Y);tr|A0A7I2YQS7|A0A7I2YQS7_HUMAN(pre=R,post=Y);sp|P11717|MPRI_HUMAN(pre=R,post=Y);	400;400;400;	161.177	0	6	107.472	1216.43	G04512XN	Hex(5)HexNAc(2)	1216.42	30.878	0.0095	0.0073	3.407
NC2_Glyco.5153.5153.3	5153	6.69	991.389	3	DHVHCLGNR	5,Carbamidomethyl(+57.0215);	1106.5	tr|B3KT51|B3KT51_HUMAN(pre=R,post=T);tr|E7EPS7|E7EPS7_HUMAN(pre=R,post=T);tr|H0YNF6|H0YNF6_HUMAN(pre=R,post=T);tr|H0YNS4|H0YNS4_HUMAN(pre=R,post=T);sp|Q9BRN9|TM2D3_HUMAN(pre=R,post=T);	104;143;113;169;169;	247.032	0	5	202.377	1864.64	G45290DI	Hex(9)HexNAc(2)	1864.63	125.052	0	0.0079	2.673
NC2_Glyco.5156.5156.2	5156	6.69	780.017	3	NVTHHVSVTK		1120.6	tr|E9PHI4|E9PHI4_HUMAN(pre=R,post=Q);tr|H0Y6N5|H0Y6N5_HUMAN(pre=R,post=Q);tr|H0Y742|H0Y742_HUMAN(pre=R,post=Q);tr|H7C2K3|H7C2K3_HUMAN(pre=R,post=Q);sp|O94901|SUN1_HUMAN(pre=R,post=Q);	598;410;486;279;561;	245.838	0	6	304.997	1216.43	G04512XN	Hex(5)HexNAc(2)	1216.42	60.3792	0.0042	0.0066	2.82
NC2_Glyco.5185.5185.3	5185	6.72	888.052	3	NVTHHVSVTK		1120.6	tr|E9PHI4|E9PHI4_HUMAN(pre=R,post=Q);tr|H0Y6N5|H0Y6N5_HUMAN(pre=R,post=Q);tr|H0Y742|H0Y742_HUMAN(pre=R,post=Q);tr|H7C2K3|H7C2K3_HUMAN(pre=R,post=Q);sp|O94901|SUN1_HUMAN(pre=R,post=Q);	598;410;486;279;561;	128.39	0	6	205.357	1540.53	G92708ST	Hex(7)HexNAc(2)	1540.53	67.1847	0.0045	0.0058	2.1651
NC2_Glyco.5228.5228.3	5228	6.76	997.76	3	GPGIKPNQTSK		1125.61	tr|F6S8M0|F6S8M0_HUMAN(pre=R,post=M);tr|H0YFA9|H0YFA9_HUMAN(pre=R,post=R);tr|H7C3P4|H7C3P4_HUMAN(pre=R,post=M);sp|P15586|GNS_HUMAN(pre=R,post=M);	394;182;306;362;	475.792	0.0072	6	354.18	1864.64	G45290DI	Hex(9)HexNAc(2)	1864.63	166.008	0	0.009	2.9942
NC2_Glyco.5309.5309.3	5309	6.83	889.724	3	GPGIKPNQTSK		1125.61	tr|F6S8M0|F6S8M0_HUMAN(pre=R,post=M);tr|H0YFA9|H0YFA9_HUMAN(pre=R,post=R);tr|H7C3P4|H7C3P4_HUMAN(pre=R,post=M);sp|P15586|GNS_HUMAN(pre=R,post=M);	394;182;306;362;	283.279	0	5	235.239	1540.54	G92708ST	Hex(7)HexNAc(2)	1540.53	86.2815	0.0056	0.0083	3.1016
NC2_Glyco.5325.5325.3	5325	6.83	939.039	3	KNASNMEYR		1111.51	tr|Q9UFM8|Q9UFM8_HUMAN(pre=R,post=I);sp|Q9Y639|NPTN_HUMAN(pre=R,post=I);	160;197;	375.377	0	6	324.342	1702.59	G40442UK	Hex(8)HexNAc(2)	1702.58	106.569	0.0063	0.0068	2.4291
NC2_Glyco.5335.5335.3	5335	6.83	780.018	3	NVTHHVSVTK		1120.6	tr|E9PHI4|E9PHI4_HUMAN(pre=R,post=Q);tr|H0Y6N5|H0Y6N5_HUMAN(pre=R,post=Q);tr|H0Y742|H0Y742_HUMAN(pre=R,post=Q);tr|H7C2K3|H7C2K3_HUMAN(pre=R,post=Q);sp|O94901|SUN1_HUMAN(pre=R,post=Q);	598;410;486;279;561;	196.371	0.0081	6	230.765	1216.43	G04512XN	Hex(5)HexNAc(2)	1216.42	53.0122	0.0072	0.0103	4.402
NC2_Glyco.5354.5354.3	5354	6.87	885.017	3	KNASNMEYR		1111.51	tr|Q9UFM8|Q9UFM8_HUMAN(pre=R,post=I);sp|Q9Y639|NPTN_HUMAN(pre=R,post=I);	160;197;	183.977	0.002	6	184.464	1540.52	G92708ST	Hex(7)HexNAc(2)	1540.53	49.8405	0.0068	-0.007	-2.645
NC2_Glyco.5360.5360.3	5360	6.87	829.337	3	DHVHCLGNR	5,Carbamidomethyl(+57.0215);	1106.5	tr|B3KT51|B3KT51_HUMAN(pre=R,post=T);tr|E7EPS7|E7EPS7_HUMAN(pre=R,post=T);tr|H0YNF6|H0YNF6_HUMAN(pre=R,post=T);tr|H0YNS4|H0YNS4_HUMAN(pre=R,post=T);sp|Q9BRN9|TM2D3_HUMAN(pre=R,post=T);	104;143;113;169;169;	160.543	0.0024	5	152.877	1378.49	G21284IS	Hex(6)HexNAc(2)	1378.48	39.7135	0.0085	0.0108	4.347
NC2_Glyco.5384.5384.3	5384	6.87	885.017	3	KNASNMEYR		1111.51	tr|Q9UFM8|Q9UFM8_HUMAN(pre=R,post=I);sp|Q9Y639|NPTN_HUMAN(pre=R,post=I);	160;197;	258.393	0	6	239.845	1540.52	G92708ST	Hex(7)HexNAc(2)	1540.53	73.5163	0.0049	-0.007	-2.645
NC2_Glyco.5435.5435.3	5435	6.94	835.706	3	GPGIKPNQTSK		1125.61	tr|F6S8M0|F6S8M0_HUMAN(pre=R,post=M);tr|H0YFA9|H0YFA9_HUMAN(pre=R,post=R);tr|H7C3P4|H7C3P4_HUMAN(pre=R,post=M);sp|P15586|GNS_HUMAN(pre=R,post=M);	394;182;306;362;	316.81	0	6	313.667	1378.48	G21284IS	Hex(6)HexNAc(2)	1378.48	105.365	0.0062	0.005	2.0123
NC2_Glyco.5522.5522.3	5522	7.01	831.005	3	KNASNMEYR		1111.51	tr|Q9UFM8|Q9UFM8_HUMAN(pre=R,post=I);sp|Q9Y639|NPTN_HUMAN(pre=R,post=I);	160;197;	335.143	0	6	280.338	1378.48	G21284IS	Hex(6)HexNAc(2)	1378.48	61.9087	0.0043	0.0082	3.3127
NC2_Glyco.5595.5595.2	5595	7.08	1139.44	2	NFTMNEK	4,Oxidation(+15.9949);	898.385	tr|A0A7I2V5X9|A0A7I2V5X9_HUMAN(pre=K,post=L);tr|A0A7I2YQQ3|A0A7I2YQQ3_HUMAN(pre=K,post=L);sp|Q92820|GGH_HUMAN(pre=K,post=L);	203/207;203/207;203/207;	243.418	0	4	114.344	1378.48	G51266ML	Hex(6)HexNAc(2)	1378.48	28.4778	0.009	0.0049	2.1557
NC2_Glyco.5933.5933.2	5933	7.36	1162.49	2	NATLAEQAK		944.493	tr|A0A087X054|A0A087X054_HUMAN(pre=K,post=L);tr|A0A494C039|A0A494C039_HUMAN(pre=K,post=L);sp|Q9Y4L1|HYOU1_HUMAN(pre=K,post=L);	807;869;869;	244.07	0	5	78.5514	1378.48	G51266ML	Hex(6)HexNAc(2)	1378.48	28.6963	0.009	0.0058	2.5084
NC2_Glyco.5934.5934.3	5934	7.36	991.75	3	GDKNVTMGQSSAR		1349.64	sp|P48960|AGRE5_HUMAN(pre=R,post=M);	371;	172.16	0	6	102.013	1622.59	G06216GN	Hex(5)HexNAc(4)	1622.58	79.2025	0.0052	0.01	3.3625
NC2_Glyco.6086.6086.3	6086	7.5	977.731	3	YIHQNYTK		1065.52	sp|Q02809|PLOD1_HUMAN(pre=K,post=A);	538;	146.349	0	5	211.143	1864.65	G45290DI	Hex(9)HexNAc(2)	1864.63	82.751	0.0054	0.0113	3.8561
NC2_Glyco.6087.6087.3	6087	7.5	923.713	3	YIHQNYTK		1065.52	sp|Q02809|PLOD1_HUMAN(pre=K,post=A);	538;	246.572	0	6	196.53	1702.59	G40442UK	Hex(8)HexNAc(2)	1702.58	79.0072	0.0051	0.0115	4.1417
NC2_Glyco.6130.6130.3	6130	7.54	1031.75	3	YIHQNYTK		1065.52	sp|Q02809|PLOD1_HUMAN(pre=K,post=A);	538;	225.085	0.0015	5	187.363	2026.7	G00588HO	Hex(10)HexNAc(2)	2026.69	91.3781	0.0058	0.0083	2.6853
NC2_Glyco.6146.6146.2	6146	7.54	1304.04	2	YIHQNYTK		1065.52	sp|Q02809|PLOD1_HUMAN(pre=K,post=A);	538;	248.808	0	5	134.229	1540.54	G92708ST	Hex(7)HexNAc(2)	1540.53	67.0441	0.0045	0.0095	3.6564
NC2_Glyco.6149.6149.2	6149	7.54	1141.98	2	YIHQNYTK		1065.52	sp|Q02809|PLOD1_HUMAN(pre=K,post=A);	538;	294.328	0	5	183.394	1216.43	G04512XN	Hex(5)HexNAc(2)	1216.42	59.2317	0.0041	0.006	2.6284
NC2_Glyco.6257.6257.3	6257	7.64	815.676	3	YIHQNYTK		1065.52	sp|Q02809|PLOD1_HUMAN(pre=K,post=A);	538;	191.099	0	5	264.061	1378.48	G21284IS	Hex(6)HexNAc(2)	1378.48	76.4385	0.0051	0.0059	2.4221
NC2_Glyco.6385.6385.3	6385	7.74	1028.74	3	ENQNHSYSLK		1218.56	tr|H7BZG1|H7BZG1_HUMAN(pre=K,post=S);sp|P06756|ITAV_HUMAN(pre=K,post=S);	96;945;	192.935	0	6	309.656	1864.64	G45290DI	Hex(9)HexNAc(2)	1864.63	138.027	0	0.0101	3.2726
NC2_Glyco.6508.6508.4	6508	7.84	858.129	4	LSEIHKDQPGHPVNR		1725.89	sp|Q16880|CGT_HUMAN(pre=K,post=T);	442;	342.366	0	6	409.901	1702.6	G40442UK	Hex(8)HexNAc(2)	1702.58	60.4038	0.0042	0.0164	4.786
NC2_Glyco.6568.6568.3	6568	7.87	866.686	3	ENQNHSYSLK		1218.56	tr|H7BZG1|H7BZG1_HUMAN(pre=K,post=S);sp|P06756|ITAV_HUMAN(pre=K,post=S);	96;945;	170.996	0.0037	6	182.013	1378.47	G21284IS	Hex(6)HexNAc(2)	1378.48	51.4685	0.0071	-0.0024	-0.9358
NC2_Glyco.6585.6585.2	6585	7.9	1085.99	2	HLNGTITAK		953.529	sp|Q6YHK3|CD109_HUMAN(pre=K,post=Y);	247;	353.2	0	6	190.973	1216.43	G04512XN	Hex(5)HexNAc(2)	1216.42	66.2576	0.0044	0.0058	2.6705
NC2_Glyco.6597.6597.2	6597	7.9	1175.98	2	GTNYTVR		809.403	tr|A0A7I2V2J0|A0A7I2V2J0_HUMAN(pre=K,post=L);tr|A0A7I2V2R2|A0A7I2V2R2_HUMAN(pre=K,post=L);tr|A0A7I2V2T9|A0A7I2V2T9_HUMAN(pre=K,post=L);tr|A0A7I2V3I5|A0A7I2V3I5_HUMAN(pre=K,post=L);tr|A0A7I2V3J7|A0A7I2V3J7_HUMAN(pre=K,post=L);tr|A0A7I2V407|A0A7I2V407_HUMAN(pre=K,post=L);tr|A0A7I2V4J9|A0A7I2V4J9_HUMAN(pre=K,post=L);tr|A0A7I2V5R0|A0A7I2V5R0_HUMAN(pre=K,post=L);tr|A0A7I2V5X5|A0A7I2V5X5_HUMAN(pre=K,po…	677;677;677;540;540;540;677;677;677;677;677;540;677;	83.5654	0.0015	6	71.2352	1540.53	G92708ST	Hex(7)HexNAc(2)	1540.53	31.0007	0.0095	0.0064	2.736
NC2_Glyco.6665.6665.2	6665	7.97	1334.03	2	ALMNGSESR		963.444	tr|A0A087WUV8|A0A087WUV8_HUMAN(pre=K,post=F);tr|A0A7P0T8A7|A0A7P0T8A7_HUMAN(pre=K,post=F);tr|A0A7P0TA85|A0A7P0TA85_HUMAN(pre=K,post=F);tr|A0A7P0TB04|A0A7P0TB04_HUMAN(pre=K,post=F);tr|I3L192|I3L192_HUMAN(pre=K,post=F);sp|P35613|BASI_HUMAN(pre=K,post=F);tr|R4GMX5|R4GMX5_HUMAN(pre=K,post=F);	72;59;149;152;144;268;59;	83.0403	0.0011	5	124.731	1702.59	G07682NT	Hex(8)HexNAc(2)	1702.58	32.7016	0.0074	0.0106	3.9644
NC2_Glyco.6708.6708.2	6708	8.01	1167.01	2	HLNGTITAK		953.529	sp|Q6YHK3|CD109_HUMAN(pre=K,post=Y);	247;	305.597	0	5	169.106	1378.48	G70613ZY	Hex(6)HexNAc(2)	1378.48	69.7251	0.0046	0.0074	3.1896
NC2_Glyco.6714.6714.3	6714	8.01	812.671	3	ENQNHSYSLK		1218.56	tr|H7BZG1|H7BZG1_HUMAN(pre=K,post=S);sp|P06756|ITAV_HUMAN(pre=K,post=S);	96;945;	163.29	0.0026	6	156.425	1216.43	G04512XN	Hex(5)HexNAc(2)	1216.42	51.5821	0.0071	0.0044	1.8112
NC2_Glyco.6720.6720.2	6720	8.01	1094.95	2	GTNYTVR		809.403	tr|A0A7I2V2J0|A0A7I2V2J0_HUMAN(pre=K,post=L);tr|A0A7I2V2R2|A0A7I2V2R2_HUMAN(pre=K,post=L);tr|A0A7I2V2T9|A0A7I2V2T9_HUMAN(pre=K,post=L);tr|A0A7I2V3I5|A0A7I2V3I5_HUMAN(pre=K,post=L);tr|A0A7I2V3J7|A0A7I2V3J7_HUMAN(pre=K,post=L);tr|A0A7I2V407|A0A7I2V407_HUMAN(pre=K,post=L);tr|A0A7I2V4J9|A0A7I2V4J9_HUMAN(pre=K,post=L);tr|A0A7I2V5R0|A0A7I2V5R0_HUMAN(pre=K,post=L);tr|A0A7I2V5X5|A0A7I2V5X5_HUMAN(pre=K,po…	677;677;677;540;540;540;677;677;677;677;677;540;677;	114.563	0.0015	6	77.0185	1378.49	G21284IS	Hex(6)HexNAc(2)	1378.48	29.1727	0.0091	0.0099	4.5309
NC2_Glyco.6802.6802.3	6802	8.08	1172.1	3	NETHSICTACDESCK	7,Carbamidomethyl(+57.0215);10,Carbamidomethyl(+57.0215);14,Carbamidomethyl(+57.0215);	1810.69	tr|A6PWM2|A6PWM2_HUMAN(pre=R,post=T);sp|Q6UXH1|CREL2_HUMAN(pre=R,post=T);	190;190;	746.738	0	6	466.025	1702.59	G07682NT	Hex(8)HexNAc(2)	1702.58	75.3284	0.005	0.0097	2.7523
NC2_Glyco.6853.6853.3	6853	8.11	1118.09	3	NETHSICTACDESCK	7,Carbamidomethyl(+57.0215);10,Carbamidomethyl(+57.0215);14,Carbamidomethyl(+57.0215);	1810.69	tr|A6PWM2|A6PWM2_HUMAN(pre=R,post=T);sp|Q6UXH1|CREL2_HUMAN(pre=R,post=T);	190;190;	730.693	0	6	383.587	1540.54	G28387ZC	Hex(7)HexNAc(2)	1540.53	53.2392	0.0073	0.015	4.479
NC2_Glyco.6947.6947.3	6947	8.21	1173.76	3	CHEGNGTFECGACR	1,Carbamidomethyl(+57.0215);10,Carbamidomethyl(+57.0215);13,Carbamidomethyl(+57.0215);	1653.61	tr|A0A7I2V2F9|A0A7I2V2F9_HUMAN(pre=K,post=C);tr|A0A7I2V348|A0A7I2V348_HUMAN(pre=K,post=C);tr|C9JPK5|C9JPK5_HUMAN(pre=K,post=C);tr|E7EUI6|E7EUI6_HUMAN(pre=K,post=C);tr|H7C4K3|H7C4K3_HUMAN(pre=K,post=C);sp|P05556|ITB1_HUMAN(pre=K,post=C);	477;481;489;484;424;481;	769.833	0	6	477.072	1864.64	G00247JV	Hex(9)HexNAc(2)	1864.63	84.9125	0.0055	0.0053	1.4983
NC2_Glyco.6952.6952.3	6952	8.21	1064.07	3	NETHSICTACDESCK	7,Carbamidomethyl(+57.0215);10,Carbamidomethyl(+57.0215);14,Carbamidomethyl(+57.0215);	1810.69	tr|A6PWM2|A6PWM2_HUMAN(pre=R,post=T);sp|Q6UXH1|CREL2_HUMAN(pre=R,post=T);	190;190;	731.692	0	6	399.677	1378.48	G51266ML	Hex(6)HexNAc(2)	1378.48	54.3458	0.0075	0.007	2.201
NC2_Glyco.6954.6954.3	6954	8.21	1119.74	3	CHEGNGTFECGACR	1,Carbamidomethyl(+57.0215);10,Carbamidomethyl(+57.0215);13,Carbamidomethyl(+57.0215);	1653.61	tr|A0A7I2V2F9|A0A7I2V2F9_HUMAN(pre=K,post=C);tr|A0A7I2V348|A0A7I2V348_HUMAN(pre=K,post=C);tr|C9JPK5|C9JPK5_HUMAN(pre=K,post=C);tr|E7EUI6|E7EUI6_HUMAN(pre=K,post=C);tr|H7C4K3|H7C4K3_HUMAN(pre=K,post=C);sp|P05556|ITB1_HUMAN(pre=K,post=C);	477;481;489;484;424;481;	678.396	0	6	414.563	1702.59	G52894LG	Hex(8)HexNAc(2)	1702.58	71.922	0.0047	0.0078	2.3189
NC2_Glyco.6995.6995.2	6995	8.25	1339.01	2	YNCSIR	3,Carbamidomethyl(+57.0215);	811.365	sp|Q02809|PLOD1_HUMAN(pre=R,post=A);	686;	116.124	0.0015	6	91.8332	1864.65	G71017QR	Hex(9)HexNAc(2)	1864.63	30.2159	0.0093	0.011	4.1096
NC2_Glyco.6999.6999.2	6999	8.25	1257.98	2	YNCSIR	3,Carbamidomethyl(+57.0215);	811.365	sp|Q02809|PLOD1_HUMAN(pre=R,post=A);	686;	131.345	0.0015	6	93.2194	1702.59	G07682NT	Hex(8)HexNAc(2)	1702.58	31.9408	0.0074	0.0063	2.4981
NC2_Glyco.7003.7003.3	7003	8.25	891.36	3	TPEFHPNK		968.471	sp|Q96S16|JMJD8_HUMAN(pre=K,post=T);	209;	195.735	0.005	5	116.741	1702.59	G40442UK	Hex(8)HexNAc(2)	1702.58	74.6261	0.0049	0.005	1.8565
NC2_Glyco.7035.7035.2	7035	8.28	1293.51	2	NMTISR		720.359	sp|P06756|ITAV_HUMAN(pre=K,post=G);	554;	104.448	0.0026	6	53.997	1864.64	G71017QR	Hex(9)HexNAc(2)	1864.63	30.7886	0.0095	0.0095	3.6703
NC2_Glyco.7036.7036.2	7036	8.28	1244.5	2	NYSDTPPTSK		1108.5	tr|J3QS03|J3QS03_HUMAN(pre=R,post=S);sp|Q9GZX9|TWSG1_HUMAN(pre=R,post=S);	81;81;	249.413	0	5	66.8171	1378.48	G51266ML	Hex(6)HexNAc(2)	1378.48	34.6607	0.0078	0.0088	3.5337
NC2_Glyco.7070.7070.2	7070	8.32	1342.03	2	YPANCTVR	5,Carbamidomethyl(+57.0215);	979.455	tr|B3KT51|B3KT51_HUMAN(pre=R,post=D);tr|E7EPS7|E7EPS7_HUMAN(pre=R,post=D);tr|H0YNF6|H0YNF6_HUMAN(pre=R,post=D);tr|H0YNS4|H0YNS4_HUMAN(pre=R,post=D);sp|Q9BRN9|TM2D3_HUMAN(pre=R,post=D);	92;131;101;157;157;	106.295	0.0077	6	127.087	1702.59	G40442UK	Hex(8)HexNAc(2)	1702.58	58.1033	0.004	0.0067	2.5138
NC2_Glyco.7106.7106.3	7106	8.32	1336.5	3	CHEGNGTFECGACR	1,Carbamidomethyl(+57.0215);10,Carbamidomethyl(+57.0215);13,Carbamidomethyl(+57.0215);	1653.61	tr|A0A7I2V2F9|A0A7I2V2F9_HUMAN(pre=K,post=C);tr|A0A7I2V348|A0A7I2V348_HUMAN(pre=K,post=C);tr|C9JPK5|C9JPK5_HUMAN(pre=K,post=C);tr|E7EUI6|E7EUI6_HUMAN(pre=K,post=C);tr|H7C4K3|H7C4K3_HUMAN(pre=K,post=C);sp|P05556|ITB1_HUMAN(pre=K,post=C);	477;481;489;484;424;481;	156.838	0.0016	5	186.994	2352.86	G14615WQ	Hex(7)HexNAc(6)	2352.85	76.4265	0.0051	0.0145	3.6294
NC2_Glyco.7107.7107.2	7107	8.32	1329.54	2	GPTNNTCVVR	7,Carbamidomethyl(+57.0215);	1116.53	sp|Q8TEM1|PO210_HUMAN(pre=K,post=T);	1441/1442;	195.364	0	6	91.6877	1540.54	G92708ST	Hex(7)HexNAc(2)	1540.53	56.9929	0.0039	0.0117	4.417
NC2_Glyco.7121.7121.3	7121	8.35	1065.72	3	CHEGNGTFECGACR	1,Carbamidomethyl(+57.0215);10,Carbamidomethyl(+57.0215);13,Carbamidomethyl(+57.0215);	1653.61	tr|A0A7I2V2F9|A0A7I2V2F9_HUMAN(pre=K,post=C);tr|A0A7I2V348|A0A7I2V348_HUMAN(pre=K,post=C);tr|C9JPK5|C9JPK5_HUMAN(pre=K,post=C);tr|E7EUI6|E7EUI6_HUMAN(pre=K,post=C);tr|H7C4K3|H7C4K3_HUMAN(pre=K,post=C);sp|P05556|ITB1_HUMAN(pre=K,post=C);	477;481;489;484;424;481;	489.939	0	6	433.796	1540.54	G92708ST	Hex(7)HexNAc(2)	1540.53	60.0405	0.0042	0.0095	2.9839
NC2_Glyco.7200.7200.3	7200	8.43	1052.42	3	CANETKTWEEGK	1,Carbamidomethyl(+57.0215);	1451.63	sp|Q12797|ASPH_HUMAN(pre=R,post=V);	706;	416.472	0	6	470.106	1702.59	G40442UK	Hex(8)HexNAc(2)	1702.58	124.178	0	0.0089	2.8086
NC2_Glyco.7292.7292.2	7292	8.5	1276.01	2	AMSSNETAAYK		1171.52	sp|Q8TCJ2|STT3B_HUMAN(pre=K,post=I);	641;	294.675	0	5	98.1776	1378.48	G25710JB	Hex(6)HexNAc(2)	1378.48	33.8631	0.0076	0.0077	3.0218
NC2_Glyco.7360.7360.2	7360	8.57	1346.51	2	NYTADYDK		988.414	tr|B0QZ43|B0QZ43_HUMAN(pre=R,post=T);tr|E5RHW4|E5RHW4_HUMAN(pre=K,post=A);tr|E5RJ09|E5RJ09_HUMAN(pre=K,post=A);sp|O75477|ERLN1_HUMAN(pre=R,post=T);sp|O94905|ERLN2_HUMAN(pre=K,post=A);	108;106;63;108;106;	341.894	0	4	130.383	1702.59	G27933RJ	Hex(8)HexNAc(2)	1702.58	31.4327	0.0097	0.0111	4.1339
NC2_Glyco.7389.7389.2	7389	8.57	1315	2	YSNNSWR		925.404	tr|A0A499FJK2|A0A499FJK2_HUMAN(pre=K,post=Y);tr|A0A7I2V5Z9|A0A7I2V5Z9_HUMAN(pre=K,post=Y);tr|A0A7I2YQL8|A0A7I2YQL8_HUMAN(pre=K,post=Y);sp|P01137|TGFB1_HUMAN(pre=K,post=Y);	176/177;176/177;176/177;176/177;	132.291	0.0026	5	115.891	1702.58	G82403CZ	Hex(8)HexNAc(2)	1702.58	36.703	0.0081	-0.0059	-2.2554
NC2_Glyco.7398.7398.2	7398	8.6	1427.54	2	NYTADYDK		988.414	tr|B0QZ43|B0QZ43_HUMAN(pre=R,post=T);tr|E5RHW4|E5RHW4_HUMAN(pre=K,post=A);tr|E5RJ09|E5RJ09_HUMAN(pre=K,post=A);sp|O75477|ERLN1_HUMAN(pre=R,post=T);sp|O94905|ERLN2_HUMAN(pre=K,post=A);	108;106;63;108;106;	316.468	0	4	142.374	1864.64	G84622HC	Hex(9)HexNAc(2)	1864.63	29.2995	0.0092	0.0083	2.8998
NC2_Glyco.7444.7444.2	7444	8.64	1442.08	2	YEQLQNETR		1179.55	tr|A0A5F9ZHR7|A0A5F9ZHR7_HUMAN(pre=R,post=Q);tr|B7Z7D2|B7Z7D2_HUMAN(pre=R,post=Q);tr|E9PQY3|E9PQY3_HUMAN(pre=R,post=Q);sp|P11117|PPAL_HUMAN(pre=R,post=Q);	167;135;139;167;	141.91	0.0081	5	135.607	1702.59	G40442UK	Hex(8)HexNAc(2)	1702.58	37.4709	0.0082	0.0096	3.3415
NC2_Glyco.7495.7495.2	7495	8.67	1265.48	2	NYTADYDK		988.414	tr|B0QZ43|B0QZ43_HUMAN(pre=R,post=T);tr|E5RHW4|E5RHW4_HUMAN(pre=K,post=A);tr|E5RJ09|E5RJ09_HUMAN(pre=K,post=A);sp|O75477|ERLN1_HUMAN(pre=R,post=T);sp|O94905|ERLN2_HUMAN(pre=K,post=A);	108;106;63;108;106;	281.567	0	5	123.898	1540.53	G10122RQ	Hex(7)HexNAc(2)	1540.53	31.193	0.0097	0.0063	2.494
NC2_Glyco.7612.7612.2	7612	8.78	1163.48	2	SELVNETR		946.472	sp|Q9UGT4|SUSD2_HUMAN(pre=K,post=W);	162;	113.142	0	6	59.0543	1378.48	G51266ML	Hex(6)HexNAc(2)	1378.48	31.2695	0.0097	0.0048	2.079
NC2_Glyco.7736.7736.2	7736	8.89	1184.45	2	NYTADYDK		988.414	tr|B0QZ43|B0QZ43_HUMAN(pre=R,post=T);tr|E5RHW4|E5RHW4_HUMAN(pre=K,post=A);tr|E5RJ09|E5RJ09_HUMAN(pre=K,post=A);sp|O75477|ERLN1_HUMAN(pre=R,post=T);sp|O94905|ERLN2_HUMAN(pre=K,post=A);	108;106;63;108;106;	269.021	0	4	126.742	1378.47	G51266ML	Hex(6)HexNAc(2)	1378.48	25.6128	0.0087	-0.0007	-0.2988
NC2_Glyco.7769.7769.2	7769	8.92	1082.46	2	SELVNETR		946.472	sp|Q9UGT4|SUSD2_HUMAN(pre=K,post=W);	162;	112.421	0.0021	5	65.8281	1216.43	G47961RS	Hex(5)HexNAc(2)	1216.42	29.2922	0.0091	0.0047	2.1522
NC2_Glyco.7900.7900.2	7900	9.04	1285.54	2	SELVNETR		946.472	sp|Q9UGT4|SUSD2_HUMAN(pre=K,post=W);	162;	147.339	0.002	6	76.1946	1622.58	G05785ID	Hex(5)HexNAc(4)	1622.58	52.4547	0.0072	0.0029	1.1434
NC2_Glyco.7955.7955.2	7955	9.07	1381.54	2	DAGVVCTNETR	6,Carbamidomethyl(+57.0215);	1220.55	tr|K7EJY8|K7EJY8_HUMAN(pre=R,post=S);tr|K7EKQ5|K7EKQ5_HUMAN(pre=R,post=S);tr|K7EP36|K7EP36_HUMAN(pre=R,post=S);tr|K7ESM3|K7ESM3_HUMAN(pre=R,post=S);sp|Q08380|LG3BP_HUMAN(pre=R,post=S);	61;125;125;125;125;	133.97	0.0021	5	78.0839	1540.53	G10122RQ	Hex(7)HexNAc(2)	1540.53	38.1206	0.0083	-0.0024	-0.8664
NC2_Glyco.8097.8097.2	8097	9.22	1355.56	2	ANATIEVK		844.465	tr|Q9UFM8|Q9UFM8_HUMAN(pre=K,post=A);sp|Q9Y639|NPTN_HUMAN(pre=K,post=A);	192;229;	273.847	0	6	152.115	1864.65	G84622HC	Hex(9)HexNAc(2)	1864.63	30.7282	0.0094	0.0133	4.899
NC2_Glyco.8144.8144.2	8144	9.26	1097.92	2	SVYNCSGEACR	5,Carbamidomethyl(+57.0215);10,Carbamidomethyl(+57.0215);	1301.51	sp|P54802|ANAG_HUMAN(pre=R,post=G);	503;	250.486	0	4	176.427	892.318	G09624UN	Hex(3)HexNAc(2)	892.317	38.9787	0.0084	0.0009	0.3936
NC2_Glyco.8213.8213.2	8213	9.3	1274.53	2	ANATIEVK		844.465	tr|Q9UFM8|Q9UFM8_HUMAN(pre=K,post=A);sp|Q9Y639|NPTN_HUMAN(pre=K,post=A);	192;229;	168.961	0.0041	5	140.722	1702.59	G27933RJ	Hex(8)HexNAc(2)	1702.58	27.9221	0.0089	0.0071	2.7835
NC2_Glyco.8243.8243.3	8243	9.33	1144.8	3	DGTPLSDGQSNHTVSSK		1728.79	sp|Q13308|PTK7_HUMAN(pre=R,post=E);tr|Q86X91|Q86X91_HUMAN(pre=R,post=E);	175;175;	324.325	0	6	297.13	1702.58	G40442UK	Hex(8)HexNAc(2)	1702.58	90.6614	0.0057	0	-0.0039
NC2_Glyco.8249.8249.2	8249	9.33	1219.49	2	DAGVVCTNETR	6,Carbamidomethyl(+57.0215);	1220.55	tr|K7EJY8|K7EJY8_HUMAN(pre=R,post=S);tr|K7EKQ5|K7EKQ5_HUMAN(pre=R,post=S);tr|K7EP36|K7EP36_HUMAN(pre=R,post=S);tr|K7ESM3|K7ESM3_HUMAN(pre=R,post=S);sp|Q08380|LG3BP_HUMAN(pre=R,post=S);	61;125;125;125;125;	122.171	0	5	69.5966	1216.43	G04512XN	Hex(5)HexNAc(2)	1216.42	33.5546	0.0076	0.0053	2.1778
NC2_Glyco.8342.8342.3	8342	9.45	999.731	3	NFTVACQHR	6,Carbamidomethyl(+57.0215);	1131.52	tr|H7C174|H7C174_HUMAN(pre=R,post=S);sp|P08581|MET_HUMAN(pre=R,post=S);	65;785;	244.814	0	6	215.426	1864.65	G45290DI	Hex(9)HexNAc(2)	1864.63	119.063	0	0.0111	3.705
NC2_Glyco.8427.8427.4	8427	9.52	1037.12	4	DVECGEGHFCHDNQTCCR	4,Carbamidomethyl(+57.0215);10,Carbamidomethyl(+57.0215);16,Carbamidomethyl(+57.0215);17,Carbamidomethyl(+57.0215);	2279.82	tr|K7EKL3|K7EKL3_HUMAN(pre=K,post=D);tr|K7EQ05|K7EQ05_HUMAN(pre=K,post=D);tr|K7EQI0|K7EQI0_HUMAN(pre=K,post=D);sp|P28799|GRN_HUMAN(pre=K,post=D);	344;373;75;530;	297.618	0	6	375.039	1864.65	G84622HC	Hex(9)HexNAc(2)	1864.63	38.2885	0.0083	0.0137	3.3053
NC2_Glyco.8464.8464.4	8464	9.56	996.611	4	DVECGEGHFCHDNQTCCR	4,Carbamidomethyl(+57.0215);10,Carbamidomethyl(+57.0215);16,Carbamidomethyl(+57.0215);17,Carbamidomethyl(+57.0215);	2279.82	tr|K7EKL3|K7EKL3_HUMAN(pre=K,post=D);tr|K7EQ05|K7EQ05_HUMAN(pre=K,post=D);tr|K7EQI0|K7EQI0_HUMAN(pre=K,post=D);sp|P28799|GRN_HUMAN(pre=K,post=D);	344;373;75;530;	510.022	0	6	708.289	1702.59	G27933RJ	Hex(8)HexNAc(2)	1702.58	51.9571	0.0071	0.0122	3.0523
NC2_Glyco.8670.8670.3	8670	9.75	990.709	3	MNFTGGDTCHK	9,Carbamidomethyl(+57.0215);	1266.51	tr|A0A7I2V381|A0A7I2V381_HUMAN(pre=K,post=V);sp|P11717|MPRI_HUMAN(pre=K,post=V);	1312;1312;	484.281	0	6	542.897	1702.59	G40442UK	Hex(8)HexNAc(2)	1702.58	119.929	0	0.0109	3.6564
NC2_Glyco.8671.8671.3	8671	9.75	1002.08	3	LGVIEDHSNR		1138.57	tr|A0A087WT78|A0A087WT78_HUMAN(pre=K,post=T);tr|A0A7P0T823|A0A7P0T823_HUMAN(pre=K,post=T);tr|A0A7P0T917|A0A7P0T917_HUMAN(pre=K,post=T);tr|A0A7P0TAE1|A0A7P0TAE1_HUMAN(pre=K,post=T);tr|A0A7P0TAT8|A0A7P0TAT8_HUMAN(pre=K,post=T);tr|A0A7P0TAY2|A0A7P0TAY2_HUMAN(pre=K,post=T);tr|H0YIV0|H0YIV0_HUMAN(pre=K,post=T);sp|P14625|ENPL_HUMAN(pre=K,post=T);sp|Q58FF3|ENPLL_HUMAN(pre=K,post=T);	502;502;418;502;502;502;502;502;159;	179.402	0	5	206.6	1864.64	G45290DI	Hex(9)HexNAc(2)	1864.63	108.448	0.0063	0.0075	2.5132
NC2_Glyco.8710.8710.3	8710	9.79	1044.73	3	MNFTGGDTCHK	9,Carbamidomethyl(+57.0215);	1266.51	tr|A0A7I2V381|A0A7I2V381_HUMAN(pre=K,post=V);sp|P11717|MPRI_HUMAN(pre=K,post=V);	1312;1312;	383.202	0	6	438.433	1864.65	G45290DI	Hex(9)HexNAc(2)	1864.63	104.576	0.0062	0.0111	3.5312
NC2_Glyco.8757.8757.3	8757	9.83	936.689	3	MNFTGGDTCHK	9,Carbamidomethyl(+57.0215);	1266.51	tr|A0A7I2V381|A0A7I2V381_HUMAN(pre=K,post=V);sp|P11717|MPRI_HUMAN(pre=K,post=V);	1312;1312;	153.333	0	6	127.781	1540.53	G92708ST	Hex(7)HexNAc(2)	1540.53	24.3856	0.0085	0.0034	1.2164
NC2_Glyco.8832.8832.3	8832	9.91	1187.81	3	GYYNQSEAGSHTVQR		1695.76	tr|A0A140T913|A0A140T913_HUMAN(pre=R,post=M);tr|A0A140T933|A0A140T933_HUMAN(pre=R,post=M);tr|A0A140T955|A0A140T955_HUMAN(pre=R,post=M);tr|A0A140T9I0|A0A140T9I0_HUMAN(pre=R,post=M);tr|A0A140T9X5|A0A140T9X5_HUMAN(pre=R,post=M);tr|A0A1W2PPQ2|A0A1W2PPQ2_HUMAN(pre=R,post=M);tr|A0A1W2PRT9|A0A1W2PRT9_HUMAN(pre=R,post=M);tr|Q53Z42|Q53Z42_HUMAN(pre=R,post=M);	110;110;110;110;110;110;109;110;	349.884	0	6	207.072	1864.64	G45290DI	Hex(9)HexNAc(2)	1864.63	74.5801	0.0049	0.0066	1.8651
NC2_Glyco.8833.8833.3	8833	9.91	1133.79	3	GYYNQSEAGSHTVQR		1695.76	tr|A0A140T913|A0A140T913_HUMAN(pre=R,post=M);tr|A0A140T933|A0A140T933_HUMAN(pre=R,post=M);tr|A0A140T955|A0A140T955_HUMAN(pre=R,post=M);tr|A0A140T9I0|A0A140T9I0_HUMAN(pre=R,post=M);tr|A0A140T9X5|A0A140T9X5_HUMAN(pre=R,post=M);tr|A0A1W2PPQ2|A0A1W2PPQ2_HUMAN(pre=R,post=M);tr|A0A1W2PRT9|A0A1W2PRT9_HUMAN(pre=R,post=M);tr|Q53Z42|Q53Z42_HUMAN(pre=R,post=M);	110;110;110;110;110;110;109;110;	503.594	0	6	253.076	1702.59	G40442UK	Hex(8)HexNAc(2)	1702.58	79.9126	0.0052	0.0053	1.5717
NC2_Glyco.8971.8971.2	8971	10.03	1374.53	2	NFTMNEK		882.39	tr|A0A7I2V5X9|A0A7I2V5X9_HUMAN(pre=K,post=L);tr|A0A7I2YQQ3|A0A7I2YQQ3_HUMAN(pre=K,post=L);sp|Q92820|GGH_HUMAN(pre=K,post=L);	207;207;207;	163.572	0.0015	5	104.646	1864.65	G84622HC	Hex(9)HexNAc(2)	1864.63	29.7577	0.0092	0.0117	4.2713
NC2_Glyco.9082.9082.3	9082	10.15	840.027	3	LGVIEDHSNR		1138.57	tr|A0A087WT78|A0A087WT78_HUMAN(pre=K,post=T);tr|A0A7P0T823|A0A7P0T823_HUMAN(pre=K,post=T);tr|A0A7P0T917|A0A7P0T917_HUMAN(pre=K,post=T);tr|A0A7P0TAE1|A0A7P0TAE1_HUMAN(pre=K,post=T);tr|A0A7P0TAT8|A0A7P0TAT8_HUMAN(pre=K,post=T);tr|A0A7P0TAY2|A0A7P0TAY2_HUMAN(pre=K,post=T);tr|H0YIV0|H0YIV0_HUMAN(pre=K,post=T);sp|P14625|ENPL_HUMAN(pre=K,post=T);sp|Q58FF3|ENPLL_HUMAN(pre=K,post=T);	502;502;418;502;502;502;502;502;159;	210.436	0	6	245.01	1378.49	G21284IS	Hex(6)HexNAc(2)	1378.48	84.2531	0.0055	0.0115	4.5715
NC2_Glyco.9123.9123.2	9123	10.19	1212.47	2	NFTMNEK		882.39	tr|A0A7I2V5X9|A0A7I2V5X9_HUMAN(pre=K,post=L);tr|A0A7I2YQQ3|A0A7I2YQQ3_HUMAN(pre=K,post=L);sp|Q92820|GGH_HUMAN(pre=K,post=L);	207;207;207;	202.133	0	4	110.206	1540.54	G10122RQ	Hex(7)HexNAc(2)	1540.53	33.3945	0.0075	0.0066	2.7213
NC2_Glyco.9252.9252.3	9252	10.3	1004.37	3	DVECGEGHFCHDNQTCCR	4,Carbamidomethyl(+57.0215);10,Carbamidomethyl(+57.0215);16,Carbamidomethyl(+57.0215);17,Carbamidomethyl(+57.0215);	2279.82	tr|K7EKL3|K7EKL3_HUMAN(pre=K,post=D);tr|K7EQ05|K7EQ05_HUMAN(pre=K,post=D);tr|K7EQI0|K7EQI0_HUMAN(pre=K,post=D);sp|P28799|GRN_HUMAN(pre=K,post=D);	344;373;75;530;	344.995	0.0049	4	349.58	730.255	G86427WL	Hex(2)HexNAc(2)	730.264	36.0229	0.008	-0.0098	-3.2583
NC2_Glyco.9287.9287.3	9287	10.34	1002.41	3	NNHTASILDR		1139.57	tr|F8VV56|F8VV56_HUMAN(pre=K,post=M);tr|F8VWK8|F8VWK8_HUMAN(pre=K,post=M);tr|F8W022|F8W022_HUMAN(pre=K,post=M);sp|P08962|CD63_HUMAN(pre=K,post=M);	37;130;130;130;	320.937	0.0026	6	259.045	1864.65	G45290DI	Hex(9)HexNAc(2)	1864.63	96.802	0.0059	0.011	3.647
NC2_Glyco.9288.9288.3	9288	10.34	999.09	3	GYYNQSEAGSHTVQR		1695.76	tr|A0A140T913|A0A140T913_HUMAN(pre=R,post=M);tr|A0A140T933|A0A140T933_HUMAN(pre=R,post=M);tr|A0A140T955|A0A140T955_HUMAN(pre=R,post=M);tr|A0A140T9I0|A0A140T9I0_HUMAN(pre=R,post=M);tr|A0A140T9X5|A0A140T9X5_HUMAN(pre=R,post=M);tr|A0A1W2PPQ2|A0A1W2PPQ2_HUMAN(pre=R,post=M);tr|A0A1W2PRT9|A0A1W2PRT9_HUMAN(pre=R,post=M);tr|Q53Z42|Q53Z42_HUMAN(pre=R,post=M);	110;110;110;110;110;110;109;110;	238.344	0	6	160.092	1298.49	G85085RX	Hex(3)HexNAc(4)	1298.48	85.7553	0.0056	0.0106	3.5417
NC2_Glyco.9366.9366.2	9366	10.42	1131.44	2	NFTMNEK		882.39	tr|A0A7I2V5X9|A0A7I2V5X9_HUMAN(pre=K,post=L);tr|A0A7I2YQQ3|A0A7I2YQQ3_HUMAN(pre=K,post=L);sp|Q92820|GGH_HUMAN(pre=K,post=L);	207;207;207;	204.767	0.0015	4	98.7464	1378.48	G51266ML	Hex(6)HexNAc(2)	1378.48	25.3747	0.0086	0.0059	2.6215
NC2_Glyco.9412.9412.3	9412	10.46	946.388	3	YHYNGTFEDGKK		1457.66	tr|C9JPC3|C9JPC3_HUMAN(pre=R,post=F);tr|K7ELI6|K7ELI6_HUMAN(pre=R,post=F);tr|K7EM43|K7EM43_HUMAN(pre=R,post=F);tr|K7ESG6|K7ESG6_HUMAN(pre=R,post=F);sp|Q96AY3|FKB10_HUMAN(pre=R,post=F);	10;70;70;10;70;	236.489	0	6	198.681	1378.48	G21284IS	Hex(6)HexNAc(2)	1378.48	48.7083	0.0066	0.0087	3.0539
NC2_Glyco.9418.9418.2	9418	10.46	1106.46	2	NSTAVWR		832.419	sp|Q6UW63|PLGT2_HUMAN(pre=K,post=G);	302;	67.6881	0.0032	4	34.873	1378.48	G51266ML	Hex(6)HexNAc(2)	1378.48	27.8579	0.0089	0.0091	4.1006
NC2_Glyco.9620.9620.3	9620	10.66	892.368	3	YHYNGTFEDGKK		1457.66	tr|C9JPC3|C9JPC3_HUMAN(pre=R,post=F);tr|K7ELI6|K7ELI6_HUMAN(pre=R,post=F);tr|K7EM43|K7EM43_HUMAN(pre=R,post=F);tr|K7ESG6|K7ESG6_HUMAN(pre=R,post=F);sp|Q96AY3|FKB10_HUMAN(pre=R,post=F);	10;70;70;10;70;	202.702	0	6	244.175	1216.42	G04512XN	Hex(5)HexNAc(2)	1216.42	36.0058	0.0079	0.0005	0.1822
NC2_Glyco.9697.9697.2	9697	10.73	1050.42	2	NFTMNEK		882.39	tr|A0A7I2V5X9|A0A7I2V5X9_HUMAN(pre=K,post=L);tr|A0A7I2YQQ3|A0A7I2YQQ3_HUMAN(pre=K,post=L);sp|Q92820|GGH_HUMAN(pre=K,post=L);	207;207;207;	168.923	0	4	102.611	1216.43	G91471TQ	Hex(5)HexNAc(2)	1216.42	24.0785	0.0085	0.0048	2.2735
NC2_Glyco.9942.9942.3	9942	10.97	1055.39	3	WGQNCSCHHGGYYNCEDK	5,Carbamidomethyl(+57.0215);7,Carbamidomethyl(+57.0215);15,Carbamidomethyl(+57.0215);	2270.83	sp|P04066|FUCO_HUMAN(pre=R,post=F);	268;	337.776	0	5	247.772	892.322	G09624UN	Hex(3)HexNAc(2)	892.317	25.2987	0.0086	0.0052	1.6312
NC2_Glyco.10126.10126.3	10126	11.13	959.39	3	EADNHTAFIR		1172.56	tr|H7BZV0|H7BZV0_HUMAN(pre=R,post=I);sp|Q92545|TM131_HUMAN(pre=R,post=I);	251;290;	257.791	0.0021	6	298.118	1702.59	G40442UK	Hex(8)HexNAc(2)	1702.58	96.4577	0.0059	0.011	3.8375
NC2_Glyco.10334.10334.3	10334	11.33	1204.15	3	GYYNQSEAGSHTVQR		1695.76	tr|A0A140T913|A0A140T913_HUMAN(pre=R,post=M);tr|A0A140T933|A0A140T933_HUMAN(pre=R,post=M);tr|A0A140T955|A0A140T955_HUMAN(pre=R,post=M);tr|A0A140T9I0|A0A140T9I0_HUMAN(pre=R,post=M);tr|A0A140T9X5|A0A140T9X5_HUMAN(pre=R,post=M);tr|A0A1W2PPQ2|A0A1W2PPQ2_HUMAN(pre=R,post=M);tr|A0A1W2PRT9|A0A1W2PRT9_HUMAN(pre=R,post=M);tr|Q53Z42|Q53Z42_HUMAN(pre=R,post=M);	110;110;110;110;110;110;109;110;	288.54	0	6	106.979	1913.68	G79247QI	Hex(5)HexNAc(4)NeuAc(1)	1913.68	96.8805	0.006	0.0034	0.9323
NC2_Glyco.10337.10337.2	10337	11.33	1296.52	2	LNITCESSK	5,Carbamidomethyl(+57.0215);	1050.5	tr|A0A7P0T8Y2|A0A7P0T8Y2_HUMAN(pre=K,post=K);tr|A0A7P0TAF4|A0A7P0TAF4_HUMAN(pre=K,post=K);tr|A0A7P0TAW4|A0A7P0TAW4_HUMAN(pre=K,post=K);tr|A0A7P0TBC5|A0A7P0TBC5_HUMAN(pre=K,post=K);tr|A0A7P0TBD5|A0A7P0TBD5_HUMAN(pre=K,post=K);tr|A0A7P0TBI1|A0A7P0TBI1_HUMAN(pre=K,post=K);sp|Q4KMQ2|ANO6_HUMAN(pre=K,post=K);	361;361;361;350;222;222;361;	167.443	0	5	61.8538	1540.52	G10122RQ	Hex(7)HexNAc(2)	1540.53	30.9239	0.0095	-0.005	-1.9454
NC2_Glyco.10420.10420.3	10420	11.41	1014.41	3	EQYIHENYSR		1337.6	tr|H7C2S8|H7C2S8_HUMAN(pre=K,post=A);sp|O60568|PLOD3_HUMAN(pre=K,post=A);	123;548;	333.163	0	5	480.702	1702.59	G40442UK	Hex(8)HexNAc(2)	1702.58	155.058	0	0.0135	4.4371
NC2_Glyco.10422.10422.3	10422	11.41	1217.83	3	GYYNQSEAGSHTVQR		1695.76	tr|A0A140T913|A0A140T913_HUMAN(pre=R,post=M);tr|A0A140T933|A0A140T933_HUMAN(pre=R,post=M);tr|A0A140T955|A0A140T955_HUMAN(pre=R,post=M);tr|A0A140T9I0|A0A140T9I0_HUMAN(pre=R,post=M);tr|A0A140T9X5|A0A140T9X5_HUMAN(pre=R,post=M);tr|A0A1W2PPQ2|A0A1W2PPQ2_HUMAN(pre=R,post=M);tr|A0A1W2PRT9|A0A1W2PRT9_HUMAN(pre=R,post=M);tr|Q53Z42|Q53Z42_HUMAN(pre=R,post=M);	110;110;110;110;110;110;109;110;	237.889	0	6	153.369	1954.72	G63814RL	Hex(4)HexNAc(5)NeuAc(1)	1954.7	137.647	0	0.0149	4.0754
NC2_Glyco.10600.10600.2	10600	11.61	1215.5	2	LNITCESSK	5,Carbamidomethyl(+57.0215);	1050.5	tr|A0A7P0T8Y2|A0A7P0T8Y2_HUMAN(pre=K,post=K);tr|A0A7P0TAF4|A0A7P0TAF4_HUMAN(pre=K,post=K);tr|A0A7P0TAW4|A0A7P0TAW4_HUMAN(pre=K,post=K);tr|A0A7P0TBC5|A0A7P0TBC5_HUMAN(pre=K,post=K);tr|A0A7P0TBD5|A0A7P0TBD5_HUMAN(pre=K,post=K);tr|A0A7P0TBI1|A0A7P0TBI1_HUMAN(pre=K,post=K);sp|Q4KMQ2|ANO6_HUMAN(pre=K,post=K);	361;361;361;350;222;222;361;	155.606	0.0081	5	65.4702	1378.48	G51266ML	Hex(6)HexNAc(2)	1378.48	31.011	0.0096	0.007	2.8769
NC2_Glyco.10719.10719.3	10719	11.74	906.368	3	EQYIHENYSR		1337.6	tr|H7C2S8|H7C2S8_HUMAN(pre=K,post=A);sp|O60568|PLOD3_HUMAN(pre=K,post=A);	123;548;	391.124	0.0026	6	652.709	1378.48	G21284IS	Hex(6)HexNAc(2)	1378.48	147.679	0	0.0076	2.7902
NC2_Glyco.10732.10732.3	10732	11.74	1072.77	3	AEPPLNASASDQGEK		1512.71	tr|A0A087X054|A0A087X054_HUMAN(pre=R,post=V);tr|A0A494C039|A0A494C039_HUMAN(pre=R,post=V);sp|Q9Y4L1|HYOU1_HUMAN(pre=R,post=V);	869;931;931;	300.56	0	5	210.25	1702.59	G40442UK	Hex(8)HexNAc(2)	1702.58	80.5485	0.0052	0.0082	2.5486
NC2_Glyco.10824.10824.3	10824	11.82	1207.14	3	GYYNQSEDGSHTLQR		1753.77	tr|A0A140T921|A0A140T921_HUMAN(pre=R,post=M);tr|A0A140T9E1|A0A140T9E1_HUMAN(pre=R,post=M);tr|A0A140T9H5|A0A140T9H5_HUMAN(pre=R,post=M);tr|A0A140T9L3|A0A140T9L3_HUMAN(pre=R,post=M);tr|A0A140T9U8|A0A140T9U8_HUMAN(pre=R,post=M);tr|A0A140TA05|A0A140TA05_HUMAN(pre=R,post=M);tr|A2AEA2|A2AEA2_HUMAN(pre=R,post=M);tr|O19617|O19617_HUMAN(pre=R,post=M);sp|P10321|HLAC_HUMAN(pre=R,post=M);	110;110;110;110;110;110;110;110;110;	361.41	0	6	310.946	1864.64	G45290DI	Hex(9)HexNAc(2)	1864.63	73.3864	0.0048	0.002	0.5576
NC2_Glyco.10826.10826.3	10826	11.82	1153.12	3	GYYNQSEDGSHTIQR		1753.77	tr|A0A0G2JPD3|A0A0G2JPD3_HUMAN(pre=R,post=M);tr|A0A140T8W8|A0A140T8W8_HUMAN(pre=R,post=M);tr|A0A140T8Y4|A0A140T8Y4_HUMAN(pre=R,post=M);tr|A0A1W2PPF8|A0A1W2PPF8_HUMAN(pre=R,post=M);tr|A0A1W2PR61|A0A1W2PR61_HUMAN(pre=R,post=M);tr|Q5SPM2|Q5SPM2_HUMAN(pre=R,post=M);	110;110;110;110;110;110;	402.699	0	6	346.085	1702.58	G40442UK	Hex(8)HexNAc(2)	1702.58	82.4593	0.0054	0.0015	0.4197
NC2_Glyco.10862.10862.3	10862	11.86	1072.77	3	AEPPLNASASDQGEK		1512.71	tr|A0A087X054|A0A087X054_HUMAN(pre=R,post=V);tr|A0A494C039|A0A494C039_HUMAN(pre=R,post=V);sp|Q9Y4L1|HYOU1_HUMAN(pre=R,post=V);	869;931;931;	296.122	0	5	122.225	1702.58	G82403CZ	Hex(8)HexNAc(2)	1702.58	47.7626	0.0065	0.0029	0.9079
NC2_Glyco.10904.10904.3	10904	11.9	1018.75	3	AEPPLNASASDQGEK		1512.71	tr|A0A087X054|A0A087X054_HUMAN(pre=R,post=V);tr|A0A494C039|A0A494C039_HUMAN(pre=R,post=V);sp|Q9Y4L1|HYOU1_HUMAN(pre=R,post=V);	869;931;931;	50.1645	0.004	6	16.7126	1540.53	G10122RQ	Hex(7)HexNAc(2)	1540.53	7.1798	0.0344	0.0044	1.446
NC2_Glyco.10910.10910.2	10910	11.9	1244.01	2	NISQDLEK		945.477	sp|P11047|LAMC1_HUMAN(pre=K,post=Q);	1241;	118.392	0.0097	3	45.8376	1540.54	G10122RQ	Hex(7)HexNAc(2)	1540.53	24.3902	0.0085	0.0093	3.749
NC2_Glyco.10927.10927.2	10927	11.94	1527.62	2	AEPPLNASASDQGEK		1512.71	tr|A0A087X054|A0A087X054_HUMAN(pre=R,post=V);tr|A0A494C039|A0A494C039_HUMAN(pre=R,post=V);sp|Q9Y4L1|HYOU1_HUMAN(pre=R,post=V);	869;931;931;	79.6268	0	5	106.663	1540.52	G72037LH	Hex(7)HexNAc(2)	1540.53	54.0007	0.0074	-0.0118	-3.8587
NC2_Glyco.11119.11119.4	11119	12.1	1018.75	3	AEPPLNASASDQGEK		1512.71	tr|A0A087X054|A0A087X054_HUMAN(pre=R,post=V);tr|A0A494C039|A0A494C039_HUMAN(pre=R,post=V);sp|Q9Y4L1|HYOU1_HUMAN(pre=R,post=V);	869;931;931;	306.314	0	6	143.897	1540.54	G92708ST	Hex(7)HexNAc(2)	1540.53	52.9724	0.0072	0.0087	2.8367
NC2_Glyco.11121.11121.5	11121	12.1	1018.75	3	AEPPLNASASDQGEK		1512.71	tr|A0A087X054|A0A087X054_HUMAN(pre=R,post=V);tr|A0A494C039|A0A494C039_HUMAN(pre=R,post=V);sp|Q9Y4L1|HYOU1_HUMAN(pre=R,post=V);	869;931;931;	179.486	0	6	69.1127	1540.54	G92708ST	Hex(7)HexNAc(2)	1540.53	23.8862	0.0084	0.0087	2.8367
NC2_Glyco.11207.11207.3	11207	12.18	910.72	3	AEPPLNASASDQGEK		1512.71	tr|A0A087X054|A0A087X054_HUMAN(pre=R,post=V);tr|A0A494C039|A0A494C039_HUMAN(pre=R,post=V);sp|Q9Y4L1|HYOU1_HUMAN(pre=R,post=V);	869;931;931;	336.296	0	6	102.709	1216.43	G47961RS	Hex(5)HexNAc(2)	1216.42	37.5806	0.0082	0.0104	3.8
NC2_Glyco.11211.11211.2	11211	12.22	1162.99	2	NISQDLEK		945.477	sp|P11047|LAMC1_HUMAN(pre=K,post=Q);	1241;	149.148	0.0081	3	53.691	1378.48	G51266ML	Hex(6)HexNAc(2)	1378.48	27.6153	0.0089	0.005	2.1364
NC2_Glyco.11226.11226.2	11226	12.22	1365.58	2	AEPPLNASASDQGEK		1512.71	tr|A0A087X054|A0A087X054_HUMAN(pre=R,post=V);tr|A0A494C039|A0A494C039_HUMAN(pre=R,post=V);sp|Q9Y4L1|HYOU1_HUMAN(pre=R,post=V);	869;931;931;	158.185	0	5	130.769	1216.43	G47961RS	Hex(5)HexNAc(2)	1216.42	30.1206	0.0093	0.0103	3.7631
NC2_Glyco.11289.11289.3	11289	12.26	1300.22	3	ISSLQTTEKNDTVAGQGER		2033	tr|H7BZG1|H7BZG1_HUMAN(pre=K,post=D);sp|P06756|ITAV_HUMAN(pre=K,post=D);	25;874;	184.435	0	6	205.745	1864.64	G45290DI	Hex(9)HexNAc(2)	1864.63	41.633	0.0088	0.009	2.3086
NC2_Glyco.11323.11323.3	11323	12.3	1246.21	3	ISSLQTTEKNDTVAGQGER		2033	tr|H7BZG1|H7BZG1_HUMAN(pre=K,post=D);sp|P06756|ITAV_HUMAN(pre=K,post=D);	25;874;	283.527	0	6	249.198	1702.6	G40442UK	Hex(8)HexNAc(2)	1702.58	48.7439	0.0066	0.0149	3.9819
NC2_Glyco.11531.11531.3	11531	12.5	1246.5	3	GYYNQSEAGSHTLQR		1709.78	tr|A0A0G2JH50|A0A0G2JH50_HUMAN(pre=R,post=M);tr|A0A0G2JIF0|A0A0G2JIF0_HUMAN(pre=R,post=M);tr|A0A140T953|A0A140T953_HUMAN(pre=R,post=M);tr|A0A140T9Q4|A0A140T9Q4_HUMAN(pre=R,post=M);tr|A0A140T9S7|A0A140T9S7_HUMAN(pre=R,post=M);tr|A0A140TA02|A0A140TA02_HUMAN(pre=R,post=M);tr|A0A140TA13|A0A140TA13_HUMAN(pre=R,post=M);tr|A0A140TA19|A0A140TA19_HUMAN(pre=R,post=M);tr|A0A1W2PNR7|A0A1W2PNR7_HUMAN(pre=R,po…	110;110;121;110;110;110;110;110;107;110;110;110;110;	462.931	0	6	331.355	2026.7	G00588HO	Hex(10)HexNAc(2)	2026.69	72.2482	0.0047	0.0109	2.9293
NC2_Glyco.11532.11532.3	11532	12.5	1192.48	3	GYYNQSEAGSHTLQR		1709.78	tr|A0A0G2JH50|A0A0G2JH50_HUMAN(pre=R,post=M);tr|A0A0G2JIF0|A0A0G2JIF0_HUMAN(pre=R,post=M);tr|A0A140T953|A0A140T953_HUMAN(pre=R,post=M);tr|A0A140T9Q4|A0A140T9Q4_HUMAN(pre=R,post=M);tr|A0A140T9S7|A0A140T9S7_HUMAN(pre=R,post=M);tr|A0A140TA02|A0A140TA02_HUMAN(pre=R,post=M);tr|A0A140TA13|A0A140TA13_HUMAN(pre=R,post=M);tr|A0A140TA19|A0A140TA19_HUMAN(pre=R,post=M);tr|A0A1W2PNR7|A0A1W2PNR7_HUMAN(pre=R,po…	110;110;121;110;110;110;110;110;107;110;110;110;110;	486.298	0	6	385.667	1864.63	G45290DI	Hex(9)HexNAc(2)	1864.63	84.1247	0.0054	-0.0044	-1.2226
NC2_Glyco.11614.11614.3	11614	12.58	1138.46	3	GYYNQSEAGSHTLQR		1709.78	tr|A0A0G2JH50|A0A0G2JH50_HUMAN(pre=R,post=M);tr|A0A0G2JIF0|A0A0G2JIF0_HUMAN(pre=R,post=M);tr|A0A140T953|A0A140T953_HUMAN(pre=R,post=M);tr|A0A140T9Q4|A0A140T9Q4_HUMAN(pre=R,post=M);tr|A0A140T9S7|A0A140T9S7_HUMAN(pre=R,post=M);tr|A0A140TA02|A0A140TA02_HUMAN(pre=R,post=M);tr|A0A140TA13|A0A140TA13_HUMAN(pre=R,post=M);tr|A0A140TA19|A0A140TA19_HUMAN(pre=R,post=M);tr|A0A1W2PNR7|A0A1W2PNR7_HUMAN(pre=R,po…	110;110;121;110;110;110;110;110;107;110;110;110;110;	491.349	0	6	394.705	1702.58	G07682NT	Hex(8)HexNAc(2)	1702.58	80.1397	0.0052	0.0035	1.0216
NC2_Glyco.11785.11785.3	11785	12.79	993.418	3	TCSSNLTLTSGSK	2,Carbamidomethyl(+57.0215);	1354.64	sp|Q9H5V8|CDCP1_HUMAN(pre=R,post=H);	386;	248.817	0.0026	6	136.607	1622.59	G06216GN	Hex(5)HexNAc(4)	1622.58	53.876	0.0074	0.0094	3.1737
NC2_Glyco.12068.12068.3	12068	13.03	903.691	3	YHYNGTFEDGK		1329.56	tr|C9JPC3|C9JPC3_HUMAN(pre=R,post=K);tr|K7ELI6|K7ELI6_HUMAN(pre=R,post=K);tr|K7EM43|K7EM43_HUMAN(pre=R,post=K);tr|K7ESG6|K7ESG6_HUMAN(pre=R,post=K);sp|Q96AY3|FKB10_HUMAN(pre=R,post=K);	10;70;70;10;70;	527.024	0	6	756.186	1378.49	G21284IS	Hex(6)HexNAc(2)	1378.48	125.004	0	0.013	4.7834
NC2_Glyco.12100.12100.3	12100	13.08	1111.79	3	GYYNQSEAGSHTLQR		1709.78	tr|A0A0G2JH50|A0A0G2JH50_HUMAN(pre=R,post=M);tr|A0A0G2JIF0|A0A0G2JIF0_HUMAN(pre=R,post=M);tr|A0A140T953|A0A140T953_HUMAN(pre=R,post=M);tr|A0A140T9Q4|A0A140T9Q4_HUMAN(pre=R,post=M);tr|A0A140T9S7|A0A140T9S7_HUMAN(pre=R,post=M);tr|A0A140TA02|A0A140TA02_HUMAN(pre=R,post=M);tr|A0A140TA13|A0A140TA13_HUMAN(pre=R,post=M);tr|A0A140TA19|A0A140TA19_HUMAN(pre=R,post=M);tr|A0A1W2PNR7|A0A1W2PNR7_HUMAN(pre=R,po…	110;110;121;110;110;110;110;110;107;110;110;110;110;	83.4019	0	6	138.489	1622.58	G05785ID	Hex(5)HexNAc(4)	1622.58	70.7525	0.0047	0.0015	0.4432
NC2_Glyco.12108.12108.2	12108	13.08	1355.03	2	YHYNGTFEDGK		1329.56	tr|C9JPC3|C9JPC3_HUMAN(pre=R,post=K);tr|K7ELI6|K7ELI6_HUMAN(pre=R,post=K);tr|K7EM43|K7EM43_HUMAN(pre=R,post=K);tr|K7ESG6|K7ESG6_HUMAN(pre=R,post=K);sp|Q96AY3|FKB10_HUMAN(pre=R,post=K);	10;70;70;10;70;	256.958	0	5	274.573	1378.48	G21284IS	Hex(6)HexNAc(2)	1378.48	75.6555	0.005	0.0041	1.5072
NC2_Glyco.12116.12116.2	12116	13.12	1543.65	2	YVQNGTYTVK		1171.59	sp|Q14126|DSG2_HUMAN(pre=R,post=I);	462;	106.443	0.0015	6	92.5443	1913.69	G79247QI	Hex(5)HexNAc(4)NeuAc(1)	1913.68	59.593	0.0041	0.0148	4.8091
NC2_Glyco.12155.12155.2	12155	13.16	1285.52	2	MNITVK		704.389	tr|D6R9X8|D6R9X8_HUMAN(pre=R,post=N);sp|P26006|ITA3_HUMAN(pre=R,post=N);	107;107;	251.133	0.0049	6	136.567	1864.64	G84622HC	Hex(9)HexNAc(2)	1864.63	32.7753	0.0074	0.0093	3.6119
NC2_Glyco.12200.12200.2	12200	13.2	1204.49	2	MNITVK		704.389	tr|D6R9X8|D6R9X8_HUMAN(pre=R,post=N);sp|P26006|ITA3_HUMAN(pre=R,post=N);	107;107;	223.411	0.0072	6	136.532	1702.58	G07682NT	Hex(8)HexNAc(2)	1702.58	31.2163	0.0097	0.0029	1.1853
NC2_Glyco.12324.12324.3	12324	13.32	1152.47	3	ITDSEDKALMNGSESR		1751.8	tr|A0A087WUV8|A0A087WUV8_HUMAN(pre=K,post=F);tr|A0A7P0T8A7|A0A7P0T8A7_HUMAN(pre=K,post=F);tr|A0A7P0TA85|A0A7P0TA85_HUMAN(pre=K,post=F);tr|A0A7P0TB04|A0A7P0TB04_HUMAN(pre=K,post=F);tr|I3L192|I3L192_HUMAN(pre=K,post=F);sp|P35613|BASI_HUMAN(pre=K,post=F);tr|R4GMX5|R4GMX5_HUMAN(pre=K,post=F);	72;59;149;152;144;268;59;	136.698	0	6	280.784	1702.59	G40442UK	Hex(8)HexNAc(2)	1702.58	66.5689	0.0045	0.0082	2.3809
NC2_Glyco.12391.12391.3	12391	13.37	1020.09	3	MNITVK		704.389	tr|D6R9X8|D6R9X8_HUMAN(pre=R,post=N);sp|P26006|ITA3_HUMAN(pre=R,post=N);	107;107;	133.527	0	4	127.504	2352.86	G14615WQ	Hex(7)HexNAc(6)	2352.85	39.9547	0.0086	0.0134	4.3973
NC2_Glyco.12437.12437.2	12437	13.41	1371.54	2	DVNCSVMGPQEK	4,Carbamidomethyl(+57.0215);	1362.59	tr|A0A7I2V2F3|A0A7I2V2F3_HUMAN(pre=R,post=K);tr|A0A7I2V2Q8|A0A7I2V2Q8_HUMAN(pre=R,post=K);tr|A0A7I2V2V5|A0A7I2V2V5_HUMAN(pre=R,post=K);tr|A0A7I2V3A2|A0A7I2V3A2_HUMAN(pre=R,post=K);tr|A0A7I2V3M6|A0A7I2V3M6_HUMAN(pre=R,post=K);tr|A0A7I2V466|A0A7I2V466_HUMAN(pre=R,post=K);tr|A0A7I2V4Z3|A0A7I2V4Z3_HUMAN(pre=R,post=K);tr|A0A7I2V5C5|A0A7I2V5C5_HUMAN(pre=R,post=K);tr|A0A7I2V5J2|A0A7I2V5J2_HUMAN(pre=R,po…	53;53;53;53;53;53;53;53;53;53;53;53;53;	204.852	0	5	196.487	1378.48	G51266ML	Hex(6)HexNAc(2)	1378.48	34.2373	0.0077	0.0081	2.9482
NC2_Glyco.12762.12762.3	12762	13.74	974.416	3	VNNTLSSQISR		1217.64	sp|P11047|LAMC1_HUMAN(pre=R,post=L);	1107;	225.836	0	5	162.727	1702.59	G27933RJ	Hex(8)HexNAc(2)	1702.58	53.9208	0.0074	0.0086	2.9448
NC2_Glyco.13225.13225.3	13225	14.24	1504.57	3	KENSSEICSNNGECVCGQCVCR	8,Carbamidomethyl(+57.0215);14,Carbamidomethyl(+57.0215);16,Carbamidomethyl(+57.0215);19,Carbamidomethyl(+57.0215);21,Carbamidomethyl(+57.0215);	2646.03	tr|A0A7I2V2F9|A0A7I2V2F9_HUMAN(pre=R,post=K);tr|A0A7I2V348|A0A7I2V348_HUMAN(pre=R,post=K);tr|C9JPK5|C9JPK5_HUMAN(pre=R,post=K);tr|E7EUI6|E7EUI6_HUMAN(pre=R,post=K);tr|H7C4K3|H7C4K3_HUMAN(pre=R,post=K);tr|H7C4N8|H7C4N8_HUMAN(pre=R,post=K);sp|P05556|ITB1_HUMAN(pre=R,post=K);	516/523/524;520/527/528;528/535/536;523/530/531;463/470/471;11/18/19;520/527/528;	542.6	0	5	478.202	1864.66	G84622HC	Hex(9)HexNAc(2)	1864.63	40.7479	0.0087	0.0216	4.7948
NC2_Glyco.13293.13293.3	13293	14.28	1450.55	3	KENSSEICSNNGECVCGQCVCR	8,Carbamidomethyl(+57.0215);14,Carbamidomethyl(+57.0215);16,Carbamidomethyl(+57.0215);19,Carbamidomethyl(+57.0215);21,Carbamidomethyl(+57.0215);	2646.03	tr|A0A7I2V2F9|A0A7I2V2F9_HUMAN(pre=R,post=K);tr|A0A7I2V348|A0A7I2V348_HUMAN(pre=R,post=K);tr|C9JPK5|C9JPK5_HUMAN(pre=R,post=K);tr|E7EUI6|E7EUI6_HUMAN(pre=R,post=K);tr|H7C4K3|H7C4K3_HUMAN(pre=R,post=K);tr|H7C4N8|H7C4N8_HUMAN(pre=R,post=K);sp|P05556|ITB1_HUMAN(pre=R,post=K);	516/523/524;520/527/528;528/535/536;523/530/531;463/470/471;11/18/19;520/527/528;	542.352	0	5	469.804	1702.59	G27933RJ	Hex(8)HexNAc(2)	1702.58	36.7569	0.0081	0.0107	2.4511
NC2_Glyco.13662.13662.3	13662	14.66	1090.45	3	TCSSNLTLTSGSK	2,Carbamidomethyl(+57.0215);	1354.64	sp|Q9H5V8|CDCP1_HUMAN(pre=R,post=H);	386;	258.308	0.0026	6	131.696	1913.68	G79247QI	Hex(5)HexNAc(4)NeuAc(1)	1913.68	81.7914	0.0054	0	-0.0122
NC2_Glyco.14126.14126.3	14126	15.17	854.715	3	LKPLFNK		858.533	tr|F5GX30|F5GX30_HUMAN(pre=R,post=S);tr|F5GXE0|F5GXE0_HUMAN(pre=R,post=S);tr|F5GXU0|F5GXU0_HUMAN(pre=R,post=S);tr|F5H883|F5H883_HUMAN(pre=R,post=S);sp|P20645|MPRD_HUMAN(pre=R,post=S);	57;57;57;57;57;	334.888	0.0072	5	241.54	1702.59	G40442UK	Hex(8)HexNAc(2)	1702.58	69.4681	0.0046	0.0077	2.9897
NC2_Glyco.14139.14139.3	14139	15.17	1239.51	3	TSNSSQVSNEQDKIDAYK		2012.93	sp|Q5JRA6|TGO1_HUMAN(pre=K,post=L);	250;	220.728	0.0015	6	196.833	1702.58	G40442UK	Hex(8)HexNAc(2)	1702.58	37.0221	0.0081	-0.0042	-1.1282
NC2_Glyco.14199.14199.2	14199	15.21	1587.15	2	TVLENSTSYEEAK		1469.69	tr|A0A1B0GTM3|A0A1B0GTM3_HUMAN(pre=R,post=N);tr|A0A1B0GTP7|A0A1B0GTP7_HUMAN(pre=R,post=N);tr|A0A1B0GTZ5|A0A1B0GTZ5_HUMAN(pre=R,post=N);tr|A0A1B0GUA4|A0A1B0GUA4_HUMAN(pre=R,post=N);tr|A0A1B0GUB3|A0A1B0GUB3_HUMAN(pre=R,post=N);tr|A0A1B0GUE3|A0A1B0GUE3_HUMAN(pre=R,post=N);tr|A0A1B0GUG1|A0A1B0GUG1_HUMAN(pre=R,post=N);tr|A0A1B0GUH5|A0A1B0GUH5_HUMAN(pre=R,post=N);tr|A0A1B0GUW4|A0A1B0GUW4_HUMAN(pre=R,po…	240;152;250;239;200;194;230;257;232;64;275;238;234;259;	74.0895	0	5	100.2	1702.6	G27933RJ	Hex(8)HexNAc(2)	1702.58	37.4265	0.0082	0.0149	4.7085
NC2_Glyco.14285.14285.4	14285	15.33	854.714	3	LKPLFNK		858.533	tr|F5GX30|F5GX30_HUMAN(pre=R,post=S);tr|F5GXE0|F5GXE0_HUMAN(pre=R,post=S);tr|F5GXU0|F5GXU0_HUMAN(pre=R,post=S);tr|F5H883|F5H883_HUMAN(pre=R,post=S);sp|P20645|MPRD_HUMAN(pre=R,post=S);	57;57;57;57;57;	289.106	0	5	267.554	1702.59	G40442UK	Hex(8)HexNAc(2)	1702.58	80.1997	0.0052	0.006	2.3462
NC2_Glyco.14289.14289.3	14289	15.33	937.749	3	ANHSGAVVLLK		1107.64	tr|C9JXX7|C9JXX7_HUMAN(pre=R,post=R);sp|P23229|ITA6_HUMAN(pre=R,post=R);	170;323;	427.829	0.0049	6	347.125	1702.58	G40442UK	Hex(8)HexNAc(2)	1702.58	76.3887	0.005	0.0033	1.1713
NC2_Glyco.14335.14335.3	14335	15.38	1558.91	3	EQQLESCACNETDNSCKVCCR	7,Carbamidomethyl(+57.0215);9,Carbamidomethyl(+57.0215);16,Carbamidomethyl(+57.0215);19,Carbamidomethyl(+57.0215);20,Carbamidomethyl(+57.0215);	2647.02	sp|P78536|ADA17_HUMAN(pre=R,post=D);	594/598;	218.552	0.0077	4	387.038	2026.69	G72012QU	Hex(10)HexNAc(2)	2026.69	36.0842	0.008	0.0018	0.3807
NC2_Glyco.14375.14375.3	14375	15.42	800.696	3	LKPLFNK		858.533	tr|F5GX30|F5GX30_HUMAN(pre=R,post=S);tr|F5GXE0|F5GXE0_HUMAN(pre=R,post=S);tr|F5GXU0|F5GXU0_HUMAN(pre=R,post=S);tr|F5H883|F5H883_HUMAN(pre=R,post=S);sp|P20645|MPRD_HUMAN(pre=R,post=S);	57;57;57;57;57;	359.157	0.0049	5	275.523	1540.53	G92708ST	Hex(7)HexNAc(2)	1540.53	57.9743	0.004	0.0049	2.0596
NC2_Glyco.14436.14436.3	14436	15.46	1131.48	3	TSNSSQVSNEQDKIDAYK		2012.93	sp|Q5JRA6|TGO1_HUMAN(pre=K,post=L);	250;	256.498	0	6	234.797	1378.49	G51266ML	Hex(6)HexNAc(2)	1378.48	50.4318	0.0068	0.0144	4.2456
NC2_Glyco.14467.14467.3	14467	15.5	883.729	3	ANHSGAVVLLK		1107.64	tr|C9JXX7|C9JXX7_HUMAN(pre=R,post=R);sp|P23229|ITA6_HUMAN(pre=R,post=R);	170;323;	423.922	0.0061	6	267.264	1540.52	G92708ST	Hex(7)HexNAc(2)	1540.53	53.269	0.0073	-0.0038	-1.4289
NC2_Glyco.14468.14468.3	14468	15.5	883.729	3	ANHSGAVVLLK		1107.64	tr|C9JXX7|C9JXX7_HUMAN(pre=R,post=R);sp|P23229|ITA6_HUMAN(pre=R,post=R);	170;323;	446.92	0	6	241.488	1540.52	G92708ST	Hex(7)HexNAc(2)	1540.53	46.5902	0.0064	-0.0038	-1.4289
NC2_Glyco.14593.14593.3	14593	15.63	1126.46	3	YVQNGTYTVK		1171.59	sp|Q14126|DSG2_HUMAN(pre=R,post=I);	462;	201.592	0	6	171.302	2204.78	G85478BZ	Hex(5)HexNAc(4)NeuAc(2)	2204.77	98.6806	0.006	0.0026	0.7747
NC2_Glyco.14661.14661.3	14661	15.72	746.68	3	LKPLFNK		858.533	tr|F5GX30|F5GX30_HUMAN(pre=R,post=S);tr|F5GXE0|F5GXE0_HUMAN(pre=R,post=S);tr|F5GXU0|F5GXU0_HUMAN(pre=R,post=S);tr|F5H883|F5H883_HUMAN(pre=R,post=S);sp|P20645|MPRD_HUMAN(pre=R,post=S);	57;57;57;57;57;	277.372	0.0049	5	238.957	1378.49	G21284IS	Hex(6)HexNAc(2)	1378.48	47.135	0.0065	0.01	4.4793
NC2_Glyco.14691.14691.3	14691	15.72	1396.86	3	EQQLESCACNETDNSCKVCCR	7,Carbamidomethyl(+57.0215);9,Carbamidomethyl(+57.0215);16,Carbamidomethyl(+57.0215);19,Carbamidomethyl(+57.0215);20,Carbamidomethyl(+57.0215);	2647.02	sp|P78536|ADA17_HUMAN(pre=R,post=D);	594/598;	254.868	0.0092	4	370.003	1540.55	G92708ST	Hex(7)HexNAc(2)	1540.53	29.1727	0.0091	0.0197	4.6935
NC2_Glyco.14723.14723.3	14723	15.76	746.68	3	LKPLFNK		858.533	tr|F5GX30|F5GX30_HUMAN(pre=R,post=S);tr|F5GXE0|F5GXE0_HUMAN(pre=R,post=S);tr|F5GXU0|F5GXU0_HUMAN(pre=R,post=S);tr|F5H883|F5H883_HUMAN(pre=R,post=S);sp|P20645|MPRD_HUMAN(pre=R,post=S);	57;57;57;57;57;	290.133	0	5	288.121	1378.48	G21284IS	Hex(6)HexNAc(2)	1378.48	64.7102	0.0043	0.0085	3.7933
NC2_Glyco.14727.14727.3	14727	15.76	1075.78	3	INATDADEPNTLNSK		1601.75	tr|A0A804HIA2|A0A804HIA2_HUMAN(pre=K,post=I);tr|A0A804HJ09|A0A804HJ09_HUMAN(pre=K,post=I);tr|A0A804HJQ3|A0A804HJQ3_HUMAN(pre=K,post=I);tr|A0A804HLK9|A0A804HLK9_HUMAN(pre=K,post=I);tr|J3KSI6|J3KSI6_HUMAN(pre=K,post=I);sp|Q14126|DSG2_HUMAN(pre=K,post=I);	193;137;137;137;193;193;	239.722	0	5	182.785	1622.57	G06216GN	Hex(5)HexNAc(4)	1622.58	63.6127	0.0043	-0.0138	-4.2732
NC2_Glyco.14739.14739.3	14739	15.8	829.715	3	ANHSGAVVLLK		1107.64	tr|C9JXX7|C9JXX7_HUMAN(pre=R,post=R);sp|P23229|ITA6_HUMAN(pre=R,post=R);	170;323;	172.933	0	6	244.831	1378.48	G21284IS	Hex(6)HexNAc(2)	1378.48	50.8652	0.0069	0.0065	2.6148
NC2_Glyco.14836.14836.3	14836	15.88	1089.47	3	INATDADEPNTLNSK		1601.75	tr|A0A804HIA2|A0A804HIA2_HUMAN(pre=K,post=I);tr|A0A804HJ09|A0A804HJ09_HUMAN(pre=K,post=I);tr|A0A804HJQ3|A0A804HJQ3_HUMAN(pre=K,post=I);tr|A0A804HLK9|A0A804HLK9_HUMAN(pre=K,post=I);tr|J3KSI6|J3KSI6_HUMAN(pre=K,post=I);sp|Q14126|DSG2_HUMAN(pre=K,post=I);	182/193;126/137;126/137;126/137;182/193;182/193;	217.615	0	5	171.725	1663.62	G64622AB	Hex(4)HexNAc(5)	1663.61	50.0219	0.0068	0.0144	4.4195
NC2_Glyco.15048.15048.4	15048	16.09	1450.19	3	NANGSYTCEECDSSCVGCTGEGPGNCK	8,Carbamidomethyl(+57.0215);11,Carbamidomethyl(+57.0215);15,Carbamidomethyl(+57.0215);18,Carbamidomethyl(+57.0215);26,Carbamidomethyl(+57.0215);	2969.06	sp|Q6UXH1|CREL2_HUMAN(pre=K,post=E);	249/251;	208.27	0	3	146.878	1378.47	G51266ML	Hex(6)HexNAc(2)	1378.48	31.5286	0.0073	-0.0037	-0.84
NC2_Glyco.15097.15097.3	15097	16.14	1117.11	3	MNITVK		704.389	tr|D6R9X8|D6R9X8_HUMAN(pre=R,post=N);sp|P26006|ITA3_HUMAN(pre=R,post=N);	107;107;	167.219	0	5	140.062	2643.93	G76073FF	Hex(7)HexNAc(6)NeuAc(1)	2643.94	49.4798	0.0067	-0.0094	-2.8213
NC2_Glyco.15128.15128.3	15128	16.18	692.661	3	LKPLFNK		858.533	tr|F5GX30|F5GX30_HUMAN(pre=R,post=S);tr|F5GXE0|F5GXE0_HUMAN(pre=R,post=S);tr|F5GXU0|F5GXU0_HUMAN(pre=R,post=S);tr|F5H883|F5H883_HUMAN(pre=R,post=S);sp|P20645|MPRD_HUMAN(pre=R,post=S);	57;57;57;57;57;	286.341	0.0081	5	259.388	1216.43	G04512XN	Hex(5)HexNAc(2)	1216.42	44.0404	0.0093	0.0058	2.8143
NC2_Glyco.15139.15139.2	15139	16.18	1038.48	2	LKPLFNK		858.533	tr|F5GX30|F5GX30_HUMAN(pre=R,post=S);tr|F5GXE0|F5GXE0_HUMAN(pre=R,post=S);tr|F5GXU0|F5GXU0_HUMAN(pre=R,post=S);tr|F5H883|F5H883_HUMAN(pre=R,post=S);sp|P20645|MPRD_HUMAN(pre=R,post=S);	57;57;57;57;57;	278.777	0.0026	3	200.982	1216.42	G04512XN	Hex(5)HexNAc(2)	1216.42	39.3289	0.0085	-0.0009	-0.4446
NC2_Glyco.15169.15169.2	15169	16.22	1183.49	2	VNETEMDIAK		1148.54	tr|A0A3B3IRL2|A0A3B3IRL2_HUMAN(pre=K,post=H);sp|O75629|CREG1_HUMAN(pre=K,post=H);	160;160;	208.666	0	5	75.7471	1216.43	G91471TQ	Hex(5)HexNAc(2)	1216.42	31.235	0.0097	0.0079	3.3313
NC2_Glyco.15189.15189.3	15189	16.26	775.696	3	ANHSGAVVLLK		1107.64	tr|C9JXX7|C9JXX7_HUMAN(pre=R,post=R);sp|P23229|ITA6_HUMAN(pre=R,post=R);	170;323;	192.11	0	6	142.404	1216.43	G04512XN	Hex(5)HexNAc(2)	1216.42	38.016	0.0083	0.0042	1.8011
NC2_Glyco.15204.15204.2	15204	16.26	775.696	3	ANHSGAVVLLK		1107.64	tr|C9JXX7|C9JXX7_HUMAN(pre=R,post=R);sp|P23229|ITA6_HUMAN(pre=R,post=R);	170;323;	227.414	0	5	152.506	1216.43	G04512XN	Hex(5)HexNAc(2)	1216.42	29.3748	0.0092	0.0042	1.8011
NC2_Glyco.15216.15216.3	15216	16.26	1061.78	3	HLLENSTASVSEAER		1641.8	tr|A0A3B3ISF9|A0A3B3ISF9_HUMAN(pre=K,post=K);tr|B4DKB2|B4DKB2_HUMAN(pre=K,post=K);tr|E9PJG1|E9PJG1_HUMAN(pre=K,post=K);sp|P42892|ECE1_HUMAN(pre=K,post=K);	150;166;52;166;	174.278	0.0077	6	169.134	1540.52	G92708ST	Hex(7)HexNAc(2)	1540.53	36.7695	0.0081	-0.0089	-2.803
NC2_Glyco.15263.15263.3	15263	16.31	1072.78	3	NITQIVGHSGCEAK	11,Carbamidomethyl(+57.0215);	1512.74	tr|A0A087WTY6|A0A087WTY6_HUMAN(pre=K,post=S);tr|A3KFI1|A3KFI1_HUMAN(pre=K,post=S);tr|A3KFI2|A3KFI2_HUMAN(pre=K,post=S);tr|A3KFI3|A3KFI3_HUMAN(pre=K,post=S);tr|A3KFI4|A3KFI4_HUMAN(pre=K,post=S);tr|A3KFI5|A3KFI5_HUMAN(pre=K,post=S);tr|E5RFZ1|E5RFZ1_HUMAN(pre=K,post=S);sp|P41271|NBL1_HUMAN(pre=K,post=S);	73;73;39;39;39;39;38;39;	330.785	0	6	144.865	1702.58	G40442UK	Hex(8)HexNAc(2)	1702.58	54.9434	0.0038	0.0036	1.1202
NC2_Glyco.15548.15548.2	15548	16.61	1485.61	2	ENATTDLLTK		1104.57	tr|K7EKL3|K7EKL3_HUMAN(pre=K,post=L);sp|P28799|GRN_HUMAN(pre=K,post=L);	79;265;	92.7878	0.0049	3	65.4964	1864.64	G84622HC	Hex(9)HexNAc(2)	1864.63	33.6889	0.0076	0.003	1.0183
NC2_Glyco.15576.15576.2	15576	16.65	1404.59	2	ENATTDLLTK		1104.57	tr|K7EKL3|K7EKL3_HUMAN(pre=K,post=L);sp|P28799|GRN_HUMAN(pre=K,post=L);	79;265;	123.13	0	5	82.5644	1702.6	G27933RJ	Hex(8)HexNAc(2)	1702.58	36.9799	0.0081	0.0139	4.9628
NC2_Glyco.15593.15593.3	15593	16.65	1404.59	2	ENATTDLLTK		1104.57	tr|K7EKL3|K7EKL3_HUMAN(pre=K,post=L);sp|P28799|GRN_HUMAN(pre=K,post=L);	79;265;	186.291	0	5	122.432	1702.6	G52894LG	Hex(8)HexNAc(2)	1702.58	53.9267	0.0074	0.0139	4.9628
NC2_Glyco.15620.15620.2	15620	16.7	1250.52	2	NITSWK		747.391	tr|K7EP71|K7EP71_HUMAN(pre=K,post=E);sp|Q7LGA3|HS2ST_HUMAN(pre=K,post=E);	69;127;	226.573	0.0026	5	130.791	1751.63	G18630TP	Hex(4)HexNAc(4)NeuAc(1)	1751.62	39.847	0.0086	0.0046	1.8522
NC2_Glyco.16367.16367.3	16367	17.48	1227.18	3	INATDADEPNTLNSK		1601.75	tr|A0A804HIA2|A0A804HIA2_HUMAN(pre=K,post=I);tr|A0A804HJ09|A0A804HJ09_HUMAN(pre=K,post=I);tr|A0A804HJQ3|A0A804HJQ3_HUMAN(pre=K,post=I);tr|A0A804HLK9|A0A804HLK9_HUMAN(pre=K,post=I);tr|J3KSI6|J3KSI6_HUMAN(pre=K,post=I);sp|Q14126|DSG2_HUMAN(pre=K,post=I);	182/193;126/137;126/137;126/137;182/193;182/193;	161.494	0.0026	5	204.467	2076.76	G91847ME	Hex(6)HexNAc(4)Fuc(2)	2076.75	59.2533	0.0041	0.0122	3.3171
NC2_Glyco.16371.16371.3	16371	17.48	1215.18	3	LLNINPNK		924.539	sp|P11279|LAMP1_HUMAN(pre=R,post=T);	261;	219.404	0	3	227.832	2717.97	G41774ZC	Hex(8)HexNAc(7)	2717.98	26.4762	0.0088	-0.0083	-2.2845
NC2_Glyco.16831.16831.4	16831	18	1093.47	3	LLNINPNK		924.539	sp|P11279|LAMP1_HUMAN(pre=R,post=T);	261;	157.758	0	5	137.339	2352.85	G14615WQ	Hex(7)HexNAc(6)	2352.85	24.0023	0.0085	0.0038	1.1637
NC2_Glyco.16867.16867.3	16867	18.05	1215.18	3	LLNINPNK		924.539	sp|P11279|LAMP1_HUMAN(pre=R,post=T);	261;	252.62	0.0086	4	213.109	2717.98	G41774ZC	Hex(8)HexNAc(7)	2717.98	31.2342	0.0097	-0.0027	-0.7357
NC2_Glyco.17013.17013.2	17013	18.18	1317.05	2	NISQVLEK		929.518	tr|H0YNC5|H0YNC5_HUMAN(pre=R,post=K);sp|O14672|ADA10_HUMAN(pre=R,post=K);	138;439;	150.664	0.0015	3	46.196	1702.58	G27933RJ	Hex(8)HexNAc(2)	1702.58	21.5224	0.0104	-0.0063	-2.4075
NC2_Glyco.17017.17017.2	17017	18.18	1317.05	2	NISQVLEK		929.518	tr|H0YNC5|H0YNC5_HUMAN(pre=R,post=K);sp|O14672|ADA10_HUMAN(pre=R,post=K);	138;439;	186.186	0.0015	3	101.792	1702.58	G40442UK	Hex(8)HexNAc(2)	1702.58	37.9038	0.0083	-0.0063	-2.4075
NC2_Glyco.17031.17031.3	17031	18.22	1172.82	3	INATDADEPNTLNSK		1601.75	tr|A0A804HIA2|A0A804HIA2_HUMAN(pre=K,post=I);tr|A0A804HJ09|A0A804HJ09_HUMAN(pre=K,post=I);tr|A0A804HJQ3|A0A804HJQ3_HUMAN(pre=K,post=I);tr|A0A804HLK9|A0A804HLK9_HUMAN(pre=K,post=I);tr|J3KSI6|J3KSI6_HUMAN(pre=K,post=I);sp|Q14126|DSG2_HUMAN(pre=K,post=I);	182/193;126/137;126/137;126/137;182/193;182/193;	243.032	0	5	237.098	1913.67	G79247QI	Hex(5)HexNAc(4)NeuAc(1)	1913.68	81.4925	0.0053	-0.0024	-0.6807
NC2_Glyco.17055.17055.2	17055	18.22	1398.09	2	NISQVLEK		929.518	tr|H0YNC5|H0YNC5_HUMAN(pre=R,post=K);sp|O14672|ADA10_HUMAN(pre=R,post=K);	138;439;	223.199	0	4	56.9391	1864.64	G84622HC	Hex(9)HexNAc(2)	1864.63	26.4762	0.0087	0.0081	2.9153
NC2_Glyco.17137.17137.2	17137	18.31	1395.6	2	LLNINPNK		924.539	sp|P11279|LAMP1_HUMAN(pre=R,post=T);	261;	187.687	0	4	176.935	1864.64	G45290DI	Hex(9)HexNAc(2)	1864.63	24.857	0.0086	0.0083	2.9723
NC2_Glyco.17141.17141.2	17141	18.31	1306.56	2	LNLTTDPK		900.492	tr|H3BM42|H3BM42_HUMAN(pre=K,post=F);tr|H3BQU9|H3BQU9_HUMAN(pre=K,post=F);tr|H3BRD8|H3BRD8_HUMAN(pre=K,post=F);sp|Q92896|GSLG1_HUMAN(pre=K,post=F);	165;165;128;165;	234.189	0	6	111.429	1710.61	G15683CN	Hex(5)HexNAc(3)NeuAc(1)	1710.6	99.6993	0.006	0.0109	4.1607
NC2_Glyco.17179.17179.2	17179	18.35	1457.14	2	LLNINPNK		924.539	sp|P11279|LAMP1_HUMAN(pre=R,post=T);	261;	346.908	0.0026	6	242.451	1987.72	G05478GN	Hex(6)HexNAc(5)	1987.71	42.699	0.009	0.0078	2.6756
NC2_Glyco.17269.17269.2	17269	18.44	1314.57	2	LLNINPNK		924.539	sp|P11279|LAMP1_HUMAN(pre=R,post=T);	261;	213.766	0	4	173.74	1702.59	G40442UK	Hex(8)HexNAc(2)	1702.58	24.6358	0.0085	0.0075	2.857
NC2_Glyco.17278.17278.5	17278	18.48	1093.47	3	LLNINPNK		924.539	sp|P11279|LAMP1_HUMAN(pre=R,post=T);	261;	114.249	0.0015	5	58.4601	2352.85	G14615WQ	Hex(7)HexNAc(6)	2352.85	14.0792	0.0121	0.0005	0.1581
NC2_Glyco.17283.17283.4	17283	18.48	1155.18	4	SHGCTAEGLCCHSECLGNCSQPDDPTK	4,Carbamidomethyl(+57.0215);10,Carbamidomethyl(+57.0215);11,Carbamidomethyl(+57.0215);15,Carbamidomethyl(+57.0215);19,Carbamidomethyl(+57.0215);	3076.18	sp|P06213|INSR_HUMAN(pre=K,post=C);	242;	368.204	0.0015	6	330.385	1540.51	G92708ST	Hex(7)HexNAc(2)	1540.53	3.615	0.082	-0.015	-3.2405
NC2_Glyco.17341.17341.3	17341	18.52	1093.47	3	LLNINPNK		924.539	sp|P11279|LAMP1_HUMAN(pre=R,post=T);	261;	135.631	0	5	49.6879	2352.84	G14615WQ	Hex(7)HexNAc(6)	2352.85	12.1304	0.012	-0.0013	-0.4006
NC2_Glyco.17418.17418.3	17418	18.61	971.76	3	LLNINPNK		924.539	sp|P11279|LAMP1_HUMAN(pre=R,post=T);	261;	218.964	0	6	196.527	1987.72	G05478GN	Hex(6)HexNAc(5)	1987.71	36.7261	0.0081	0.0055	1.9047
NC2_Glyco.17607.17607.2	17607	18.83	1155	2	NISQVLEK		929.518	tr|H0YNC5|H0YNC5_HUMAN(pre=R,post=K);sp|O14672|ADA10_HUMAN(pre=R,post=K);	138;439;	218.185	0	5	63.5615	1378.48	G51266ML	Hex(6)HexNAc(2)	1378.48	28.7755	0.009	0.0008	0.3675
NC2_Glyco.17763.17763.2	17763	18.96	1225.53	2	LNLTTDPK		900.492	tr|H3BM42|H3BM42_HUMAN(pre=K,post=F);tr|H3BQU9|H3BQU9_HUMAN(pre=K,post=F);tr|H3BRD8|H3BRD8_HUMAN(pre=K,post=F);sp|Q92896|GSLG1_HUMAN(pre=K,post=F);	165;165;128;165;	151.444	0.0041	6	104.732	1548.56	G41787AW	Hex(4)HexNAc(3)NeuAc(1)	1548.54	92.2607	0.0058	0.0105	4.3043
NC2_Glyco.17796.17796.3	17796	19	1214.15	3	MNITVK		704.389	tr|D6R9X8|D6R9X8_HUMAN(pre=R,post=N);sp|P26006|ITA3_HUMAN(pre=R,post=N);	107;107;	136.699	0	5	152.548	2935.03	G94979RS	Hex(7)HexNAc(6)NeuAc(2)	2935.04	69.5848	0.0046	-0.0079	-2.1841
NC2_Glyco.17894.17894.3	17894	19.13	1047.1	3	AAIPSALDTNSSK		1273.65	sp|Q08380|LG3BP_HUMAN(pre=K,post=S);	551;	313.223	0	5	156.807	1864.64	G71017QR	Hex(9)HexNAc(2)	1864.63	56.3428	0.0039	0.0073	2.3205
NC2_Glyco.17950.17950.2	17950	19.18	1489.12	2	AAIPSALDTNSSK		1273.65	sp|Q08380|LG3BP_HUMAN(pre=K,post=S);	551;	179.678	0.0041	5	118.615	1702.58	G27933RJ	Hex(8)HexNAc(2)	1702.58	35.7763	0.0079	-0.0011	-0.3847
NC2_Glyco.17956.17956.2	17956	19.18	1152.51	2	LLNINPNK		924.539	sp|P11279|LAMP1_HUMAN(pre=R,post=T);	261;	182.387	0	3	161.587	1378.47	G51266ML	Hex(6)HexNAc(2)	1378.48	27.289	0.0088	-0.0022	-0.9357
NC2_Glyco.18007.18007.2	18007	19.22	1152.51	2	LLNINPNK		924.539	sp|P11279|LAMP1_HUMAN(pre=R,post=T);	261;	180.423	0.0077	3	162.638	1378.47	G51266ML	Hex(6)HexNAc(2)	1378.48	24.1995	0.0085	-0.0065	-2.8439
NC2_Glyco.18041.18041.3	18041	19.26	971.756	3	LLNINPNK		924.539	sp|P11279|LAMP1_HUMAN(pre=R,post=T);	261;	243.901	0	6	207.069	1987.71	G05478GN	Hex(6)HexNAc(5)	1987.71	43.1233	0.0091	-0.006	-2.0564
NC2_Glyco.18043.18043.3	18043	19.26	1153.14	3	GNITEYQCHQYITK	8,Carbamidomethyl(+57.0215);	1753.81	tr|H3BM42|H3BM42_HUMAN(pre=R,post=M);tr|H3BQT1|H3BQT1_HUMAN(pre=R,post=M);tr|H3BQU9|H3BQU9_HUMAN(pre=R,post=M);sp|Q92896|GSLG1_HUMAN(pre=R,post=M);	210;11;210;210;	234.804	0	6	208.03	1702.58	G40442UK	Hex(8)HexNAc(2)	1702.58	62.9418	0.0043	0.0026	0.7422
NC2_Glyco.18077.18077.3	18077	19.3	1207.16	3	GNITEYQCHQYITK	8,Carbamidomethyl(+57.0215);	1753.81	tr|H3BM42|H3BM42_HUMAN(pre=R,post=M);tr|H3BQT1|H3BQT1_HUMAN(pre=R,post=M);tr|H3BQU9|H3BQU9_HUMAN(pre=R,post=M);sp|Q92896|GSLG1_HUMAN(pre=R,post=M);	210;11;210;210;	198.799	0	6	150.438	1864.64	G45290DI	Hex(9)HexNAc(2)	1864.63	44.2059	0.0093	0.0058	1.615
NC2_Glyco.18208.18208.2	18208	19.44	1073.98	2	NISQVLEK		929.518	tr|H0YNC5|H0YNC5_HUMAN(pre=R,post=K);sp|O14672|ADA10_HUMAN(pre=R,post=K);	138;439;	100.827	0	3	57.1941	1216.43	G04512XN	Hex(5)HexNAc(2)	1216.42	26.0304	0.0087	0.0046	2.1446
NC2_Glyco.18243.18243.2	18243	19.48	1274.57	2	LLNINPNK		924.539	sp|P11279|LAMP1_HUMAN(pre=R,post=T);	261;	282.48	0	6	245.431	1622.58	G05785ID	Hex(5)HexNAc(4)	1622.58	44.9591	0.0063	0.0033	1.2851
NC2_Glyco.18390.18390.4	18390	19.66	852.857	4	KWGHNITEFQQR		1542.77	sp|Q96HE7|ERO1A_HUMAN(pre=K,post=F);	280;	187.45	0.0077	6	206.196	1864.63	G45290DI	Hex(9)HexNAc(2)	1864.63	47.1875	0.0065	-0.005	-1.4543
NC2_Glyco.18535.18535.3	18535	19.79	1082.79	3	KWGHNITEFQQR		1542.77	sp|Q96HE7|ERO1A_HUMAN(pre=K,post=F);	280;	188.389	0	6	199.942	1702.57	G40442UK	Hex(8)HexNAc(2)	1702.58	75.3866	0.005	-0.0069	-2.114
NC2_Glyco.18537.18537.3	18537	19.79	1092.44	3	MNITVK		704.389	tr|D6R9X8|D6R9X8_HUMAN(pre=R,post=N);sp|P26006|ITA3_HUMAN(pre=R,post=N);	107;107;	95.5888	0.0049	5	87.573	2569.91	G14572XX	Hex(6)HexNAc(5)NeuAc(2)	2569.9	71.1746	0.0047	0.0064	1.9496
NC2_Glyco.18578.18578.3	18578	19.83	974.757	3	KWGHNITEFQQR		1542.77	sp|Q96HE7|ERO1A_HUMAN(pre=K,post=F);	280;	162.685	0	6	137.274	1378.48	G21284IS	Hex(6)HexNAc(2)	1378.48	50.9149	0.0069	0.0041	1.4064
NC2_Glyco.18579.18579.4	18579	19.83	812.346	4	KWGHNITEFQQR		1542.77	sp|Q96HE7|ERO1A_HUMAN(pre=K,post=F);	280;	166.336	0.0021	6	148.362	1702.59	G40442UK	Hex(8)HexNAc(2)	1702.58	33.7827	0.0076	0.0054	1.6756
NC2_Glyco.18656.18656.5	18656	19.92	1136.81	3	KWGHNITEFQQR		1542.77	sp|Q96HE7|ERO1A_HUMAN(pre=K,post=F);	280;	229.337	0.0026	5	209.954	1864.63	G45290DI	Hex(9)HexNAc(2)	1864.63	98.8827	0.006	-0.0006	-0.171
NC2_Glyco.18820.18820.2	18820	20.09	1155.01	2	QNISVTLR		929.529	sp|Q9H5V8|CDCP1_HUMAN(pre=K,post=T);	512;	218.227	0	6	141.468	1378.48	G21284IS	Hex(6)HexNAc(2)	1378.48	43.0074	0.0091	0.0035	1.5303
NC2_Glyco.18837.18837.2	18837	20.14	1092	2	LLNINPNK		924.539	sp|P11279|LAMP1_HUMAN(pre=R,post=T);	261;	391.887	0.0026	6	370.762	1257.45	G60634GK	Hex(4)HexNAc(3)	1257.45	58.2945	0.004	-0.0034	-1.5778
NC2_Glyco.18920.18920.3	18920	20.22	974.757	3	KWGHNITEFQQR		1542.77	sp|Q96HE7|ERO1A_HUMAN(pre=K,post=F);	280;	187.887	0.0038	6	167.858	1378.48	G21284IS	Hex(6)HexNAc(2)	1378.48	56.1432	0.0039	0.0054	1.8452
NC2_Glyco.18941.18941.3	18941	20.22	1269.85	3	INATDADEPNTLNSK		1601.75	tr|A0A804HIA2|A0A804HIA2_HUMAN(pre=K,post=I);tr|A0A804HJ09|A0A804HJ09_HUMAN(pre=K,post=I);tr|A0A804HJQ3|A0A804HJQ3_HUMAN(pre=K,post=I);tr|A0A804HLK9|A0A804HLK9_HUMAN(pre=K,post=I);tr|J3KSI6|J3KSI6_HUMAN(pre=K,post=I);sp|Q14126|DSG2_HUMAN(pre=K,post=I);	182/193;126/137;126/137;126/137;182/193;182/193;	238.792	0.0038	5	236.652	2204.79	G85478BZ	Hex(5)HexNAc(4)NeuAc(2)	2204.77	116.728	0	0.0149	3.9223
NC2_Glyco.19033.19033.3	19033	20.3	866.719	3	KWGHNITEFQQR		1542.77	sp|Q96HE7|ERO1A_HUMAN(pre=K,post=F);	280;	137.495	0.0015	6	137.848	1054.37	G41943OZ	Hex(4)HexNAc(2)	1054.37	30.4385	0.0094	-0.004	-1.5587
NC2_Glyco.19034.19034.2	19034	20.3	1179.52	2	VIYNLTEK		978.539	tr|A0A0C4DGP7|A0A0C4DGP7_HUMAN(pre=R,post=G);tr|K7ELZ9|K7ELZ9_HUMAN(pre=R,post=G);tr|K7EMW4|K7EMW4_HUMAN(pre=R,post=G);tr|K7ENM2|K7ENM2_HUMAN(pre=R,post=G);sp|Q969V3|NCLN_HUMAN(pre=R,post=G);	215;148;354;316;428;	199.61	0.0011	6	152.173	1378.48	G51266ML	Hex(6)HexNAc(2)	1378.48	30.7651	0.0095	0.0037	1.5559
NC2_Glyco.19042.19042.2	19042	20.35	1553.64	2	FINYNQTVSR		1240.62	sp|Q8N766|EMC1_HUMAN(pre=R,post=M);	913;	150.395	0.0015	5	114.487	1864.64	G45290DI	Hex(9)HexNAc(2)	1864.63	35.0118	0.0078	0.0074	2.3721
NC2_Glyco.19108.19108.2	19108	20.39	1179.52	2	VIYNLTEK		978.539	tr|A0A0C4DGP7|A0A0C4DGP7_HUMAN(pre=R,post=G);tr|K7ELZ9|K7ELZ9_HUMAN(pre=R,post=G);tr|K7EMW4|K7EMW4_HUMAN(pre=R,post=G);tr|K7ENM2|K7ENM2_HUMAN(pre=R,post=G);sp|Q969V3|NCLN_HUMAN(pre=R,post=G);	215;148;354;316;428;	223.44	0	6	142.86	1378.48	G51266ML	Hex(6)HexNAc(2)	1378.48	29.4492	0.0092	0.0034	1.4523
NC2_Glyco.19194.19194.3	19194	20.48	982.079	3	FINYNQTVSR		1240.62	sp|Q8N766|EMC1_HUMAN(pre=R,post=M);	913;	107.889	0.0026	5	154.328	1702.6	G27933RJ	Hex(8)HexNAc(2)	1702.58	43.3991	0.0092	0.0146	4.9602
NC2_Glyco.19208.19208.2	19208	20.52	1073.98	2	QNISVTLR		929.529	sp|Q9H5V8|CDCP1_HUMAN(pre=K,post=T);	512;	141.873	0.0015	5	112.088	1216.42	G47961RS	Hex(5)HexNAc(2)	1216.42	33.8307	0.0076	0.0014	0.6526
NC2_Glyco.19289.19289.2	19289	20.61	1186.98	2	NWNASFAGK		993.467	tr|B7Z5J4|B7Z5J4_HUMAN(pre=R,post=G);sp|Q9UI42|CBPA4_HUMAN(pre=R,post=G);	156;260;	191.153	0	5	70.1968	1378.48	G51266ML	Hex(6)HexNAc(2)	1378.48	33.4818	0.0075	0.0017	0.7065
NC2_Glyco.19506.19506.2	19506	20.83	1312.21	3	LLNINPNK		924.539	sp|P11279|LAMP1_HUMAN(pre=R,post=T);	261;	248.954	0	5	202	3009.07	G60170CX	Hex(8)HexNAc(7)NeuAc(1)	3009.07	48.456	0.0066	-0.001	-0.2628
NC2_Glyco.19560.19560.2	19560	20.87	1098.49	2	VIYNLTEK		978.539	tr|A0A0C4DGP7|A0A0C4DGP7_HUMAN(pre=R,post=G);tr|K7ELZ9|K7ELZ9_HUMAN(pre=R,post=G);tr|K7EMW4|K7EMW4_HUMAN(pre=R,post=G);tr|K7ENM2|K7ENM2_HUMAN(pre=R,post=G);sp|Q969V3|NCLN_HUMAN(pre=R,post=G);	215;148;354;316;428;	157.518	0.0077	4	107.868	1216.43	G47961RS	Hex(5)HexNAc(2)	1216.42	25.7111	0.0087	0.0062	2.8129
NC2_Glyco.19595.19595.2	19595	20.91	1584.15	2	EASIVGENETYPR		1463.69	sp|Q9UBV2|SE1L1_HUMAN(pre=R,post=A);	608;	150.451	0.0026	5	92.5475	1702.6	G82403CZ	Hex(8)HexNAc(2)	1702.58	35.1842	0.0078	0.014	4.429
NC2_Glyco.19673.19673.3	19673	21	1110.45	3	EASIVGENETYPR		1463.69	sp|Q9UBV2|SE1L1_HUMAN(pre=R,post=A);	608;	227.861	0.0081	5	210.922	1864.64	G45290DI	Hex(9)HexNAc(2)	1864.63	62.5421	0.0043	0.0063	1.9042
NC2_Glyco.19783.19783.2	19783	21.13	1400.03	2	NFSSCSAEDFEK	5,Carbamidomethyl(+57.0215);	1419.56	tr|A0A7I2V2E1|A0A7I2V2E1_HUMAN(pre=R,post=L);tr|A0A7I2V2Z6|A0A7I2V2Z6_HUMAN(pre=R,post=L);tr|A0A7I2V303|A0A7I2V303_HUMAN(pre=R,post=L);tr|A0A7I2V3B5|A0A7I2V3B5_HUMAN(pre=R,post=L);tr|A0A7I2V3C1|A0A7I2V3C1_HUMAN(pre=R,post=L);tr|A0A7I2V3W3|A0A7I2V3W3_HUMAN(pre=R,post=L);tr|A0A7I2V4B3|A0A7I2V4B3_HUMAN(pre=R,post=L);tr|A0A7I2V5N8|A0A7I2V5N8_HUMAN(pre=R,post=L);tr|A0A7I2YQ97|A0A7I2YQ97_HUMAN(pre=R,po…	381;381;381;381;381;381;381;381;381;381;381;381;	123.898	0.0081	4	216.758	1378.49	G51266ML	Hex(6)HexNAc(2)	1378.48	27.5255	0.0089	0.0117	4.1908
NC2_Glyco.19815.19815.3	19815	21.13	1036.1	3	LNLTTDPK		900.492	tr|H3BM42|H3BM42_HUMAN(pre=K,post=F);tr|H3BQU9|H3BQU9_HUMAN(pre=K,post=F);tr|H3BRD8|H3BRD8_HUMAN(pre=K,post=F);sp|Q92896|GSLG1_HUMAN(pre=K,post=F);	165;165;128;165;	153.54	0.0023	6	92.6025	2204.78	G85478BZ	Hex(5)HexNAc(4)NeuAc(2)	2204.77	83.0841	0.0054	0.0088	2.8402
NC2_Glyco.19820.19820.3	19820	21.18	1036.1	3	LNLTTDPK		900.492	tr|H3BM42|H3BM42_HUMAN(pre=K,post=F);tr|H3BQU9|H3BQU9_HUMAN(pre=K,post=F);tr|H3BRD8|H3BRD8_HUMAN(pre=K,post=F);sp|Q92896|GSLG1_HUMAN(pre=K,post=F);	165;165;128;165;	180.912	0	6	106.68	2204.78	G85478BZ	Hex(5)HexNAc(4)NeuAc(2)	2204.77	89.9853	0.0057	0.0063	2.0147
NC2_Glyco.20130.20130.3	20130	21.48	1190.5	3	LLNINPNK		924.539	sp|P11279|LAMP1_HUMAN(pre=R,post=T);	261;	165.402	0	5	90.9744	2643.94	G76073FF	Hex(7)HexNAc(6)NeuAc(1)	2643.94	30.7658	0.0095	0.0011	0.2985
NC2_Glyco.20312.20312.3	20312	21.7	1036.1	3	LNLTTDPK		900.492	tr|H3BM42|H3BM42_HUMAN(pre=K,post=F);tr|H3BQU9|H3BQU9_HUMAN(pre=K,post=F);tr|H3BRD8|H3BRD8_HUMAN(pre=K,post=F);sp|Q92896|GSLG1_HUMAN(pre=K,post=F);	165;165;128;165;	160.369	0.0011	5	87.2963	2204.78	G85478BZ	Hex(5)HexNAc(4)NeuAc(2)	2204.77	78.9323	0.0051	0.0125	4.0196
NC2_Glyco.20465.20465.2	20465	21.83	1429.1	2	QVYNLTVR		991.545	tr|A0A087WVP1|A0A087WVP1_HUMAN(pre=K,post=A);sp|Q14517|FAT1_HUMAN(pre=K,post=A);	998;998;	167.979	0.0092	5	161.756	1864.64	G45290DI	Hex(9)HexNAc(2)	1864.63	32.0167	0.0074	0.0074	2.5773
NC2_Glyco.20609.20609.4	20609	22.01	1068.8	3	LLNINPNK		924.539	sp|P11279|LAMP1_HUMAN(pre=R,post=T);	261;	203.77	0	5	238.681	2278.83	G02251YG	Hex(6)HexNAc(5)NeuAc(1)	2278.81	41.8417	0.0089	0.016	4.9891
NC2_Glyco.20675.20675.3	20675	22.06	1195.16	3	INTTADEKDPTNPFR		1717.83	sp|O14672|ADA10_HUMAN(pre=R,post=F);	278;	524.756	0	6	211.492	1864.64	G55423YK	Hex(9)HexNAc(2)	1864.63	68.3166	0.0045	0.0079	2.1951
NC2_Glyco.20743.20743.3	20743	22.14	1089.81	3	TGALTVQNTTQLR		1401.76	tr|A0A087WVP1|A0A087WVP1_HUMAN(pre=K,post=S);sp|Q14517|FAT1_HUMAN(pre=K,post=S);	1942;1940;	243.192	0.0069	6	228.54	1864.65	G45290DI	Hex(9)HexNAc(2)	1864.63	61.0061	0.0042	0.0146	4.4839
NC2_Glyco.20769.20769.3	20769	22.19	1321.51	3	NPCTSEQNCTSPFSYK	3,Carbamidomethyl(+57.0215);9,Carbamidomethyl(+57.0215);	1918.78	tr|A0A7I2V2F9|A0A7I2V2F9_HUMAN(pre=R,post=N);tr|A0A7I2V348|A0A7I2V348_HUMAN(pre=R,post=N);tr|A0A7I2V5T3|A0A7I2V5T3_HUMAN(pre=R,post=N);tr|A0A7I2V5Z8|A0A7I2V5Z8_HUMAN(pre=R,post=N);tr|C9JPK5|C9JPK5_HUMAN(pre=R,post=N);tr|E7EUI6|E7EUI6_HUMAN(pre=R,post=N);tr|H7C4K3|H7C4K3_HUMAN(pre=R,post=N);sp|P05556|ITB1_HUMAN(pre=R,post=N);	208;212;212;212;220;215;155;212;	206.741	0.0026	6	265.843	2042.73	G21984NX	Hex(4)HexNAc(4)NeuAc(2)	2042.72	38.5951	0.0084	0.0139	3.5032
NC2_Glyco.20788.20788.4	20788	22.19	992.892	4	VWQGHANASFCPHGYGCR	11,Carbamidomethyl(+57.0215);17,Carbamidomethyl(+57.0215);	2102.9	sp|O15230|LAMA5_HUMAN(pre=R,post=T);	1330;	273.546	0.0049	5	368.705	1864.64	G45290DI	Hex(9)HexNAc(2)	1864.63	29.0357	0.0091	0.0099	2.5037
NC2_Glyco.20795.20795.3	20795	22.19	1262.15	3	NPCTSEQNCTSPFSYK	3,Carbamidomethyl(+57.0215);9,Carbamidomethyl(+57.0215);	1918.78	tr|A0A7I2V2F9|A0A7I2V2F9_HUMAN(pre=R,post=N);tr|A0A7I2V348|A0A7I2V348_HUMAN(pre=R,post=N);tr|A0A7I2V5T3|A0A7I2V5T3_HUMAN(pre=R,post=N);tr|A0A7I2V5Z8|A0A7I2V5Z8_HUMAN(pre=R,post=N);tr|C9JPK5|C9JPK5_HUMAN(pre=R,post=N);tr|E7EUI6|E7EUI6_HUMAN(pre=R,post=N);tr|H7C4K3|H7C4K3_HUMAN(pre=R,post=N);sp|P05556|ITB1_HUMAN(pre=R,post=N);	208;212;212;212;220;215;155;212;	244.35	0	6	278.423	1864.64	G45290DI	Hex(9)HexNAc(2)	1864.63	29.4802	0.0092	0.0082	2.164
NC2_Glyco.20875.20875.3	20875	22.27	947.084	3	LLNINPNK		924.539	sp|P11279|LAMP1_HUMAN(pre=R,post=T);	261;	224.127	0	6	255.131	1913.69	G79247QI	Hex(5)HexNAc(4)NeuAc(1)	1913.68	47.8723	0.0065	0.0141	4.9759
NC2_Glyco.20876.20876.3	20876	22.27	1208.13	3	NPCTSEQNCTSPFSYK	3,Carbamidomethyl(+57.0215);9,Carbamidomethyl(+57.0215);	1918.78	tr|A0A7I2V2F9|A0A7I2V2F9_HUMAN(pre=R,post=N);tr|A0A7I2V348|A0A7I2V348_HUMAN(pre=R,post=N);tr|A0A7I2V5T3|A0A7I2V5T3_HUMAN(pre=R,post=N);tr|A0A7I2V5Z8|A0A7I2V5Z8_HUMAN(pre=R,post=N);tr|C9JPK5|C9JPK5_HUMAN(pre=R,post=N);tr|E7EUI6|E7EUI6_HUMAN(pre=R,post=N);tr|H7C4K3|H7C4K3_HUMAN(pre=R,post=N);sp|P05556|ITB1_HUMAN(pre=R,post=N);	208;212;212;212;220;215;155;212;	354.135	0	6	387.664	1702.59	G40442UK	Hex(8)HexNAc(2)	1702.58	57.5526	0.004	0.0067	1.8418
NC2_Glyco.20920.20920.2	20920	22.32	1553.18	2	TGALTVQNTTQLR		1401.76	tr|A0A087WVP1|A0A087WVP1_HUMAN(pre=K,post=S);sp|Q14517|FAT1_HUMAN(pre=K,post=S);	1942;1940;	124.793	0	5	119.114	1702.59	G40442UK	Hex(8)HexNAc(2)	1702.58	42.9198	0.0091	0.0109	3.4974
NC2_Glyco.20928.20928.3	20928	22.36	1035.79	3	TGALTVQNTTQLR		1401.76	tr|A0A087WVP1|A0A087WVP1_HUMAN(pre=K,post=S);sp|Q14517|FAT1_HUMAN(pre=K,post=S);	1942;1940;	292.1	0	6	195.689	1702.58	G40442UK	Hex(8)HexNAc(2)	1702.58	59.9279	0.0042	-0.0002	-0.0654
NC2_Glyco.21079.21079.2	21079	22.49	1534.66	2	NITIVTGAPR		1040.6	sp|P26006|ITA3_HUMAN(pre=K,post=H);	265;	167.779	0	4	102.711	2026.7	G72012QU	Hex(10)HexNAc(2)	2026.69	25.2782	0.0086	0.0151	4.9259
NC2_Glyco.21141.21141.3	21141	22.58	969.421	3	NITIVTGAPR		1040.6	sp|P26006|ITA3_HUMAN(pre=K,post=H);	265;	274.879	0	4	150.835	1864.64	G45290DI	Hex(9)HexNAc(2)	1864.63	26.8688	0.0088	0.0095	3.2561
NC2_Glyco.21178.21178.3	21178	22.62	1154.11	3	NPCTSEQNCTSPFSYK	3,Carbamidomethyl(+57.0215);9,Carbamidomethyl(+57.0215);	1918.78	tr|A0A7I2V2F9|A0A7I2V2F9_HUMAN(pre=R,post=N);tr|A0A7I2V348|A0A7I2V348_HUMAN(pre=R,post=N);tr|A0A7I2V5T3|A0A7I2V5T3_HUMAN(pre=R,post=N);tr|A0A7I2V5Z8|A0A7I2V5Z8_HUMAN(pre=R,post=N);tr|C9JPK5|C9JPK5_HUMAN(pre=R,post=N);tr|E7EUI6|E7EUI6_HUMAN(pre=R,post=N);tr|H7C4K3|H7C4K3_HUMAN(pre=R,post=N);sp|P05556|ITB1_HUMAN(pre=R,post=N);	208;212;212;212;220;215;155;212;	281.33	0	6	288.752	1540.54	G10122RQ	Hex(7)HexNAc(2)	1540.53	40.6748	0.0087	0.0115	3.3233
NC2_Glyco.21215.21215.3	21215	22.67	1094.11	3	WGHNITEFQQR		1414.67	sp|Q96HE7|ERO1A_HUMAN(pre=K,post=F);	280;	426.535	0	6	339.025	1864.64	G45290DI	Hex(9)HexNAc(2)	1864.63	139.952	0	0.0079	2.4154
NC2_Glyco.21297.21297.3	21297	22.76	1040.1	3	WGHNITEFQQR		1414.67	sp|Q96HE7|ERO1A_HUMAN(pre=K,post=F);	280;	391.248	0	6	350.738	1702.59	G40442UK	Hex(8)HexNAc(2)	1702.58	130.127	0	0.0079	2.5242
NC2_Glyco.21330.21330.3	21330	22.76	1056.15	3	IAPASNVSHTVVLR		1462.83	tr|E9PJ35|E9PJ35_HUMAN(pre=R,post=P);tr|E9PQI4|E9PQI4_HUMAN(pre=R,post=P);sp|P43308|SSRB_HUMAN(pre=R,post=P);	88;88;88;	649.243	0	6	523.383	1702.6	G40442UK	Hex(8)HexNAc(2)	1702.58	142.916	0	0.0152	4.8176
NC2_Glyco.21365.21365.3	21365	22.8	1453.62	2	NITIVTGAPR		1040.6	sp|P26006|ITA3_HUMAN(pre=K,post=H);	265;	146.018	0	3	164.476	1864.63	G84622HC	Hex(9)HexNAc(2)	1864.63	33.9906	0.0077	-0.001	-0.332
NC2_Glyco.21489.21489.3	21489	22.93	952.741	3	EAINITLDHK		1152.61	tr|C9JXZ0|C9JXZ0_HUMAN(pre=R,post=C);tr|E7ETU9|E7ETU9_HUMAN(pre=R,post=C);sp|O00469|PLOD2_HUMAN(pre=R,post=C);	181;154;209;	316.912	0	5	306.534	1702.59	G40442UK	Hex(8)HexNAc(2)	1702.58	102.41	0.0061	0.006	2.1048
NC2_Glyco.21495.21495.3	21495	22.93	952.741	3	EAINITLDHK		1152.61	tr|C9JXZ0|C9JXZ0_HUMAN(pre=R,post=C);tr|E7ETU9|E7ETU9_HUMAN(pre=R,post=C);sp|O00469|PLOD2_HUMAN(pre=R,post=C);	181;154;209;	252.412	0	5	233.879	1702.59	G40442UK	Hex(8)HexNAc(2)	1702.58	73.4111	0.0048	0.006	2.1048
NC2_Glyco.21589.21589.3	21589	23.06	1033.75	3	ELAVPDGYTNR		1233.6	tr|D6R9X8|D6R9X8_HUMAN(pre=R,post=T);sp|P26006|ITA3_HUMAN(pre=R,post=T);	86;86;	190.725	0	5	126.49	1864.63	G45290DI	Hex(9)HexNAc(2)	1864.63	34.4477	0.0077	-0.0045	-1.4529
NC2_Glyco.21617.21617.3	21617	23.06	1033.75	3	ELAVPDGYTNR		1233.6	tr|D6R9X8|D6R9X8_HUMAN(pre=R,post=T);sp|P26006|ITA3_HUMAN(pre=R,post=T);	86;86;	195.455	0	5	146.709	1864.63	G45290DI	Hex(9)HexNAc(2)	1864.63	42.8877	0.009	-0.0045	-1.4529
NC2_Glyco.21619.21619.4	21619	23.06	986.076	3	WGHNITEFQQR		1414.67	sp|Q96HE7|ERO1A_HUMAN(pre=K,post=F);	280;	101.112	0	6	172.334	1540.53	G92708ST	Hex(7)HexNAc(2)	1540.53	39.1948	0.0085	0.0041	1.3837
NC2_Glyco.21628.21628.3	21628	23.1	1089.12	3	EQINITLDHR		1237.64	sp|Q02809|PLOD1_HUMAN(pre=R,post=C);tr|Q5JXB7|Q5JXB7_HUMAN(pre=R,post=C);	197;197;	172.988	0	5	198.762	2026.68	G00588HO	Hex(10)HexNAc(2)	2026.69	131.354	0	-0.0053	-1.6228
NC2_Glyco.21645.21645.3	21645	23.1	986.077	3	WGHNITEFQQR		1414.67	sp|Q96HE7|ERO1A_HUMAN(pre=K,post=F);	280;	143.935	0	6	69.4974	1540.53	G92708ST	Hex(7)HexNAc(2)	1540.53	24.9017	0.0086	0.0063	2.139
NC2_Glyco.21692.21692.2	21692	23.14	1469.1	2	ELAVPDGYTNR		1233.6	tr|D6R9X8|D6R9X8_HUMAN(pre=R,post=T);sp|P26006|ITA3_HUMAN(pre=R,post=T);	86;86;	175.887	0	5	109.282	1702.59	G40442UK	Hex(8)HexNAc(2)	1702.58	36.0349	0.008	0.0115	3.9205
NC2_Glyco.21702.21702.3	21702	23.14	979.736	3	ELAVPDGYTNR		1233.6	tr|D6R9X8|D6R9X8_HUMAN(pre=R,post=T);sp|P26006|ITA3_HUMAN(pre=R,post=T);	86;86;	235.89	0	5	199.534	1702.59	G27933RJ	Hex(8)HexNAc(2)	1702.58	51.4158	0.007	0.0048	1.6295
NC2_Glyco.21716.21716.3	21716	23.19	1046.07	3	NPCTSEQNCTSPFSYK	3,Carbamidomethyl(+57.0215);9,Carbamidomethyl(+57.0215);	1918.78	tr|A0A7I2V2F9|A0A7I2V2F9_HUMAN(pre=R,post=N);tr|A0A7I2V348|A0A7I2V348_HUMAN(pre=R,post=N);tr|A0A7I2V5T3|A0A7I2V5T3_HUMAN(pre=R,post=N);tr|A0A7I2V5Z8|A0A7I2V5Z8_HUMAN(pre=R,post=N);tr|C9JPK5|C9JPK5_HUMAN(pre=R,post=N);tr|E7EUI6|E7EUI6_HUMAN(pre=R,post=N);tr|H7C4K3|H7C4K3_HUMAN(pre=R,post=N);sp|P05556|ITB1_HUMAN(pre=R,post=N);	208;212;212;212;220;215;155;212;	311.666	0	6	298.31	1216.41	G47961RS	Hex(5)HexNAc(2)	1216.42	35.7928	0.0079	-0.0089	-2.8324
NC2_Glyco.21748.21748.3	21748	23.23	932.061	3	WGHNITEFQQR		1414.67	sp|Q96HE7|ERO1A_HUMAN(pre=K,post=F);	280;	287.409	0	6	269.784	1378.49	G21284IS	Hex(6)HexNAc(2)	1378.48	81.8013	0.0054	0.0102	3.6508
NC2_Glyco.21756.21756.3	21756	23.23	1089.12	3	EQINITLDHR		1237.64	sp|Q02809|PLOD1_HUMAN(pre=R,post=C);tr|Q5JXB7|Q5JXB7_HUMAN(pre=R,post=C);	197;197;	156.718	0	5	133.583	2026.69	G00588HO	Hex(10)HexNAc(2)	2026.69	84.6405	0.0055	0.0026	0.7999
NC2_Glyco.21772.21772.3	21772	23.23	1035.1	3	EQINITLDHR		1237.64	sp|Q02809|PLOD1_HUMAN(pre=R,post=C);tr|Q5JXB7|Q5JXB7_HUMAN(pre=R,post=C);	197;197;	285.786	0.0015	6	278.914	1864.64	G55423YK	Hex(9)HexNAc(2)	1864.63	160.074	0	0.0067	2.1613
NC2_Glyco.21927.21927.3	21927	23.41	981.083	3	EQINITLDHR		1237.64	sp|Q02809|PLOD1_HUMAN(pre=R,post=C);tr|Q5JXB7|Q5JXB7_HUMAN(pre=R,post=C);	197;197;	211.361	0.0015	5	226.387	1702.59	G40442UK	Hex(8)HexNAc(2)	1702.58	101.049	0.0061	0.0054	1.8385
NC2_Glyco.21937.21937.2	21937	23.41	1210.54	2	NITIVTGAPR		1040.6	sp|P26006|ITA3_HUMAN(pre=K,post=H);	265;	123.472	0.0026	4	161.635	1378.48	G51266ML	Hex(6)HexNAc(2)	1378.48	29.973	0.0093	0.0008	0.3187
NC2_Glyco.22019.22019.2	22019	23.49	981.082	3	EQINITLDHR		1237.64	sp|Q02809|PLOD1_HUMAN(pre=R,post=C);tr|Q5JXB7|Q5JXB7_HUMAN(pre=R,post=C);	197;197;	166.464	0	5	163.145	1702.58	G40442UK	Hex(8)HexNAc(2)	1702.58	71.1982	0.0047	0.0006	0.2194
NC2_Glyco.22108.22108.3	22108	23.58	927.064	3	EQINITLDHR		1237.64	sp|Q02809|PLOD1_HUMAN(pre=R,post=C);tr|Q5JXB7|Q5JXB7_HUMAN(pre=R,post=C);	197;197;	195.228	0	5	242.668	1540.53	G92708ST	Hex(7)HexNAc(2)	1540.53	112.468	0	-0.0009	-0.3374
NC2_Glyco.22267.22267.3	22267	23.75	1376.21	3	LNSTHCQDINECAMPGVCR	6,Carbamidomethyl(+57.0215);12,Carbamidomethyl(+57.0215);18,Carbamidomethyl(+57.0215);	2260.94	tr|E9PKW1|E9PKW1_HUMAN(pre=R,post=H);sp|Q9NS15|LTBP3_HUMAN(pre=R,post=H);	260/268;349/357;	248.669	0	5	300.522	1864.65	G45290DI	Hex(9)HexNAc(2)	1864.63	36.6441	0.008	0.0196	4.7404
NC2_Glyco.22273.22273.3	22273	23.75	1132.81	3	ANESRLEEADQLYR		1692.81	sp|Q6ZXV5|TMTC3_HUMAN(pre=R,post=Q);	541;	154.452	0.0094	5	147.92	1702.59	G40442UK	Hex(8)HexNAc(2)	1702.58	56.6435	0.0039	0.0111	3.268
NC2_Glyco.22563.22563.3	22563	24.06	1024.77	3	ANESRLEEADQLYR		1692.81	sp|Q6ZXV5|TMTC3_HUMAN(pre=R,post=Q);	541;	194.022	0	6	163.029	1378.49	G21284IS	Hex(6)HexNAc(2)	1378.48	58.2147	0.004	0.0105	3.4172
NC2_Glyco.22649.22649.2	22649	24.19	1468.58	2	NVSCLWCNTNK	4,Carbamidomethyl(+57.0215);7,Carbamidomethyl(+57.0215);	1394.61	tr|A8MZH8|A8MZH8_HUMAN(pre=K,post=A);sp|P53801|PTTG_HUMAN(pre=K,post=A);	54;54;	167.411	0	5	144.562	1540.54	G10122RQ	Hex(7)HexNAc(2)	1540.53	34.6498	0.0077	0.0081	2.7522
NC2_Glyco.22656.22656.3	22656	24.19	1145.14	3	GLNLTEDTYKPR		1405.72	sp|Q08380|LG3BP_HUMAN(pre=K,post=I);	398;	119.591	0.0015	6	297.133	2026.69	G00588HO	Hex(10)HexNAc(2)	2026.69	111.766	0	0.0051	1.4929
NC2_Glyco.22675.22675.3	22675	24.19	979.39	3	NVSCLWCNTNK	4,Carbamidomethyl(+57.0215);7,Carbamidomethyl(+57.0215);	1394.61	tr|A8MZH8|A8MZH8_HUMAN(pre=K,post=A);sp|P53801|PTTG_HUMAN(pre=K,post=A);	54;54;	291.796	0	5	318.212	1540.54	G92708ST	Hex(7)HexNAc(2)	1540.53	49.6473	0.0067	0.0142	4.8273
NC2_Glyco.22679.22679.3	22679	24.19	1133.79	3	NHSCSEGQISIFR	4,Carbamidomethyl(+57.0215);	1533.7	sp|O75882|ATRN_HUMAN(pre=R,post=Y);	731;	299.142	0	6	213.62	1864.64	G45290DI	Hex(9)HexNAc(2)	1864.63	71.6954	0.0047	0.0014	0.412
NC2_Glyco.22902.22902.6	22902	24.45	1145.14	3	GLNLTEDTYKPR		1405.72	sp|Q08380|LG3BP_HUMAN(pre=K,post=I);	398;	246.027	0	6	258.343	2026.69	G00588HO	Hex(10)HexNAc(2)	2026.69	107.612	0.0063	0.0053	1.536
NC2_Glyco.22912.22912.3	22912	24.45	1351.88	3	LRNPCTSEQNCTSPFSYK	5,Carbamidomethyl(+57.0215);11,Carbamidomethyl(+57.0215);	2187.97	tr|A0A7I2V2F9|A0A7I2V2F9_HUMAN(pre=K,post=N);tr|A0A7I2V348|A0A7I2V348_HUMAN(pre=K,post=N);tr|A0A7I2V5T3|A0A7I2V5T3_HUMAN(pre=K,post=N);tr|A0A7I2V5Z8|A0A7I2V5Z8_HUMAN(pre=K,post=N);tr|C9JPK5|C9JPK5_HUMAN(pre=K,post=N);tr|E7EUI6|E7EUI6_HUMAN(pre=K,post=N);tr|H7C4K3|H7C4K3_HUMAN(pre=K,post=N);sp|P05556|ITB1_HUMAN(pre=K,post=N);	208;212;212;212;220;215;155;212;	161.604	0.0015	5	188.425	1864.65	G45290DI	Hex(9)HexNAc(2)	1864.63	31.1726	0.0096	0.0111	2.7482
NC2_Glyco.23000.23000.3	23000	24.54	1297.86	3	LRNPCTSEQNCTSPFSYK	5,Carbamidomethyl(+57.0215);11,Carbamidomethyl(+57.0215);	2187.97	tr|A0A7I2V2F9|A0A7I2V2F9_HUMAN(pre=K,post=N);tr|A0A7I2V348|A0A7I2V348_HUMAN(pre=K,post=N);tr|A0A7I2V5T3|A0A7I2V5T3_HUMAN(pre=K,post=N);tr|A0A7I2V5Z8|A0A7I2V5Z8_HUMAN(pre=K,post=N);tr|C9JPK5|C9JPK5_HUMAN(pre=K,post=N);tr|E7EUI6|E7EUI6_HUMAN(pre=K,post=N);tr|H7C4K3|H7C4K3_HUMAN(pre=K,post=N);sp|P05556|ITB1_HUMAN(pre=K,post=N);	208;212;212;212;220;215;155;212;	115.635	0	6	280.477	1702.59	G40442UK	Hex(8)HexNAc(2)	1702.58	54.9085	0.0038	0.01	2.5669
NC2_Glyco.23020.23020.3	23020	24.59	1020.1	3	VFGSQNLTTVK		1192.65	tr|A0A087WWI4|A0A087WWI4_HUMAN(pre=R,post=L);tr|A0A087X054|A0A087X054_HUMAN(pre=R,post=L);tr|A0A494C039|A0A494C039_HUMAN(pre=R,post=L);tr|E9PJ21|E9PJ21_HUMAN(pre=R,post=L);tr|K7EQK2|K7EQK2_HUMAN(pre=R,post=L);sp|Q9Y4L1|HYOU1_HUMAN(pre=R,post=L);	515;515;515;515;515;515;	163.978	0	5	247.417	1864.64	G84622HC	Hex(9)HexNAc(2)	1864.63	46.9519	0.0065	0.0037	1.214
NC2_Glyco.23045.23045.3	23045	24.59	1405.9	3	LRNPCTSEQNCTSPFSYK	5,Carbamidomethyl(+57.0215);11,Carbamidomethyl(+57.0215);	2187.97	tr|A0A7I2V2F9|A0A7I2V2F9_HUMAN(pre=K,post=N);tr|A0A7I2V348|A0A7I2V348_HUMAN(pre=K,post=N);tr|A0A7I2V5T3|A0A7I2V5T3_HUMAN(pre=K,post=N);tr|A0A7I2V5Z8|A0A7I2V5Z8_HUMAN(pre=K,post=N);tr|C9JPK5|C9JPK5_HUMAN(pre=K,post=N);tr|E7EUI6|E7EUI6_HUMAN(pre=K,post=N);tr|H7C4K3|H7C4K3_HUMAN(pre=K,post=N);sp|P05556|ITB1_HUMAN(pre=K,post=N);	208;212;212;212;220;215;155;212;	133.363	0.0015	5	206.08	2026.71	G72012QU	Hex(10)HexNAc(2)	2026.69	38.0597	0.0083	0.0209	4.9565
NC2_Glyco.23111.23111.2	23111	24.67	1286.57	2	VFGSQNLTTVK		1192.65	tr|A0A087WWI4|A0A087WWI4_HUMAN(pre=R,post=L);tr|A0A087X054|A0A087X054_HUMAN(pre=R,post=L);tr|A0A494C039|A0A494C039_HUMAN(pre=R,post=L);tr|E9PJ21|E9PJ21_HUMAN(pre=R,post=L);tr|K7EQK2|K7EQK2_HUMAN(pre=R,post=L);sp|Q9Y4L1|HYOU1_HUMAN(pre=R,post=L);	515;515;515;515;515;515;	270.168	0.0026	5	231.055	1378.48	G25710JB	Hex(6)HexNAc(2)	1378.48	41.169	0.0087	0.0069	2.6933
NC2_Glyco.23133.23133.3	23133	24.67	1078.43	3	GISYQMFGNHSK		1367.63	tr|A0A087WVP1|A0A087WVP1_HUMAN(pre=R,post=S);sp|Q14517|FAT1_HUMAN(pre=R,post=S);	2327;2325;	247.523	0	6	297.454	1864.63	G45290DI	Hex(9)HexNAc(2)	1864.63	100.293	0.006	-0.0062	-1.906
NC2_Glyco.23143.23143.5	23143	24.72	1020.1	3	VFGSQNLTTVK		1192.65	tr|A0A087WWI4|A0A087WWI4_HUMAN(pre=R,post=L);tr|A0A087X054|A0A087X054_HUMAN(pre=R,post=L);tr|A0A494C039|A0A494C039_HUMAN(pre=R,post=L);tr|E9PJ21|E9PJ21_HUMAN(pre=R,post=L);tr|K7EQK2|K7EQK2_HUMAN(pre=R,post=L);sp|Q9Y4L1|HYOU1_HUMAN(pre=R,post=L);	515;515;515;515;515;515;	200.252	0	6	290.098	1864.64	G45290DI	Hex(9)HexNAc(2)	1864.63	66.2221	0.0044	0.0033	1.0942
NC2_Glyco.23174.23174.3	23174	24.72	925.37	3	NVSCLWCNTNK	4,Carbamidomethyl(+57.0215);7,Carbamidomethyl(+57.0215);	1394.61	tr|A8MZH8|A8MZH8_HUMAN(pre=K,post=A);sp|P53801|PTTG_HUMAN(pre=K,post=A);	54;54;	170.733	0	4	273.897	1378.48	G21284IS	Hex(6)HexNAc(2)	1378.48	37.7117	0.0082	0.0062	2.2277
NC2_Glyco.23186.23186.4	23186	24.76	1286.57	2	VFGSQNLTTVK		1192.65	tr|A0A087WWI4|A0A087WWI4_HUMAN(pre=R,post=L);tr|A0A087X054|A0A087X054_HUMAN(pre=R,post=L);tr|A0A494C039|A0A494C039_HUMAN(pre=R,post=L);tr|E9PJ21|E9PJ21_HUMAN(pre=R,post=L);tr|K7EQK2|K7EQK2_HUMAN(pre=R,post=L);sp|Q9Y4L1|HYOU1_HUMAN(pre=R,post=L);	515;515;515;515;515;515;	190.42	0.0011	5	180.641	1378.48	G21284IS	Hex(6)HexNAc(2)	1378.48	42.163	0.0089	0.0023	0.8993
NC2_Glyco.23199.23199.2	23199	24.76	1448.63	2	VFGSQNLTTVK		1192.65	tr|A0A087WWI4|A0A087WWI4_HUMAN(pre=R,post=L);tr|A0A087X054|A0A087X054_HUMAN(pre=R,post=L);tr|A0A494C039|A0A494C039_HUMAN(pre=R,post=L);tr|E9PJ21|E9PJ21_HUMAN(pre=R,post=L);tr|K7EQK2|K7EQK2_HUMAN(pre=R,post=L);sp|Q9Y4L1|HYOU1_HUMAN(pre=R,post=L);	515;515;515;515;515;515;	177.331	0	5	201.317	1702.59	G82403CZ	Hex(8)HexNAc(2)	1702.58	36.545	0.008	0.0131	4.5389
NC2_Glyco.23200.23200.2	23200	24.76	1387.55	2	NVSCLWCNTNK	4,Carbamidomethyl(+57.0215);7,Carbamidomethyl(+57.0215);	1394.61	tr|A8MZH8|A8MZH8_HUMAN(pre=K,post=A);sp|P53801|PTTG_HUMAN(pre=K,post=A);	54;54;	65.1595	0.0015	3	262.529	1378.47	G21284IS	Hex(6)HexNAc(2)	1378.48	26.8094	0.0088	-0.0014	-0.5158
NC2_Glyco.23201.23201.3	23201	24.76	966.085	3	VFGSQNLTTVK		1192.65	tr|A0A087WWI4|A0A087WWI4_HUMAN(pre=R,post=L);tr|A0A087X054|A0A087X054_HUMAN(pre=R,post=L);tr|A0A494C039|A0A494C039_HUMAN(pre=R,post=L);tr|E9PJ21|E9PJ21_HUMAN(pre=R,post=L);tr|K7EQK2|K7EQK2_HUMAN(pre=R,post=L);sp|Q9Y4L1|HYOU1_HUMAN(pre=R,post=L);	515;515;515;515;515;515;	221.163	0	5	303.699	1702.59	G27933RJ	Hex(8)HexNAc(2)	1702.58	51.9608	0.0071	0.0065	2.2366
NC2_Glyco.23229.23229.2	23229	24.81	1205.55	2	VFGSQNLTTVK		1192.65	tr|A0A087WWI4|A0A087WWI4_HUMAN(pre=R,post=L);tr|A0A087X054|A0A087X054_HUMAN(pre=R,post=L);tr|A0A494C039|A0A494C039_HUMAN(pre=R,post=L);tr|E9PJ21|E9PJ21_HUMAN(pre=R,post=L);tr|K7EQK2|K7EQK2_HUMAN(pre=R,post=L);sp|Q9Y4L1|HYOU1_HUMAN(pre=R,post=L);	515;515;515;515;515;515;	220.763	0.0015	5	221.073	1216.43	G47961RS	Hex(5)HexNAc(2)	1216.42	38.5214	0.0084	0.0111	4.6245
NC2_Glyco.23234.23234.2	23234	24.81	1124.51	2	VFGSQNLTTVK		1192.65	tr|A0A087WWI4|A0A087WWI4_HUMAN(pre=R,post=L);tr|A0A087X054|A0A087X054_HUMAN(pre=R,post=L);tr|A0A494C039|A0A494C039_HUMAN(pre=R,post=L);tr|E9PJ21|E9PJ21_HUMAN(pre=R,post=L);tr|K7EQK2|K7EQK2_HUMAN(pre=R,post=L);sp|Q9Y4L1|HYOU1_HUMAN(pre=R,post=L);	515;515;515;515;515;515;	235.305	0	5	231.358	1054.37	G03546AH	Hex(4)HexNAc(2)	1054.37	39.3389	0.0085	-0.0041	-1.8133
NC2_Glyco.23277.23277.3	23277	24.85	983.09	3	GLNLTEDTYKPR		1405.72	sp|Q08380|LG3BP_HUMAN(pre=K,post=I);	398;	85.2436	0.0026	6	42.5135	1540.53	G92708ST	Hex(7)HexNAc(2)	1540.53	15.1798	0.0121	0.0006	0.2123
NC2_Glyco.23378.23378.4	23378	24.94	1529.65	2	VFGSQNLTTVK		1192.65	tr|A0A087WWI4|A0A087WWI4_HUMAN(pre=R,post=L);tr|A0A087X054|A0A087X054_HUMAN(pre=R,post=L);tr|A0A494C039|A0A494C039_HUMAN(pre=R,post=L);tr|E9PJ21|E9PJ21_HUMAN(pre=R,post=L);tr|K7EQK2|K7EQK2_HUMAN(pre=R,post=L);sp|Q9Y4L1|HYOU1_HUMAN(pre=R,post=L);	515;515;515;515;515;515;	306.69	0	6	199.924	1864.64	G55423YK	Hex(9)HexNAc(2)	1864.63	65.499	0.0044	0.0088	2.8866
NC2_Glyco.23449.23449.3	23449	25.02	1189.83	3	LRNPCTSEQNCTSPFSYK	5,Carbamidomethyl(+57.0215);11,Carbamidomethyl(+57.0215);	2187.97	tr|A0A7I2V2F9|A0A7I2V2F9_HUMAN(pre=K,post=N);tr|A0A7I2V348|A0A7I2V348_HUMAN(pre=K,post=N);tr|A0A7I2V5T3|A0A7I2V5T3_HUMAN(pre=K,post=N);tr|A0A7I2V5Z8|A0A7I2V5Z8_HUMAN(pre=K,post=N);tr|C9JPK5|C9JPK5_HUMAN(pre=K,post=N);tr|E7EUI6|E7EUI6_HUMAN(pre=K,post=N);tr|H7C4K3|H7C4K3_HUMAN(pre=K,post=N);sp|P05556|ITB1_HUMAN(pre=K,post=N);	208;212;212;212;220;215;155;212;	177.064	0	6	250.422	1378.49	G21284IS	Hex(6)HexNAc(2)	1378.48	44.4677	0.0093	0.0152	4.2745
NC2_Glyco.23483.23483.3	23483	25.07	1271.19	3	LRNPCTSEQNCTSPFSYK	5,Carbamidomethyl(+57.0215);11,Carbamidomethyl(+57.0215);	2187.97	tr|A0A7I2V2F9|A0A7I2V2F9_HUMAN(pre=K,post=N);tr|A0A7I2V348|A0A7I2V348_HUMAN(pre=K,post=N);tr|A0A7I2V5T3|A0A7I2V5T3_HUMAN(pre=K,post=N);tr|A0A7I2V5Z8|A0A7I2V5Z8_HUMAN(pre=K,post=N);tr|C9JPK5|C9JPK5_HUMAN(pre=K,post=N);tr|E7EUI6|E7EUI6_HUMAN(pre=K,post=N);tr|H7C4K3|H7C4K3_HUMAN(pre=K,post=N);sp|P05556|ITB1_HUMAN(pre=K,post=N);	208;212;212;212;220;215;155;212;	104.301	0.0016	6	143.393	1622.58	G05785ID	Hex(5)HexNAc(4)	1622.58	80.6795	0.0053	-0.0001	-0.0208
NC2_Glyco.23484.23484.3	23484	25.07	1189.83	3	LRNPCTSEQNCTSPFSYK	5,Carbamidomethyl(+57.0215);11,Carbamidomethyl(+57.0215);	2187.97	tr|A0A7I2V2F9|A0A7I2V2F9_HUMAN(pre=K,post=N);tr|A0A7I2V348|A0A7I2V348_HUMAN(pre=K,post=N);tr|A0A7I2V5T3|A0A7I2V5T3_HUMAN(pre=K,post=N);tr|A0A7I2V5Z8|A0A7I2V5Z8_HUMAN(pre=K,post=N);tr|C9JPK5|C9JPK5_HUMAN(pre=K,post=N);tr|E7EUI6|E7EUI6_HUMAN(pre=K,post=N);tr|H7C4K3|H7C4K3_HUMAN(pre=K,post=N);sp|P05556|ITB1_HUMAN(pre=K,post=N);	208;212;212;212;220;215;155;212;	211.352	0	6	232.538	1378.49	G51266ML	Hex(6)HexNAc(2)	1378.48	43.5767	0.0092	0.0125	3.4946
NC2_Glyco.23580.23580.2	23580	25.16	1306.52	2	NVSCLWCNTNK	4,Carbamidomethyl(+57.0215);7,Carbamidomethyl(+57.0215);	1394.61	tr|A8MZH8|A8MZH8_HUMAN(pre=K,post=A);sp|P53801|PTTG_HUMAN(pre=K,post=A);	54;54;	234.513	0	3	145.224	1216.43	G47961RS	Hex(5)HexNAc(2)	1216.42	30.8897	0.0095	0.0023	0.9
NC2_Glyco.23633.23633.2	23633	25.25	1367.6	2	VFGSQNLTTVK		1192.65	tr|A0A087WWI4|A0A087WWI4_HUMAN(pre=R,post=L);tr|A0A087X054|A0A087X054_HUMAN(pre=R,post=L);tr|A0A494C039|A0A494C039_HUMAN(pre=R,post=L);tr|E9PJ21|E9PJ21_HUMAN(pre=R,post=L);tr|K7EQK2|K7EQK2_HUMAN(pre=R,post=L);sp|Q9Y4L1|HYOU1_HUMAN(pre=R,post=L);	515;515;515;515;515;515;	282.656	0	5	221.512	1540.54	G28387ZC	Hex(7)HexNAc(2)	1540.53	42.2789	0.009	0.0095	3.4922
NC2_Glyco.23699.23699.3	23699	25.3	1135.81	3	LRNPCTSEQNCTSPFSYK	5,Carbamidomethyl(+57.0215);11,Carbamidomethyl(+57.0215);	2187.97	tr|A0A7I2V2F9|A0A7I2V2F9_HUMAN(pre=K,post=N);tr|A0A7I2V348|A0A7I2V348_HUMAN(pre=K,post=N);tr|A0A7I2V5T3|A0A7I2V5T3_HUMAN(pre=K,post=N);tr|A0A7I2V5Z8|A0A7I2V5Z8_HUMAN(pre=K,post=N);tr|C9JPK5|C9JPK5_HUMAN(pre=K,post=N);tr|E7EUI6|E7EUI6_HUMAN(pre=K,post=N);tr|H7C4K3|H7C4K3_HUMAN(pre=K,post=N);sp|P05556|ITB1_HUMAN(pre=K,post=N);	208;212;212;212;220;215;155;212;	196.564	0	6	220.701	1216.43	G47961RS	Hex(5)HexNAc(2)	1216.42	51.5529	0.0071	0.0085	2.4969
NC2_Glyco.23779.23779.2	23779	25.38	1286.57	2	VFGSQNLTTVK		1192.65	tr|A0A087WWI4|A0A087WWI4_HUMAN(pre=R,post=L);tr|A0A087X054|A0A087X054_HUMAN(pre=R,post=L);tr|A0A494C039|A0A494C039_HUMAN(pre=R,post=L);tr|E9PJ21|E9PJ21_HUMAN(pre=R,post=L);tr|K7EQK2|K7EQK2_HUMAN(pre=R,post=L);sp|Q9Y4L1|HYOU1_HUMAN(pre=R,post=L);	515;515;515;515;515;515;	149.059	0	5	199.522	1378.48	G25710JB	Hex(6)HexNAc(2)	1378.48	38.8214	0.0084	0.0059	2.3033
NC2_Glyco.24086.24086.3	24086	25.74	1185.51	3	LENITTGTYTIHAQK		1688.87	tr|A0A087WW46|A0A087WW46_HUMAN(pre=R,post=E);tr|A0A087X117|A0A087X117_HUMAN(pre=R,post=E);tr|A0A0G2JN29|A0A0G2JN29_HUMAN(pre=R,post=E);tr|A0A0G2JP90|A0A0G2JP90_HUMAN(pre=R,post=E);tr|A0A7I2V2Z5|A0A7I2V2Z5_HUMAN(pre=R,post=E);tr|A0A7I2V3P4|A0A7I2V3P4_HUMAN(pre=R,post=E);tr|A0A7I2V4D7|A0A7I2V4D7_HUMAN(pre=R,post=E);tr|A0A7I2V4T6|A0A7I2V4T6_HUMAN(pre=R,post=E);tr|A0A7I2V6B0|A0A7I2V6B0_HUMAN(pre=R,po…	202;369;369;202;369;309;369;323;369;369;369;369;369;	382.93	0	6	268.287	1864.64	G45290DI	Hex(9)HexNAc(2)	1864.63	73.1692	0.0048	0.0024	0.6793
NC2_Glyco.24208.24208.3	24208	25.87	1131.5	3	LENITTGTYTIHAQK		1688.87	tr|A0A087WW46|A0A087WW46_HUMAN(pre=R,post=E);tr|A0A087X117|A0A087X117_HUMAN(pre=R,post=E);tr|A0A0G2JN29|A0A0G2JN29_HUMAN(pre=R,post=E);tr|A0A0G2JP90|A0A0G2JP90_HUMAN(pre=R,post=E);tr|A0A7I2V2Z5|A0A7I2V2Z5_HUMAN(pre=R,post=E);tr|A0A7I2V3P4|A0A7I2V3P4_HUMAN(pre=R,post=E);tr|A0A7I2V4D7|A0A7I2V4D7_HUMAN(pre=R,post=E);tr|A0A7I2V4T6|A0A7I2V4T6_HUMAN(pre=R,post=E);tr|A0A7I2V6B0|A0A7I2V6B0_HUMAN(pre=R,po…	202;369;369;202;369;309;369;323;369;369;369;369;369;	510.932	0	6	310.557	1702.59	G40442UK	Hex(8)HexNAc(2)	1702.58	86.6577	0.0056	0.0109	3.2004
NC2_Glyco.24316.24316.3	24316	25.96	1077.48	3	LENITTGTYTIHAQK		1688.87	tr|A0A087WW46|A0A087WW46_HUMAN(pre=R,post=E);tr|A0A087X117|A0A087X117_HUMAN(pre=R,post=E);tr|A0A0G2JN29|A0A0G2JN29_HUMAN(pre=R,post=E);tr|A0A0G2JP90|A0A0G2JP90_HUMAN(pre=R,post=E);tr|A0A7I2V2Z5|A0A7I2V2Z5_HUMAN(pre=R,post=E);tr|A0A7I2V3P4|A0A7I2V3P4_HUMAN(pre=R,post=E);tr|A0A7I2V4D7|A0A7I2V4D7_HUMAN(pre=R,post=E);tr|A0A7I2V4T6|A0A7I2V4T6_HUMAN(pre=R,post=E);tr|A0A7I2V6B0|A0A7I2V6B0_HUMAN(pre=R,po…	202;369;369;202;369;309;369;323;369;369;369;369;369;	455.474	0	6	354.051	1540.53	G92708ST	Hex(7)HexNAc(2)	1540.53	79.2529	0.0052	0.0051	1.567
NC2_Glyco.24390.24390.2	24390	26.05	1189.51	2	FLSYNVTR		998.519	sp|Q8NBL1|PGLT1_HUMAN(pre=K,post=R);	373;	108.547	0.005	5	77.271	1378.48	G70613ZY	Hex(6)HexNAc(2)	1378.48	30.7469	0.0094	0.0035	1.4597
NC2_Glyco.24401.24401.3	24401	26.05	941.053	3	DLNETIHYMYK	9,Oxidation(+15.9949);	1441.65	tr|G3V4E4|G3V4E4_HUMAN(pre=K,post=H);sp|Q99538|LGMN_HUMAN(pre=K,post=H);	167;167;	192.968	0	6	190.216	1378.48	G21284IS	Hex(6)HexNAc(2)	1378.48	55.2296	0.0038	0.0071	2.5317
NC2_Glyco.24409.24409.3	24409	26.05	941.053	3	DLNETIHYMYK	9,Oxidation(+15.9949);	1441.65	tr|G3V4E4|G3V4E4_HUMAN(pre=K,post=H);sp|Q99538|LGMN_HUMAN(pre=K,post=H);	167;167;	215.535	0	6	167.854	1378.48	G21284IS	Hex(6)HexNAc(2)	1378.48	53.7879	0.0073	0.0071	2.5317
NC2_Glyco.24434.24434.4	24434	26.09	1124.84	3	KIPAINQTITEANEK		1668.9	sp|P11047|LAMC1_HUMAN(pre=R,post=T);	1395;	292.665	0.0015	6	277.461	1702.58	G40442UK	Hex(8)HexNAc(2)	1702.58	56.1096	0.0039	0.003	0.88
NC2_Glyco.24439.24439.3	24439	26.09	1307.85	3	KDTCTQECSYFNITK	4,Carbamidomethyl(+57.0215);8,Carbamidomethyl(+57.0215);	1893.82	tr|A0A7I2V2F9|A0A7I2V2F9_HUMAN(pre=K,post=V);tr|A0A7I2V348|A0A7I2V348_HUMAN(pre=K,post=V);tr|C9JPK5|C9JPK5_HUMAN(pre=K,post=V);tr|E7EUI6|E7EUI6_HUMAN(pre=K,post=V);tr|H7C4K3|H7C4K3_HUMAN(pre=K,post=V);sp|P05556|ITB1_HUMAN(pre=K,post=V);	665;669;677;672;612;669;	105.057	0.0016	6	265.198	2026.7	G72012QU	Hex(10)HexNAc(2)	2026.69	42.5526	0.009	0.0096	2.459
NC2_Glyco.24477.24477.3	24477	26.13	1253.83	3	KDTCTQECSYFNITK	4,Carbamidomethyl(+57.0215);8,Carbamidomethyl(+57.0215);	1893.82	tr|A0A7I2V2F9|A0A7I2V2F9_HUMAN(pre=K,post=V);tr|A0A7I2V348|A0A7I2V348_HUMAN(pre=K,post=V);tr|C9JPK5|C9JPK5_HUMAN(pre=K,post=V);tr|E7EUI6|E7EUI6_HUMAN(pre=K,post=V);tr|H7C4K3|H7C4K3_HUMAN(pre=K,post=V);sp|P05556|ITB1_HUMAN(pre=K,post=V);	665;669;677;672;612;669;	357.414	0	6	319.88	1864.64	G45290DI	Hex(9)HexNAc(2)	1864.63	59.8825	0.0041	0.0081	2.1533
NC2_Glyco.24480.24480.3	24480	26.13	1199.81	3	KDTCTQECSYFNITK	4,Carbamidomethyl(+57.0215);8,Carbamidomethyl(+57.0215);	1893.82	tr|A0A7I2V2F9|A0A7I2V2F9_HUMAN(pre=K,post=V);tr|A0A7I2V348|A0A7I2V348_HUMAN(pre=K,post=V);tr|C9JPK5|C9JPK5_HUMAN(pre=K,post=V);tr|E7EUI6|E7EUI6_HUMAN(pre=K,post=V);tr|H7C4K3|H7C4K3_HUMAN(pre=K,post=V);sp|P05556|ITB1_HUMAN(pre=K,post=V);	665;669;677;672;612;669;	293.499	0	6	300.103	1702.58	G40442UK	Hex(8)HexNAc(2)	1702.58	54.8429	0.0076	-0.0004	-0.1062
NC2_Glyco.24510.24510.3	24510	26.17	1124.84	3	KIPAINQTITEANEK		1668.9	sp|P11047|LAMC1_HUMAN(pre=R,post=T);	1395;	255.017	0	5	155.803	1702.59	G40442UK	Hex(8)HexNAc(2)	1702.58	47.603	0.0065	0.0103	3.0524
NC2_Glyco.24566.24566.3	24566	26.22	1023.46	3	LENITTGTYTIHAQK		1688.87	tr|A0A087WW46|A0A087WW46_HUMAN(pre=R,post=E);tr|A0A087X117|A0A087X117_HUMAN(pre=R,post=E);tr|A0A0G2JN29|A0A0G2JN29_HUMAN(pre=R,post=E);tr|A0A0G2JP90|A0A0G2JP90_HUMAN(pre=R,post=E);tr|A0A7I2V2Z5|A0A7I2V2Z5_HUMAN(pre=R,post=E);tr|A0A7I2V3P4|A0A7I2V3P4_HUMAN(pre=R,post=E);tr|A0A7I2V4D7|A0A7I2V4D7_HUMAN(pre=R,post=E);tr|A0A7I2V4T6|A0A7I2V4T6_HUMAN(pre=R,post=E);tr|A0A7I2V6B0|A0A7I2V6B0_HUMAN(pre=R,po…	202;369;369;202;369;309;369;323;369;369;369;369;369;	375.727	0	6	231.033	1378.49	G21284IS	Hex(6)HexNAc(2)	1378.48	58.3971	0.004	0.0106	3.4506
NC2_Glyco.24598.24598.2	24598	26.26	1034.94	2	NYTLWR		851.429	tr|A0A7P0T8I6|A0A7P0T8I6_HUMAN(pre=R,post=V);tr|A0A7P0T8X2|A0A7P0T8X2_HUMAN(pre=R,post=V);tr|A0A7P0T900|A0A7P0T900_HUMAN(pre=R,post=V);tr|A0A7P0T926|A0A7P0T926_HUMAN(pre=R,post=V);tr|A0A7P0T989|A0A7P0T989_HUMAN(pre=R,post=V);tr|A0A7P0T9G9|A0A7P0T9G9_HUMAN(pre=R,post=V);tr|A0A7P0T9U1|A0A7P0T9U1_HUMAN(pre=R,post=V);tr|A0A7P0TA25|A0A7P0TA25_HUMAN(pre=R,post=V);tr|A0A7P0TAD4|A0A7P0TAD4_HUMAN(pre=R,po…	215;184;184;184;170;215;184;184;184;184;184;184;184;184;184;184;	113.227	0.0026	3	48.7161	1216.43	G47961RS	Hex(5)HexNAc(2)	1216.42	22.2885	0.0104	0.0057	2.7411
NC2_Glyco.24607.24607.3	24607	26.26	1171.81	3	ELAVPDGYTNR		1233.6	tr|D6R9X8|D6R9X8_HUMAN(pre=R,post=T);sp|P26006|ITA3_HUMAN(pre=R,post=T);	86;86;	159.578	0.0015	4	99.5006	2278.81	G02251YG	Hex(6)HexNAc(5)NeuAc(1)	2278.81	49.4076	0.0067	0.0016	0.4626
NC2_Glyco.24632.24632.3	24632	26.31	1188.18	3	YKGLNLTEDTYKPR		1696.88	sp|Q08380|LG3BP_HUMAN(pre=R,post=I);	398;	188.974	0.0026	6	143.635	1864.63	G45290DI	Hex(9)HexNAc(2)	1864.63	33.2175	0.0075	-0.0033	-0.929
NC2_Glyco.24646.24646.5	24646	26.31	1077.47	3	LENITTGTYTIHAQK		1688.87	tr|A0A087WW46|A0A087WW46_HUMAN(pre=R,post=E);tr|A0A087X117|A0A087X117_HUMAN(pre=R,post=E);tr|A0A0G2JN29|A0A0G2JN29_HUMAN(pre=R,post=E);tr|A0A0G2JP90|A0A0G2JP90_HUMAN(pre=R,post=E);tr|A0A7I2V2Z5|A0A7I2V2Z5_HUMAN(pre=R,post=E);tr|A0A7I2V3P4|A0A7I2V3P4_HUMAN(pre=R,post=E);tr|A0A7I2V4D7|A0A7I2V4D7_HUMAN(pre=R,post=E);tr|A0A7I2V4T6|A0A7I2V4T6_HUMAN(pre=R,post=E);tr|A0A7I2V6B0|A0A7I2V6B0_HUMAN(pre=R,po…	202;369;369;202;369;309;369;323;369;369;369;369;369;	101.146	0.0015	6	327.646	1540.53	G10122RQ	Hex(7)HexNAc(2)	1540.53	48.7083	0.0066	-0.0021	-0.6551
NC2_Glyco.24691.24691.3	24691	26.35	1145.8	3	KDTCTQECSYFNITK	4,Carbamidomethyl(+57.0215);8,Carbamidomethyl(+57.0215);	1893.82	tr|A0A7I2V2F9|A0A7I2V2F9_HUMAN(pre=K,post=V);tr|A0A7I2V348|A0A7I2V348_HUMAN(pre=K,post=V);tr|C9JPK5|C9JPK5_HUMAN(pre=K,post=V);tr|E7EUI6|E7EUI6_HUMAN(pre=K,post=V);tr|H7C4K3|H7C4K3_HUMAN(pre=K,post=V);sp|P05556|ITB1_HUMAN(pre=K,post=V);	665;669;677;672;612;669;	119.139	0	6	235.685	1540.54	G92708ST	Hex(7)HexNAc(2)	1540.53	30.1596	0.0093	0.0118	3.447
NC2_Glyco.24713.24713.3	24713	26.39	1145.8	3	KDTCTQECSYFNITK	4,Carbamidomethyl(+57.0215);8,Carbamidomethyl(+57.0215);	1893.82	tr|A0A7I2V2F9|A0A7I2V2F9_HUMAN(pre=K,post=V);tr|A0A7I2V348|A0A7I2V348_HUMAN(pre=K,post=V);tr|C9JPK5|C9JPK5_HUMAN(pre=K,post=V);tr|E7EUI6|E7EUI6_HUMAN(pre=K,post=V);tr|H7C4K3|H7C4K3_HUMAN(pre=K,post=V);sp|P05556|ITB1_HUMAN(pre=K,post=V);	665;669;677;672;612;669;	122.393	0	6	271.964	1540.54	G92708ST	Hex(7)HexNAc(2)	1540.53	45.778	0.0063	0.0121	3.5334
NC2_Glyco.24848.24848.4	24848	26.53	850.875	4	YKGLNLTEDTYKPR		1696.88	sp|Q08380|LG3BP_HUMAN(pre=R,post=I);	398;	187.552	0	6	134.798	1702.59	G40442UK	Hex(8)HexNAc(2)	1702.58	18.5463	0.0103	0.0093	2.7241
NC2_Glyco.24905.24905.4	24905	26.62	1124.84	3	KIPAINQTITEANEK		1668.9	sp|P11047|LAMC1_HUMAN(pre=R,post=T);	1395;	250.025	0	5	225.596	1702.59	G40442UK	Hex(8)HexNAc(2)	1702.58	57.8693	0.004	0.0052	1.5318
NC2_Glyco.24926.24926.3	24926	26.62	1016.8	3	KIPAINQTITEANEK		1668.9	sp|P11047|LAMC1_HUMAN(pre=R,post=T);	1395;	233.267	0	5	277.375	1378.48	G21284IS	Hex(6)HexNAc(2)	1378.48	69.3406	0.0046	0.002	0.6448
NC2_Glyco.25000.25000.3	25000	26.71	1091.78	3	KDTCTQECSYFNITK	4,Carbamidomethyl(+57.0215);8,Carbamidomethyl(+57.0215);	1893.82	tr|A0A7I2V2F9|A0A7I2V2F9_HUMAN(pre=K,post=V);tr|A0A7I2V348|A0A7I2V348_HUMAN(pre=K,post=V);tr|C9JPK5|C9JPK5_HUMAN(pre=K,post=V);tr|E7EUI6|E7EUI6_HUMAN(pre=K,post=V);tr|H7C4K3|H7C4K3_HUMAN(pre=K,post=V);sp|P05556|ITB1_HUMAN(pre=K,post=V);	665;669;677;672;612;669;	238.476	0.0015	6	294.186	1378.48	G51266ML	Hex(6)HexNAc(2)	1378.48	50.556	0.0069	0.0055	1.6687
NC2_Glyco.25171.25171.2	25171	26.88	985.765	3	NITIVTGAPR		1040.6	sp|P26006|ITA3_HUMAN(pre=K,post=H);	265;	141.273	0	6	220.854	1913.68	G79247QI	Hex(5)HexNAc(4)NeuAc(1)	1913.68	58.2078	0.004	-0.0011	-0.3859
NC2_Glyco.25173.25173.3	25173	26.88	985.765	3	NITIVTGAPR		1040.6	sp|P26006|ITA3_HUMAN(pre=K,post=H);	265;	147.977	0	6	234.657	1913.68	G79247QI	Hex(5)HexNAc(4)NeuAc(1)	1913.68	64.7623	0.0043	-0.0011	-0.3859
NC2_Glyco.25294.25294.3	25294	27.02	1037.76	3	KDTCTQECSYFNITK	4,Carbamidomethyl(+57.0215);8,Carbamidomethyl(+57.0215);	1893.82	tr|A0A7I2V2F9|A0A7I2V2F9_HUMAN(pre=K,post=V);tr|A0A7I2V348|A0A7I2V348_HUMAN(pre=K,post=V);tr|C9JPK5|C9JPK5_HUMAN(pre=K,post=V);tr|E7EUI6|E7EUI6_HUMAN(pre=K,post=V);tr|H7C4K3|H7C4K3_HUMAN(pre=K,post=V);sp|P05556|ITB1_HUMAN(pre=K,post=V);	665;669;677;672;612;669;	151.501	0.0011	6	259.363	1216.43	G04512XN	Hex(5)HexNAc(2)	1216.42	38.1099	0.0083	0.0038	1.2357
NC2_Glyco.25454.25454.3	25454	27.19	999.777	3	NITIVTGAPR		1040.6	sp|P26006|ITA3_HUMAN(pre=K,post=H);	265;	117.88	0.0006	6	238.861	1955.71	G71156OO	Hex(4)HexNAc(5)Fuc(2)	1955.72	45.3159	0.0063	-0.0119	-3.9782
NC2_Glyco.25535.25535.3	25535	27.28	985.767	3	NITIVTGAPR		1040.6	sp|P26006|ITA3_HUMAN(pre=K,post=H);	265;	132.277	0	6	184.628	1913.68	G79247QI	Hex(5)HexNAc(4)NeuAc(1)	1913.68	61.1902	0.0042	0.0042	1.4115
NC2_Glyco.25540.25540.3	25540	27.28	985.767	3	NITIVTGAPR		1040.6	sp|P26006|ITA3_HUMAN(pre=K,post=H);	265;	247.176	0	6	232.368	1913.68	G79247QI	Hex(5)HexNAc(4)NeuAc(1)	1913.68	77.3665	0.0051	0.0042	1.4115
NC2_Glyco.25619.25619.3	25619	27.36	1210.85	3	NISGVVLADHSGAFHNK		1764.89	tr|H0Y3Z4|H0Y3Z4_HUMAN(pre=R,post=Y);tr|H0Y6T7|H0Y6T7_HUMAN(pre=R,post=Y);tr|Q5T205|Q5T205_HUMAN(pre=R,post=Y);sp|Q92542|NICA_HUMAN(pre=R,post=Y);	268;112;179;435;	181.814	0	6	174.432	1864.63	G45290DI	Hex(9)HexNAc(2)	1864.63	44.6256	0.0063	-0.0073	-2.0114
NC2_Glyco.25625.25625.4	25625	27.36	908.389	4	NISGVVLADHSGAFHNK		1764.89	tr|H0Y3Z4|H0Y3Z4_HUMAN(pre=R,post=Y);tr|H0Y6T7|H0Y6T7_HUMAN(pre=R,post=Y);tr|Q5T205|Q5T205_HUMAN(pre=R,post=Y);sp|Q92542|NICA_HUMAN(pre=R,post=Y);	268;112;179;435;	148.265	0.0026	4	117.766	1864.64	G45290DI	Hex(9)HexNAc(2)	1864.63	27.9581	0.0089	0.0019	0.5315
NC2_Glyco.25633.25633.3	25633	27.36	908.389	4	NISGVVLADHSGAFHNK		1764.89	tr|H0Y3Z4|H0Y3Z4_HUMAN(pre=R,post=Y);tr|H0Y6T7|H0Y6T7_HUMAN(pre=R,post=Y);tr|Q5T205|Q5T205_HUMAN(pre=R,post=Y);sp|Q92542|NICA_HUMAN(pre=R,post=Y);	268;112;179;435;	131.833	0.0038	4	150.252	1864.64	G45290DI	Hex(9)HexNAc(2)	1864.63	28.8908	0.009	0.0019	0.5315
NC2_Glyco.25647.25647.2	25647	27.41	1150.03	2	NITIVTGAPR		1040.6	sp|P26006|ITA3_HUMAN(pre=K,post=H);	265;	99.9882	0.0077	6	249.537	1257.44	G60634GK	Hex(4)HexNAc(3)	1257.45	51.3697	0.007	-0.009	-3.9319
NC2_Glyco.25770.25770.4	25770	27.54	867.877	4	NISGVVLADHSGAFHNK		1764.89	tr|H0Y3Z4|H0Y3Z4_HUMAN(pre=R,post=Y);tr|H0Y6T7|H0Y6T7_HUMAN(pre=R,post=Y);tr|Q5T205|Q5T205_HUMAN(pre=R,post=Y);sp|Q92542|NICA_HUMAN(pre=R,post=Y);	268;112;179;435;	103.663	0	3	125.142	1702.59	G40442UK	Hex(8)HexNAc(2)	1702.58	27.3179	0.0089	0.007	2.0123
NC2_Glyco.25827.25827.3	25827	27.58	1368.22	3	LRNPCTSEQNCTSPFSYK	5,Carbamidomethyl(+57.0215);11,Carbamidomethyl(+57.0215);	2187.97	tr|A0A7I2V2F9|A0A7I2V2F9_HUMAN(pre=K,post=N);tr|A0A7I2V348|A0A7I2V348_HUMAN(pre=K,post=N);tr|A0A7I2V5T3|A0A7I2V5T3_HUMAN(pre=K,post=N);tr|A0A7I2V5Z8|A0A7I2V5Z8_HUMAN(pre=K,post=N);tr|C9JPK5|C9JPK5_HUMAN(pre=K,post=N);tr|E7EUI6|E7EUI6_HUMAN(pre=K,post=N);tr|H7C4K3|H7C4K3_HUMAN(pre=K,post=N);sp|P05556|ITB1_HUMAN(pre=K,post=N);	208;212;212;212;220;215;155;212;	116.224	0.0015	5	96.6	1913.68	G79247QI	Hex(5)HexNAc(4)NeuAc(1)	1913.68	75.3712	0.005	0.0061	1.4895
NC2_Glyco.25992.25992.3	25992	27.76	1078.82	3	ANTTQPGIVEGGQVLK		1610.86	sp|P06756|ITAV_HUMAN(pre=K,post=C);	74;	276.028	0	5	134.239	1622.58	G06216GN	Hex(5)HexNAc(4)	1622.58	31.5001	0.0073	0.0016	0.4987
NC2_Glyco.26041.26041.2	26041	27.8	1358.58	2	DSLSINATNIK		1174.62	tr|E9PFD7|E9PFD7_HUMAN(pre=K,post=H);sp|P00533|EGFR_HUMAN(pre=K,post=H);tr|Q504U8|Q504U8_HUMAN(pre=K,post=H);	307;352;307;	60.484	0.0011	4	92.9082	1540.53	G10122RQ	Hex(7)HexNAc(2)	1540.53	30.6578	0.0094	0.0004	0.1574
NC2_Glyco.26123.26123.2	26123	27.89	1258.04	2	ENVGIYNLSK		1135.59	tr|A0A087WW46|A0A087WW46_HUMAN(pre=R,post=G);tr|A0A087X117|A0A087X117_HUMAN(pre=R,post=G);tr|A0A0G2JN29|A0A0G2JN29_HUMAN(pre=R,post=G);tr|A0A0G2JP90|A0A0G2JP90_HUMAN(pre=R,post=G);tr|A0A7I2V2Z5|A0A7I2V2Z5_HUMAN(pre=R,post=G);tr|A0A7I2V3P4|A0A7I2V3P4_HUMAN(pre=R,post=G);tr|A0A7I2V4D7|A0A7I2V4D7_HUMAN(pre=R,post=G);tr|A0A7I2V4T6|A0A7I2V4T6_HUMAN(pre=R,post=G);tr|A0A7I2V6B0|A0A7I2V6B0_HUMAN(pre=R,po…	451;618;618;451;618;558;618;572;618;618;618;618;618;	212.987	0.0015	5	69.3511	1378.48	G51266ML	Hex(6)HexNAc(2)	1378.48	35.916	0.0079	0.0064	2.5643
NC2_Glyco.26177.26177.3	26177	27.98	1011.13	3	ANTTQPGIVEGGQVLK		1610.86	sp|P06756|ITAV_HUMAN(pre=K,post=C);	74;	357.022	0	5	273.701	1419.51	G13592VY	Hex(5)HexNAc(3)	1419.5	67.2505	0.0045	0.0084	2.7857
NC2_Glyco.26286.26286.2	26286	28.07	1277.56	2	DSLSINATNIK		1174.62	tr|E9PFD7|E9PFD7_HUMAN(pre=K,post=H);sp|P00533|EGFR_HUMAN(pre=K,post=H);tr|Q504U8|Q504U8_HUMAN(pre=K,post=H);	307;352;307;	181.689	0	5	84.8282	1378.48	G51266ML	Hex(6)HexNAc(2)	1378.48	30.8142	0.0095	0.0056	2.2115
NC2_Glyco.26359.26359.2	26359	28.16	1444.59	2	GEYFVNVTTR		1184.58	sp|P17301|ITA2_HUMAN(pre=K,post=I);	1074;	162.068	0.0026	5	64.4955	1702.59	G82403CZ	Hex(8)HexNAc(2)	1702.58	30.7296	0.0094	0.0074	2.5557
NC2_Glyco.26519.26519.2	26519	28.33	1363.56	2	GEYFVNVTTR		1184.58	sp|P17301|ITA2_HUMAN(pre=K,post=I);	1074;	156.618	0.005	5	75.5669	1540.53	G28387ZC	Hex(7)HexNAc(2)	1540.53	34.2117	0.0077	0.0021	0.7608
NC2_Glyco.26607.26607.2	26607	28.42	1196.53	2	DSLSINATNIK		1174.62	tr|E9PFD7|E9PFD7_HUMAN(pre=K,post=H);sp|P00533|EGFR_HUMAN(pre=K,post=H);tr|Q504U8|Q504U8_HUMAN(pre=K,post=H);	307;352;307;	189.991	0.0011	5	78.4273	1216.42	G47961RS	Hex(5)HexNAc(2)	1216.42	29.5402	0.0092	0.002	0.8572
NC2_Glyco.26742.26742.3	26742	28.55	1258.16	3	GNSTHGCSSEETFLIDCR	7,Carbamidomethyl(+57.0215);17,Carbamidomethyl(+57.0215);	2068.86	tr|M0QYR6|M0QYR6_HUMAN(pre=K,post=G);tr|M0QYS6|M0QYS6_HUMAN(pre=K,post=G);tr|M0R0Y4|M0R0Y4_HUMAN(pre=K,post=G);tr|M0R383|M0R383_HUMAN(pre=K,post=G);sp|Q03405|UPAR_HUMAN(pre=K,post=G);	197;111;156;97;222;	404.023	0	6	303.098	1702.59	G40442UK	Hex(8)HexNAc(2)	1702.58	42.9769	0.0091	0.0081	2.1411
NC2_Glyco.26914.26914.2	26914	28.77	1282.54	2	GEYFVNVTTR		1184.58	sp|P17301|ITA2_HUMAN(pre=K,post=I);	1074;	126.535	0.0072	5	63.4507	1378.48	G51266ML	Hex(6)HexNAc(2)	1378.48	31.6357	0.0073	0.0002	0.0724
NC2_Glyco.26941.26941.2	26941	28.77	1384.08	2	GEYFVNVTTR		1184.58	sp|P17301|ITA2_HUMAN(pre=K,post=I);	1074;	101.32	0	6	90.6189	1581.57	G30514JJ	Hex(6)HexNAc(3)	1581.56	41.7872	0.0089	0.0138	4.9901
NC2_Glyco.27189.27189.2	27189	29.04	1201.51	2	GEYFVNVTTR		1184.58	sp|P17301|ITA2_HUMAN(pre=K,post=I);	1074;	93.8885	0	5	64.5683	1216.43	G91471TQ	Hex(5)HexNAc(2)	1216.42	32.7566	0.0074	0.0039	1.6299
NC2_Glyco.27301.27301.3	27301	29.17	1150.12	3	GNSTHGCSSEETFLIDCR	7,Carbamidomethyl(+57.0215);17,Carbamidomethyl(+57.0215);	2068.86	tr|M0QYR6|M0QYR6_HUMAN(pre=K,post=G);tr|M0QYS6|M0QYS6_HUMAN(pre=K,post=G);tr|M0R0Y4|M0R0Y4_HUMAN(pre=K,post=G);tr|M0R383|M0R383_HUMAN(pre=K,post=G);sp|Q03405|UPAR_HUMAN(pre=K,post=G);	197;111;156;97;222;	251.29	0	6	294.884	1378.48	G21284IS	Hex(6)HexNAc(2)	1378.48	41.3033	0.0088	0.0031	0.8933
NC2_Glyco.27551.27551.3	27551	29.43	1008.76	3	GHTLTLNFTR		1158.61	sp|P11279|LAMP1_HUMAN(pre=R,post=N);	103;	127.894	0	5	96.6385	1864.64	G45290DI	Hex(9)HexNAc(2)	1864.63	28.0178	0.009	0.0106	3.5171
NC2_Glyco.27805.27805.2	27805	29.7	954.74	3	GHTLTLNFTR		1158.61	sp|P11279|LAMP1_HUMAN(pre=R,post=N);	103;	134.773	0	5	72.002	1702.58	G40442UK	Hex(8)HexNAc(2)	1702.58	17.9016	0.0102	0.0011	0.3703
NC2_Glyco.27809.27809.3	27809	29.7	900.724	3	GHTLTLNFTR		1158.61	sp|P11279|LAMP1_HUMAN(pre=R,post=N);	103;	323.884	0	5	306.481	1540.53	G92708ST	Hex(7)HexNAc(2)	1540.53	88.4125	0.0056	0.0061	2.2613
NC2_Glyco.27831.27831.3	27831	29.74	954.744	3	GHTLTLNFTR		1158.61	sp|P11279|LAMP1_HUMAN(pre=R,post=N);	103;	102.007	0.0041	5	46.3558	1702.6	G40442UK	Hex(8)HexNAc(2)	1702.58	19.9137	0.0103	0.0139	4.8622
NC2_Glyco.27872.27872.3	27872	29.79	1277.54	3	SQNDTVTPDVWYTSKPK		1964.95	tr|Q7Z6V2|Q7Z6V2_HUMAN(pre=R,post=E);sp|Q9BTY2|FUCO2_HUMAN(pre=R,post=E);	56;377;	267.269	0	6	268.686	1864.65	G45290DI	Hex(9)HexNAc(2)	1864.63	43.1205	0.0091	0.0117	3.064
NC2_Glyco.27875.27875.2	27875	29.79	1465.6	2	YNGTVGLWR		1064.54	tr|A0A0R4J2F2|A0A0R4J2F2_HUMAN(pre=R,post=R);tr|D6R9S8|D6R9S8_HUMAN(pre=R,post=R);tr|D6RA76|D6RA76_HUMAN(pre=R,post=R);tr|D6RAZ7|D6RAZ7_HUMAN(pre=R,post=R);tr|D6RC11|D6RC11_HUMAN(pre=R,post=R);tr|D6RCE6|D6RCE6_HUMAN(pre=R,post=R);tr|D6RCR8|D6RCR8_HUMAN(pre=R,post=R);tr|D6RD48|D6RD48_HUMAN(pre=R,post=R);tr|D6RDI6|D6RDI6_HUMAN(pre=R,post=R);tr|D6RDP6|D6RDP6_HUMAN(pre=R,post=R);tr|D6RDY1|D6RDY1_HUMA…	95;72;72;72;72;50;72;72;72;72;72;72;72;50;25;72;	97.1407	0.0095	5	73.6389	1864.65	G45290DI	Hex(9)HexNAc(2)	1864.63	27.2439	0.0088	0.0141	4.802
NC2_Glyco.27876.27876.2	27876	29.79	1350.59	2	GHTLTLNFTR		1158.61	sp|P11279|LAMP1_HUMAN(pre=R,post=N);	103;	215.535	0	5	178.337	1540.54	G92708ST	Hex(7)HexNAc(2)	1540.53	49.8417	0.0068	0.0133	4.9344
NC2_Glyco.27899.27899.2	27899	29.83	1350.58	2	GHTLTLNFTR		1158.61	sp|P11279|LAMP1_HUMAN(pre=R,post=N);	103;	219.965	0	5	166.448	1540.53	G92708ST	Hex(7)HexNAc(2)	1540.53	44.5699	0.0063	0.0004	0.1502
NC2_Glyco.27915.27915.3	27915	29.83	1036.11	3	GHTLTLNFTR		1158.61	sp|P11279|LAMP1_HUMAN(pre=R,post=N);	103;	212.635	0	6	198.511	1946.69	G79066ZG	Hex(7)HexNAc(4)	1946.69	90.6266	0.0057	0.0014	0.4565
NC2_Glyco.27975.27975.2	27975	29.88	1384.57	2	YNGTVGLWR		1064.54	tr|A0A0R4J2F2|A0A0R4J2F2_HUMAN(pre=R,post=R);tr|D6R9S8|D6R9S8_HUMAN(pre=R,post=R);tr|D6RA76|D6RA76_HUMAN(pre=R,post=R);tr|D6RAZ7|D6RAZ7_HUMAN(pre=R,post=R);tr|D6RC11|D6RC11_HUMAN(pre=R,post=R);tr|D6RCE6|D6RCE6_HUMAN(pre=R,post=R);tr|D6RCR8|D6RCR8_HUMAN(pre=R,post=R);tr|D6RD48|D6RD48_HUMAN(pre=R,post=R);tr|D6RDI6|D6RDI6_HUMAN(pre=R,post=R);tr|D6RDP6|D6RDP6_HUMAN(pre=R,post=R);tr|D6RDY1|D6RDY1_HUMA…	95;72;72;72;72;50;72;72;72;72;72;72;72;50;25;72;	96.2332	0	5	83.0521	1702.59	G82403CZ	Hex(8)HexNAc(2)	1702.58	32.8383	0.0074	0.0108	3.9078
NC2_Glyco.28003.28003.3	28003	29.92	1223.52	3	SQNDTVTPDVWYTSKPK		1964.95	tr|Q7Z6V2|Q7Z6V2_HUMAN(pre=R,post=E);sp|Q9BTY2|FUCO2_HUMAN(pre=R,post=E);	56;377;	189.398	0	6	194.076	1702.59	G40442UK	Hex(8)HexNAc(2)	1702.58	39.6885	0.0085	0.0109	2.9854
NC2_Glyco.28080.28080.6	28080	30.01	914.398	3	GHTLTLNFTR		1158.61	sp|P11279|LAMP1_HUMAN(pre=R,post=N);	103;	98.6525	0	5	111.731	1581.56	G30514JJ	Hex(6)HexNAc(3)	1581.56	46.5601	0.0064	0.0022	0.8156
NC2_Glyco.28117.28117.3	28117	30.05	1270.18	3	KDTCTQECSYFNITK	4,Carbamidomethyl(+57.0215);8,Carbamidomethyl(+57.0215);	1893.82	tr|A0A7I2V2F9|A0A7I2V2F9_HUMAN(pre=K,post=V);tr|A0A7I2V348|A0A7I2V348_HUMAN(pre=K,post=V);tr|C9JPK5|C9JPK5_HUMAN(pre=K,post=V);tr|E7EUI6|E7EUI6_HUMAN(pre=K,post=V);tr|H7C4K3|H7C4K3_HUMAN(pre=K,post=V);sp|P05556|ITB1_HUMAN(pre=K,post=V);	665;669;677;672;612;669;	109.627	0	6	172.513	1913.69	G79247QI	Hex(5)HexNAc(4)NeuAc(1)	1913.68	91.9029	0.0058	0.0174	4.5745
NC2_Glyco.28172.28172.3	28172	30.1	846.708	3	GHTLTLNFTR		1158.61	sp|P11279|LAMP1_HUMAN(pre=R,post=N);	103;	336.451	0	5	401.688	1378.49	G25710JB	Hex(6)HexNAc(2)	1378.48	88.3941	0.0056	0.011	4.3219
NC2_Glyco.28268.28268.4	28268	30.23	917.432	4	IAPASNVSHTVVLRPLK		1801.06	tr|E9PJ35|E9PJ35_HUMAN(pre=R,post=A);tr|E9PQI4|E9PQI4_HUMAN(pre=R,post=A);sp|P43308|SSRB_HUMAN(pre=R,post=A);	88;88;88;	409.836	0	6	447.267	1864.64	G45290DI	Hex(9)HexNAc(2)	1864.63	58.8651	0.0041	0.0076	2.0739
NC2_Glyco.28269.28269.2	28269	30.23	1303.54	2	YNGTVGLWR		1064.54	tr|A0A0R4J2F2|A0A0R4J2F2_HUMAN(pre=R,post=R);tr|D6R9S8|D6R9S8_HUMAN(pre=R,post=R);tr|D6RA76|D6RA76_HUMAN(pre=R,post=R);tr|D6RAZ7|D6RAZ7_HUMAN(pre=R,post=R);tr|D6RC11|D6RC11_HUMAN(pre=R,post=R);tr|D6RCE6|D6RCE6_HUMAN(pre=R,post=R);tr|D6RCR8|D6RCR8_HUMAN(pre=R,post=R);tr|D6RD48|D6RD48_HUMAN(pre=R,post=R);tr|D6RDI6|D6RDI6_HUMAN(pre=R,post=R);tr|D6RDP6|D6RDP6_HUMAN(pre=R,post=R);tr|D6RDY1|D6RDY1_HUMA…	95;72;72;72;72;50;72;72;72;72;72;72;72;50;25;72;	121.548	0	5	81.9098	1540.53	G28387ZC	Hex(7)HexNAc(2)	1540.53	28.8316	0.009	0.0031	1.1772
NC2_Glyco.28289.28289.2	28289	30.23	1270.18	3	KDTCTQECSYFNITK	4,Carbamidomethyl(+57.0215);8,Carbamidomethyl(+57.0215);	1893.82	tr|A0A7I2V2F9|A0A7I2V2F9_HUMAN(pre=K,post=V);tr|A0A7I2V348|A0A7I2V348_HUMAN(pre=K,post=V);tr|C9JPK5|C9JPK5_HUMAN(pre=K,post=V);tr|E7EUI6|E7EUI6_HUMAN(pre=K,post=V);tr|H7C4K3|H7C4K3_HUMAN(pre=K,post=V);sp|P05556|ITB1_HUMAN(pre=K,post=V);	665;669;677;672;612;669;	341.383	0	6	226.546	1913.69	G79247QI	Hex(5)HexNAc(4)NeuAc(1)	1913.68	97.4831	0.006	0.0145	3.805
NC2_Glyco.28301.28301.3	28301	30.23	1276.93	3	IAPASNVSHTVVLRPLK		1801.06	tr|E9PJ35|E9PJ35_HUMAN(pre=R,post=A);tr|E9PQI4|E9PQI4_HUMAN(pre=R,post=A);sp|P43308|SSRB_HUMAN(pre=R,post=A);	88;88;88;	175.11	0.0021	6	349.257	2026.7	G00588HO	Hex(10)HexNAc(2)	2026.69	69.5737	0.0046	0.01	2.6011
NC2_Glyco.28340.28340.4	28340	30.27	917.432	4	IAPASNVSHTVVLRPLK		1801.06	tr|E9PJ35|E9PJ35_HUMAN(pre=R,post=A);tr|E9PQI4|E9PQI4_HUMAN(pre=R,post=A);sp|P43308|SSRB_HUMAN(pre=R,post=A);	88;88;88;	301.661	0	6	548.545	1864.64	G84622HC	Hex(9)HexNAc(2)	1864.63	57.5246	0.004	0.0088	2.4141
NC2_Glyco.28349.28349.4	28349	30.32	957.944	4	IAPASNVSHTVVLRPLK		1801.06	tr|E9PJ35|E9PJ35_HUMAN(pre=R,post=A);tr|E9PQI4|E9PQI4_HUMAN(pre=R,post=A);sp|P43308|SSRB_HUMAN(pre=R,post=A);	88;88;88;	368.959	0	6	375.056	2026.69	G00588HO	Hex(10)HexNAc(2)	2026.69	57.2188	0.004	0.0029	0.7503
NC2_Glyco.28352.28352.4	28352	30.32	876.92	4	IAPASNVSHTVVLRPLK		1801.06	tr|E9PJ35|E9PJ35_HUMAN(pre=R,post=A);tr|E9PQI4|E9PQI4_HUMAN(pre=R,post=A);sp|P43308|SSRB_HUMAN(pre=R,post=A);	88;88;88;	157.806	0	6	452.114	1702.59	G27933RJ	Hex(8)HexNAc(2)	1702.58	53.8863	0.0074	0.0107	3.0608
NC2_Glyco.28373.28373.3	28373	30.32	1060.86	3	IAPASNVSHTVVLRPLK		1801.06	tr|E9PJ35|E9PJ35_HUMAN(pre=R,post=A);tr|E9PQI4|E9PQI4_HUMAN(pre=R,post=A);sp|P43308|SSRB_HUMAN(pre=R,post=A);	88;88;88;	472.866	0	6	353.546	1378.49	G21284IS	Hex(6)HexNAc(2)	1378.48	55.6703	0.0038	0.0105	3.292
NC2_Glyco.28374.28374.3	28374	30.32	1222.91	3	IAPASNVSHTVVLRPLK		1801.06	tr|E9PJ35|E9PJ35_HUMAN(pre=R,post=A);tr|E9PQI4|E9PQI4_HUMAN(pre=R,post=A);sp|P43308|SSRB_HUMAN(pre=R,post=A);	88;88;88;	160.323	0	6	538.672	1864.65	G45290DI	Hex(9)HexNAc(2)	1864.63	49.5145	0.0067	0.0128	3.4927
NC2_Glyco.28411.28411.3	28411	30.36	1006.84	3	IAPASNVSHTVVLRPLK		1801.06	tr|E9PJ35|E9PJ35_HUMAN(pre=R,post=A);tr|E9PQI4|E9PQI4_HUMAN(pre=R,post=A);sp|P43308|SSRB_HUMAN(pre=R,post=A);	88;88;88;	500.739	0	6	420.513	1216.43	G47961RS	Hex(5)HexNAc(2)	1216.42	57.3572	0.004	0.0047	1.5603
NC2_Glyco.28422.28422.3	28422	30.36	1168.89	3	IAPASNVSHTVVLRPLK		1801.06	tr|E9PJ35|E9PJ35_HUMAN(pre=R,post=A);tr|E9PQI4|E9PQI4_HUMAN(pre=R,post=A);sp|P43308|SSRB_HUMAN(pre=R,post=A);	88;88;88;	121.663	0	6	423.142	1702.59	G40442UK	Hex(8)HexNAc(2)	1702.58	33.3409	0.0075	0.0043	1.2353
NC2_Glyco.28437.28437.4	28437	30.41	836.406	4	IAPASNVSHTVVLRPLK		1801.06	tr|E9PJ35|E9PJ35_HUMAN(pre=R,post=A);tr|E9PQI4|E9PQI4_HUMAN(pre=R,post=A);sp|P43308|SSRB_HUMAN(pre=R,post=A);	88;88;88;	308.068	0	6	373.088	1540.54	G10122RQ	Hex(7)HexNAc(2)	1540.53	46.5884	0.0064	0.0103	3.0827
NC2_Glyco.28457.28457.3	28457	30.41	1114.87	3	IAPASNVSHTVVLRPLK		1801.06	tr|E9PJ35|E9PJ35_HUMAN(pre=R,post=A);tr|E9PQI4|E9PQI4_HUMAN(pre=R,post=A);sp|P43308|SSRB_HUMAN(pre=R,post=A);	88;88;88;	218.578	0	6	275.978	1540.53	G92708ST	Hex(7)HexNAc(2)	1540.53	28.8391	0.009	0.005	1.4897
NC2_Glyco.28467.28467.2	28467	30.41	1222.91	3	IAPASNVSHTVVLRPLK		1801.06	tr|E9PJ35|E9PJ35_HUMAN(pre=R,post=A);tr|E9PQI4|E9PQI4_HUMAN(pre=R,post=A);sp|P43308|SSRB_HUMAN(pre=R,post=A);	88;88;88;	619.629	0	6	440.66	1864.65	G45290DI	Hex(9)HexNAc(2)	1864.63	95.4775	0.0059	0.0126	3.4333
NC2_Glyco.28472.28472.3	28472	30.45	952.814	3	IAPASNVSHTVVLRPLK		1801.06	tr|E9PJ35|E9PJ35_HUMAN(pre=R,post=A);tr|E9PQI4|E9PQI4_HUMAN(pre=R,post=A);sp|P43308|SSRB_HUMAN(pre=R,post=A);	88;88;88;	393.357	0	6	284.831	1054.36	G41943OZ	Hex(4)HexNAc(2)	1054.37	35.8439	0.0079	-0.0068	-2.3972
NC2_Glyco.28487.28487.3	28487	30.45	914.4	3	GHTLTLNFTR		1158.61	sp|P11279|LAMP1_HUMAN(pre=R,post=N);	103;	161.701	0	5	130.791	1581.56	G30514JJ	Hex(6)HexNAc(3)	1581.56	42.904	0.0091	0.0081	2.9667
NC2_Glyco.28488.28488.2	28488	30.45	1359.6	2	LLNNLTSIK		1014.61	sp|P11047|LAMC1_HUMAN(pre=K,post=I);	650;	248.418	0.0011	5	191.601	1702.59	G82403CZ	Hex(8)HexNAc(2)	1702.58	33.6649	0.0076	0.0048	1.7794
NC2_Glyco.28489.28489.3	28489	30.45	792.688	3	GHTLTLNFTR		1158.61	sp|P11279|LAMP1_HUMAN(pre=R,post=N);	103;	376.957	0	6	295.978	1216.43	G04512XN	Hex(5)HexNAc(2)	1216.42	53.7231	0.0073	0.0058	2.4563
NC2_Glyco.28491.28491.3	28491	30.45	917.433	4	IAPASNVSHTVVLRPLK		1801.06	tr|E9PJ35|E9PJ35_HUMAN(pre=R,post=A);tr|E9PQI4|E9PQI4_HUMAN(pre=R,post=A);sp|P43308|SSRB_HUMAN(pre=R,post=A);	88;88;88;	416.446	0	6	293.731	1864.65	G45290DI	Hex(9)HexNAc(2)	1864.63	43.7227	0.0092	0.011	3.0135
NC2_Glyco.28498.28498.3	28498	30.45	860.383	3	GHTLTLNFTR		1158.61	sp|P11279|LAMP1_HUMAN(pre=R,post=N);	103;	146.349	0	5	132.486	1419.51	G14889WU	Hex(5)HexNAc(3)	1419.5	34.1938	0.0077	0.0094	3.63
NC2_Glyco.28507.28507.2	28507	30.45	1168.89	3	IAPASNVSHTVVLRPLK		1801.06	tr|E9PJ35|E9PJ35_HUMAN(pre=R,post=A);tr|E9PQI4|E9PQI4_HUMAN(pre=R,post=A);sp|P43308|SSRB_HUMAN(pre=R,post=A);	88;88;88;	604.619	0	6	423.849	1702.58	G40442UK	Hex(8)HexNAc(2)	1702.58	83.5042	0.0054	0.0007	0.1901
NC2_Glyco.28554.28554.2	28554	30.54	1188.53	2	GHTLTLNFTR		1158.61	sp|P11279|LAMP1_HUMAN(pre=R,post=N);	103;	270.053	0	5	191.175	1216.43	G91471TQ	Hex(5)HexNAc(2)	1216.42	55.0353	0.0038	0.0088	3.7099
NC2_Glyco.28577.28577.3	28577	30.54	952.819	3	IAPASNVSHTVVLRPLK		1801.06	tr|E9PJ35|E9PJ35_HUMAN(pre=R,post=A);tr|E9PQI4|E9PQI4_HUMAN(pre=R,post=A);sp|P43308|SSRB_HUMAN(pre=R,post=A);	88;88;88;	363.993	0	6	218.507	1054.38	G41943OZ	Hex(4)HexNAc(2)	1054.37	30.3478	0.0094	0.0066	2.2961
NC2_Glyco.28620.28620.3	28620	30.58	917.432	4	IAPASNVSHTVVLRPLK		1801.06	tr|E9PJ35|E9PJ35_HUMAN(pre=R,post=A);tr|E9PQI4|E9PQI4_HUMAN(pre=R,post=A);sp|P43308|SSRB_HUMAN(pre=R,post=A);	88;88;88;	341.82	0	6	302.477	1864.64	G45290DI	Hex(9)HexNAc(2)	1864.63	45.4657	0.0063	0.0086	2.3475
NC2_Glyco.28639.28639.2	28639	30.63	792.689	3	GHTLTLNFTR		1158.61	sp|P11279|LAMP1_HUMAN(pre=R,post=N);	103;	324.037	0	6	324.284	1216.43	G91471TQ	Hex(5)HexNAc(2)	1216.42	75.2545	0.0049	0.0072	3.0107
NC2_Glyco.28737.28737.3	28737	30.72	1188.53	2	GHTLTLNFTR		1158.61	sp|P11279|LAMP1_HUMAN(pre=R,post=N);	103;	227.924	0	6	176.175	1216.42	G04512XN	Hex(5)HexNAc(2)	1216.42	60.8231	0.0042	0.0005	0.2259
NC2_Glyco.28757.28757.4	28757	30.76	917.432	4	IAPASNVSHTVVLRPLK		1801.06	tr|E9PJ35|E9PJ35_HUMAN(pre=R,post=A);tr|E9PQI4|E9PQI4_HUMAN(pre=R,post=A);sp|P43308|SSRB_HUMAN(pre=R,post=A);	88;88;88;	202.317	0	6	337.735	1864.64	G45290DI	Hex(9)HexNAc(2)	1864.63	50.32	0.0068	0.0067	1.8147
NC2_Glyco.28829.28829.3	28829	30.81	1060.85	3	IAPASNVSHTVVLRPLK		1801.06	tr|E9PJ35|E9PJ35_HUMAN(pre=R,post=A);tr|E9PQI4|E9PQI4_HUMAN(pre=R,post=A);sp|P43308|SSRB_HUMAN(pre=R,post=A);	88;88;88;	270.523	0.0015	6	348.789	1378.48	G21284IS	Hex(6)HexNAc(2)	1378.48	48.0839	0.0066	0.0078	2.4391
NC2_Glyco.28839.28839.4	28839	30.85	876.918	4	IAPASNVSHTVVLRPLK		1801.06	tr|E9PJ35|E9PJ35_HUMAN(pre=R,post=A);tr|E9PQI4|E9PQI4_HUMAN(pre=R,post=A);sp|P43308|SSRB_HUMAN(pre=R,post=A);	88;88;88;	245.004	0.0015	6	382.804	1702.58	G40442UK	Hex(8)HexNAc(2)	1702.58	49.6533	0.0067	0.0027	0.7613
NC2_Glyco.28886.28886.4	28886	30.89	1114.87	3	IAPASNVSHTVVLRPLK		1801.06	tr|E9PJ35|E9PJ35_HUMAN(pre=R,post=A);tr|E9PQI4|E9PQI4_HUMAN(pre=R,post=A);sp|P43308|SSRB_HUMAN(pre=R,post=A);	88;88;88;	93.8117	0	6	99.4203	1540.52	G92708ST	Hex(7)HexNAc(2)	1540.53	18.3433	0.0102	-0.0045	-1.3597
NC2_Glyco.28922.28922.4	28922	30.94	836.406	4	IAPASNVSHTVVLRPLK		1801.06	tr|E9PJ35|E9PJ35_HUMAN(pre=R,post=A);tr|E9PQI4|E9PQI4_HUMAN(pre=R,post=A);sp|P43308|SSRB_HUMAN(pre=R,post=A);	88;88;88;	229.649	0	5	260.083	1540.54	G92708ST	Hex(7)HexNAc(2)	1540.53	31.0576	0.0096	0.0081	2.4252
NC2_Glyco.28955.28955.3	28955	30.94	1061.47	3	SQNDTVTPDVWYTSKPK		1964.95	tr|Q7Z6V2|Q7Z6V2_HUMAN(pre=R,post=E);sp|Q9BTY2|FUCO2_HUMAN(pre=R,post=E);	56;377;	128.697	0.0026	6	178.316	1216.43	G04512XN	Hex(5)HexNAc(2)	1216.42	30.4201	0.0094	0.0077	2.4209
NC2_Glyco.29038.29038.3	29038	31.02	1222.91	3	IAPASNVSHTVVLRPLK		1801.06	tr|E9PJ35|E9PJ35_HUMAN(pre=R,post=A);tr|E9PQI4|E9PQI4_HUMAN(pre=R,post=A);sp|P43308|SSRB_HUMAN(pre=R,post=A);	88;88;88;	62.4192	0.0011	6	90.7626	1864.65	G45290DI	Hex(9)HexNAc(2)	1864.63	23.6913	0.0084	0.0168	4.5916
NC2_Glyco.29145.29145.3	29145	31.16	738.669	3	GHTLTLNFTR		1158.61	sp|P11279|LAMP1_HUMAN(pre=R,post=N);	103;	280.12	0	4	268.036	1054.37	G41943OZ	Hex(4)HexNAc(2)	1054.37	47.9253	0.0065	0.0018	0.8237
NC2_Glyco.29345.29345.5	29345	31.38	1117.01	2	ESNITVLIK		1015.59	sp|Q9H5V8|CDCP1_HUMAN(pre=R,post=L);	39;	272.268	0	3	179.844	1216.42	G91471TQ	Hex(5)HexNAc(2)	1216.42	34.6948	0.0078	-0.0007	-0.3194
NC2_Glyco.29360.29360.2	29360	31.38	1117.01	2	ESNITVLIK		1015.59	sp|Q9H5V8|CDCP1_HUMAN(pre=R,post=L);	39;	347.358	0	5	207.742	1216.42	G47961RS	Hex(5)HexNAc(2)	1216.42	29.88	0.0092	-0.0007	-0.3194
NC2_Glyco.29939.29939.3	29939	32	1317.54	3	DDAGNYTCIASNGPQGQIR	8,Carbamidomethyl(+57.0215);	2035.9	sp|Q13308|PTK7_HUMAN(pre=R,post=A);	567;	174.63	0	5	151.696	1913.68	G79247QI	Hex(5)HexNAc(4)NeuAc(1)	1913.68	51.2866	0.007	0.0063	1.5905
NC2_Glyco.30187.30187.3	30187	32.27	1002.1	3	NSTIEAANLAGLK		1300.7	sp|P48723|HSP13_HUMAN(pre=R,post=I);	184;	452.022	0	6	289.39	1702.59	G27933RJ	Hex(8)HexNAc(2)	1702.58	54.1814	0.0074	0.0069	2.2835
NC2_Glyco.30336.30336.3	30336	32.44	1141.14	3	NHSIFLADINQER		1555.77	tr|A0A286YFE3|A0A286YFE3_HUMAN(pre=R,post=G);tr|A0A286YFF7|A0A286YFF7_HUMAN(pre=R,post=G);tr|A0A286YFL8|A0A286YFL8_HUMAN(pre=R,post=G);tr|A0A2C9F2P4|A0A2C9F2P4_HUMAN(pre=R,post=G);tr|E9PIA8|E9PIA8_HUMAN(pre=R,post=G);sp|P50897|PPT1_HUMAN(pre=R,post=G);tr|Q5T0S4|Q5T0S4_HUMAN(pre=R,post=G);	197;226;190;196;120;197;197;	215.908	0	6	165.731	1864.62	G45290DI	Hex(9)HexNAc(2)	1864.63	56.6844	0.0039	-0.0112	-3.2876
NC2_Glyco.30375.30375.2	30375	32.49	1453.56	2	FMFMEEGANK		1202.51	tr|J3QRG1|J3QRG1_HUMAN(pre=R,post=T);tr|K7ELK1|K7ELK1_HUMAN(pre=R,post=T);tr|K7ENS7|K7ENS7_HUMAN(pre=R,post=T);sp|Q6PK18|OGFD3_HUMAN(pre=R,post=T);	189;45;110;267;	151.296	0.0026	4	81.2086	1702.59	G27933RJ	Hex(8)HexNAc(2)	1702.58	22.2104	0.0104	0.0096	3.3079
NC2_Glyco.30559.30559.3	30559	32.66	996.419	3	LVANESVPFETSCR	13,Carbamidomethyl(+57.0215);	1607.76	sp|Q9NXG6|P4HTM_HUMAN(pre=K,post=Y);	348;	238.823	0	5	58.2009	1378.48	G21284IS	Hex(6)HexNAc(2)	1378.48	17.4115	0.0102	-0.0006	-0.1979
NC2_Glyco.31019.31019.3	31019	33.19	1167.15	3	TCDWLPKPNMSASCK	2,Carbamidomethyl(+57.0215);14,Carbamidomethyl(+57.0215);	1793.79	tr|C9JIZ6|C9JIZ6_HUMAN(pre=K,post=E);sp|P07602|SAP_HUMAN(pre=K,post=E);	101;101;	285.155	0.005	5	395.296	1704.63	G07863NE	Hex(3)HexNAc(6)	1704.63	62.2947	0.0043	-0.001	-0.2961
NC2_Glyco.31031.31031.2	31031	33.19	1220.48	3	TCDWLPKPNMSASCK	2,Carbamidomethyl(+57.0215);14,Carbamidomethyl(+57.0215);	1793.79	tr|C9JIZ6|C9JIZ6_HUMAN(pre=K,post=E);sp|P07602|SAP_HUMAN(pre=K,post=E);	101;101;	60.9206	0.0015	5	171.974	1864.63	G45290DI	Hex(9)HexNAc(2)	1864.63	10.4626	0.0178	-0.0059	-1.6147
NC2_Glyco.31060.31060.3	31060	33.24	979.091	3	NHSIFLADINQER		1555.77	tr|A0A286YFE3|A0A286YFE3_HUMAN(pre=R,post=G);tr|A0A286YFF7|A0A286YFF7_HUMAN(pre=R,post=G);tr|A0A286YFL8|A0A286YFL8_HUMAN(pre=R,post=G);tr|A0A2C9F2P4|A0A2C9F2P4_HUMAN(pre=R,post=G);tr|E9PIA8|E9PIA8_HUMAN(pre=R,post=G);sp|P50897|PPT1_HUMAN(pre=R,post=G);tr|Q5T0S4|Q5T0S4_HUMAN(pre=R,post=G);	197;226;190;196;120;197;197;	246.292	0	6	115.083	1378.48	G51266ML	Hex(6)HexNAc(2)	1378.48	40.2778	0.0086	0.0013	0.4379
NC2_Glyco.31081.31081.3	31081	33.24	1133.14	3	GHTLTLNFTR		1158.61	sp|P11279|LAMP1_HUMAN(pre=R,post=N);	103;	221.51	0	5	225.205	2237.78	G46058VP	Hex(7)HexNAc(4)NeuAc(1)	2237.78	134.831	0	-0.0037	-1.0825
NC2_Glyco.31090.31090.4	31090	33.24	1166.47	3	TCDWLPKPNMSASCK	2,Carbamidomethyl(+57.0215);14,Carbamidomethyl(+57.0215);	1793.79	tr|C9JIZ6|C9JIZ6_HUMAN(pre=K,post=E);sp|P07602|SAP_HUMAN(pre=K,post=E);	101;101;	162.234	0	6	240.327	1702.59	G27933RJ	Hex(8)HexNAc(2)	1702.58	31.021	0.0096	0.0069	1.9814
NC2_Glyco.31244.31244.3	31244	33.42	1233.22	3	LVALAVIDEKNTSVEHTR		1994.08	sp|Q96JJ7|TMX3_HUMAN(pre=K,post=L);	258;	212.361	0	5	122.863	1702.56	G40442UK	Hex(8)HexNAc(2)	1702.58	33.129	0.0075	-0.0172	-4.6555
NC2_Glyco.31301.31301.4	31301	33.51	925.174	4	LVALAVIDEKNTSVEHTR		1994.08	sp|Q96JJ7|TMX3_HUMAN(pre=K,post=L);	258;	497.062	0	6	457.16	1702.59	G40442UK	Hex(8)HexNAc(2)	1702.58	54.6445	0.0075	0.0046	1.2354
NC2_Glyco.31411.31411.3	31411	33.59	1079.12	3	GHTLTLNFTR		1158.61	sp|P11279|LAMP1_HUMAN(pre=R,post=N);	103;	188.179	0	5	222.392	2075.73	G55974RB	Hex(6)HexNAc(4)NeuAc(1)	2075.73	104.445	0.0062	0.0027	0.8393
NC2_Glyco.31418.31418.2	31418	33.59	1538.12	2	GELNTSIFSSR		1209.6	sp|Q9UHG3|PCYOX_HUMAN(pre=K,post=P);	353;	159.5	0.0038	5	86.7541	1864.62	G45290DI	Hex(9)HexNAc(2)	1864.63	35.8793	0.0079	-0.0151	-4.9118
NC2_Glyco.31454.31454.3	31454	33.64	1233.23	3	LVALAVIDEKNTSVEHTR		1994.08	sp|Q96JJ7|TMX3_HUMAN(pre=K,post=L);	258;	284.571	0	5	261.856	1702.59	G40442UK	Hex(8)HexNAc(2)	1702.58	0	0.775	0.0115	3.1117
NC2_Glyco.31581.31581.3	31581	33.77	1058.43	3	TCDWLPKPNMSASCK	2,Carbamidomethyl(+57.0215);14,Carbamidomethyl(+57.0215);	1793.79	tr|C9JIZ6|C9JIZ6_HUMAN(pre=K,post=E);sp|P07602|SAP_HUMAN(pre=K,post=E);	101;101;	98.6394	0	5	300.051	1378.48	G21284IS	Hex(6)HexNAc(2)	1378.48	53.8394	0.0073	0.0063	1.9943
NC2_Glyco.31651.31651.3	31651	33.86	1011.43	3	GHTLTLNFTR		1158.61	sp|P11279|LAMP1_HUMAN(pre=R,post=N);	103;	220.874	0	5	192.621	1872.66	G19242QH	Hex(6)HexNAc(3)NeuAc(1)	1872.65	86.3224	0.0056	0.0069	2.2698
NC2_Glyco.31743.31743.3	31743	33.95	925.071	3	NHSIFLADINQER		1555.77	tr|A0A286YFE3|A0A286YFE3_HUMAN(pre=R,post=G);tr|A0A286YFF7|A0A286YFF7_HUMAN(pre=R,post=G);tr|A0A286YFL8|A0A286YFL8_HUMAN(pre=R,post=G);tr|A0A2C9F2P4|A0A2C9F2P4_HUMAN(pre=R,post=G);tr|E9PIA8|E9PIA8_HUMAN(pre=R,post=G);sp|P50897|PPT1_HUMAN(pre=R,post=G);tr|Q5T0S4|Q5T0S4_HUMAN(pre=R,post=G);	197;226;190;196;120;197;197;	238.838	0	6	99.5083	1216.42	G04512XN	Hex(5)HexNAc(2)	1216.42	35.2678	0.0078	-0.005	-1.812
NC2_Glyco.31783.31783.3	31783	33.99	1308.89	3	TILVDNNTWNNTHISR		1896.94	sp|P46977|STT3A_HUMAN(pre=R,post=V);	544/548;	294.576	0	6	257.49	2026.7	G00588HO	Hex(10)HexNAc(2)	2026.69	65.9545	0.0044	0.0155	3.9424
NC2_Glyco.31825.31825.3	31825	34.03	1004.42	3	TCDWLPKPNMSASCK	2,Carbamidomethyl(+57.0215);14,Carbamidomethyl(+57.0215);	1793.79	tr|C9JIZ6|C9JIZ6_HUMAN(pre=K,post=E);sp|P07602|SAP_HUMAN(pre=K,post=E);	101;101;	341.677	0	6	331.219	1216.44	G04512XN	Hex(5)HexNAc(2)	1216.42	58.4769	0.0041	0.0139	4.629
NC2_Glyco.31854.31854.3	31854	34.08	1155.5	3	VPLQSAHLYYNVTEK		1760.91	sp|Q32P28|P3H1_HUMAN(pre=K,post=V);	540;	347.57	0	6	399.484	1702.58	G40442UK	Hex(8)HexNAc(2)	1702.58	93.859	0.0058	-0.0021	-0.6042
NC2_Glyco.31857.31857.3	31857	34.08	1200.85	3	TILVDNNTWNNTHISR		1896.94	sp|P46977|STT3A_HUMAN(pre=R,post=V);	548;	378.606	0	6	255.643	1702.57	G40442UK	Hex(8)HexNAc(2)	1702.58	74.1855	0.0049	-0.0099	-2.7601
NC2_Glyco.31861.31861.3	31861	34.08	1025.1	3	GHTLTLNFTR		1158.61	sp|P11279|LAMP1_HUMAN(pre=R,post=N);	103;	205.798	0	5	229.916	1913.68	G79247QI	Hex(5)HexNAc(4)NeuAc(1)	1913.68	89.9374	0.0057	0.0004	0.1188
NC2_Glyco.31943.31943.3	31943	34.17	1254.87	3	TILVDNNTWNNTHISR		1896.94	sp|P46977|STT3A_HUMAN(pre=R,post=V);	548;	288.588	0	6	197.973	1864.65	G45290DI	Hex(9)HexNAc(2)	1864.63	50.9539	0.007	0.0141	3.7402
NC2_Glyco.31956.31956.3	31956	34.21	1367.21	3	KDTCTQECSYFNITK	4,Carbamidomethyl(+57.0215);8,Carbamidomethyl(+57.0215);	1893.82	tr|A0A7I2V2F9|A0A7I2V2F9_HUMAN(pre=K,post=V);tr|A0A7I2V348|A0A7I2V348_HUMAN(pre=K,post=V);tr|C9JPK5|C9JPK5_HUMAN(pre=K,post=V);tr|E7EUI6|E7EUI6_HUMAN(pre=K,post=V);tr|H7C4K3|H7C4K3_HUMAN(pre=K,post=V);sp|P05556|ITB1_HUMAN(pre=K,post=V);	665;669;677;672;612;669;	119.09	0	6	190.904	2204.78	G85478BZ	Hex(5)HexNAc(4)NeuAc(2)	2204.77	116.705	0	0.0082	2.0068
NC2_Glyco.31989.31989.3	31989	34.21	1101.48	3	VPLQSAHLYYNVTEK		1760.91	sp|Q32P28|P3H1_HUMAN(pre=K,post=V);	540;	185.986	0	6	336.094	1540.51	G92708ST	Hex(7)HexNAc(2)	1540.53	73.9772	0.0049	-0.0143	-4.3405
NC2_Glyco.32012.32012.5	32012	34.26	1155.5	3	VPLQSAHLYYNVTEK		1760.91	sp|Q32P28|P3H1_HUMAN(pre=K,post=V);	540;	201.21	0.0026	6	397.927	1702.58	G40442UK	Hex(8)HexNAc(2)	1702.58	80.597	0.0053	0.0017	0.4959
NC2_Glyco.32018.32018.3	32018	34.26	1254.87	3	TILVDNNTWNNTHISR		1896.94	sp|P46977|STT3A_HUMAN(pre=R,post=V);	548;	303.997	0	6	224.626	1864.65	G45290DI	Hex(9)HexNAc(2)	1864.63	73.1557	0.0048	0.011	2.922
NC2_Glyco.32052.32052.3	32052	34.3	1154.17	3	KYQTLNCSVNVNCVNIR	7,Carbamidomethyl(+57.0215);13,Carbamidomethyl(+57.0215);	2081.01	tr|H7BZ97|H7BZ97_HUMAN(pre=R,post=C);sp|P23229|ITA6_HUMAN(pre=R,post=C);	94/98/103;966/970/975;	373.995	0	6	180.671	1378.47	G51266ML	Hex(6)HexNAc(2)	1378.48	49.2594	0.0067	-0.0062	-1.788
NC2_Glyco.32055.32055.3	32055	34.3	957.414	3	GHTLTLNFTR		1158.61	sp|P11279|LAMP1_HUMAN(pre=R,post=N);	103;	194.67	0	5	207.066	1710.61	G15683CN	Hex(5)HexNAc(3)NeuAc(1)	1710.6	81.1154	0.0053	0.0091	3.1745
NC2_Glyco.32093.32093.3	32093	34.34	957.407	3	GHTLTLNFTR		1158.61	sp|P11279|LAMP1_HUMAN(pre=R,post=N);	103;	195.464	0	5	199.527	1710.58	G15683CN	Hex(5)HexNAc(3)NeuAc(1)	1710.6	75.3962	0.005	-0.014	-4.8786
NC2_Glyco.32220.32220.3	32220	34.48	1047.47	3	VPLQSAHLYYNVTEK		1760.91	sp|Q32P28|P3H1_HUMAN(pre=K,post=V);	540;	257.986	0.005	6	372.76	1378.48	G21284IS	Hex(6)HexNAc(2)	1378.48	66.9584	0.0045	0.004	1.2889
NC2_Glyco.32273.32273.3	32273	34.52	1100.15	3	KYQTLNCSVNVNCVNIR	7,Carbamidomethyl(+57.0215);13,Carbamidomethyl(+57.0215);	2081.01	tr|H7BZ97|H7BZ97_HUMAN(pre=R,post=C);sp|P23229|ITA6_HUMAN(pre=R,post=C);	94/98/103;966/970/975;	349.916	0	5	156.848	1216.43	G47961RS	Hex(5)HexNAc(2)	1216.42	41.5733	0.0088	0.003	0.8994
NC2_Glyco.32293.32293.6	32293	34.56	1254.87	3	TILVDNNTWNNTHISR		1896.94	sp|P46977|STT3A_HUMAN(pre=R,post=V);	548;	291.033	0	6	242.747	1864.63	G84622HC	Hex(9)HexNAc(2)	1864.63	41.5731	0.0088	-0.0001	-0.0381
NC2_Glyco.32372.32372.3	32372	34.65	1200.85	3	TILVDNNTWNNTHISR		1896.94	sp|P46977|STT3A_HUMAN(pre=R,post=V);	544/548;	310.807	0	6	230.514	1702.58	G40442UK	Hex(8)HexNAc(2)	1702.58	55.7583	0.0038	-0.002	-0.563
NC2_Glyco.32427.32427.2	32427	34.7	1047.47	3	VPLQSAHLYYNVTEK		1760.91	sp|Q32P28|P3H1_HUMAN(pre=K,post=V);	540;	224.153	0	6	337.072	1378.48	G21284IS	Hex(6)HexNAc(2)	1378.48	70.7213	0.0047	0.0022	0.7056
NC2_Glyco.32433.32433.3	32433	34.7	1139.13	3	NMSFVNDLTVTQDGR	2,Oxidation(+15.9949);	1711.78	tr|H0Y512|H0Y512_HUMAN(pre=K,post=K);sp|Q9HDC9|APMAP_HUMAN(pre=K,post=K);	181;196;	625.454	0	6	188.8	1702.58	G27933RJ	Hex(8)HexNAc(2)	1702.58	46.0699	0.0063	-0.0013	-0.3733
NC2_Glyco.32669.32669.3	32669	34.96	957.416	3	GHTLTLNFTR		1158.61	sp|P11279|LAMP1_HUMAN(pre=R,post=N);	103;	170.05	0	5	173.022	1710.61	G15683CN	Hex(5)HexNAc(3)NeuAc(1)	1710.6	81.262	0.0053	0.013	4.5147
NC2_Glyco.32686.32686.3	32686	34.96	993.453	3	VPLQSAHLYYNVTEK		1760.91	sp|Q32P28|P3H1_HUMAN(pre=K,post=V);	540;	80.6164	0.0016	5	157.086	1216.43	G04512XN	Hex(5)HexNAc(2)	1216.42	42.9808	0.0091	0.0039	1.3195
NC2_Glyco.32716.32716.2	32716	35.01	1576.7	2	LAVTNTTMTGTVLK		1448.79	tr|E9PIQ8|E9PIQ8_HUMAN(pre=R,post=M);tr|E9PN27|E9PN27_HUMAN(pre=R,post=M);tr|E9PR09|E9PR09_HUMAN(pre=R,post=M);tr|E9PRZ7|E9PRZ7_HUMAN(pre=R,post=M);tr|G0XQ39|G0XQ39_HUMAN(pre=R,post=M);tr|H0YDB2|H0YDB2_HUMAN(pre=R,post=M);sp|Q13586|STIM1_HUMAN(pre=R,post=M);	97;97;97;97;171;171;171;	325.644	0.0026	5	199.056	1702.6	G40442UK	Hex(8)HexNAc(2)	1702.58	49.7899	0.0068	0.0142	4.508
NC2_Glyco.32717.32717.3	32717	35.01	1264.21	3	DINSQQELQNITTDTR		1874.9	tr|H0Y6Z7|H0Y6Z7_HUMAN(pre=R,post=F);tr|H0Y7Z9|H0Y7Z9_HUMAN(pre=R,post=F);sp|P10586|PTPRF_HUMAN(pre=R,post=F);	612;380;966;	258.998	0.0015	5	49.8974	1914.71	G02041VU	Hex(5)HexNAc(4)Fuc(2)	1914.7	13.4189	0.012	0.0114	3.0082
NC2_Glyco.32728.32728.3	32728	35.01	1051.47	3	LAVTNTTMTGTVLK		1448.79	tr|E9PIQ8|E9PIQ8_HUMAN(pre=R,post=M);tr|E9PN27|E9PN27_HUMAN(pre=R,post=M);tr|E9PR09|E9PR09_HUMAN(pre=R,post=M);tr|E9PRZ7|E9PRZ7_HUMAN(pre=R,post=M);tr|G0XQ39|G0XQ39_HUMAN(pre=R,post=M);tr|H0YDB2|H0YDB2_HUMAN(pre=R,post=M);sp|Q13586|STIM1_HUMAN(pre=R,post=M);	97;97;97;97;171;171;171;	351.457	0.0015	6	334.699	1702.58	G27933RJ	Hex(8)HexNAc(2)	1702.58	76.0811	0.005	0.0027	0.8435
NC2_Glyco.33186.33186.3	33186	35.54	842.362	3	TCDWLPKPNMSASCK	2,Carbamidomethyl(+57.0215);14,Carbamidomethyl(+57.0215);	1793.79	tr|C9JIZ6|C9JIZ6_HUMAN(pre=K,post=E);sp|P07602|SAP_HUMAN(pre=K,post=E);	101;101;	145.024	0	3	96.4512	730.274	G86427WL	Hex(2)HexNAc(2)	730.264	19.7969	0.0103	0.0091	3.5932
NC2_Glyco.33293.33293.3	33293	35.63	1145.48	2	NGSLFAFR		910.466	sp|P04004|VTNC_HUMAN(pre=K,post=G);	169;	143.722	0	6	86.2435	1378.48	G70613ZY	Hex(6)HexNAc(2)	1378.48	26.7809	0.0088	0.0034	1.4759
NC2_Glyco.33745.33745.3	33745	36.12	1138.14	3	VNFTLEASEGCYR	11,Carbamidomethyl(+57.0215);	1544.69	sp|Q8TEM1|PO210_HUMAN(pre=R,post=W);	44;	174.149	0	5	234.169	1866.69	G12266SO	Hex(4)HexNAc(6)	1866.69	50.8346	0.0069	0.0034	0.9993
NC2_Glyco.33748.33748.3	33748	36.12	1173.51	3	QVTQEMLNHTIAIR		1652.87	tr|A0A087WVP1|A0A087WVP1_HUMAN(pre=R,post=F);sp|Q14517|FAT1_HUMAN(pre=R,post=F);	3642;3640;	329.231	0.0015	6	343.372	1864.65	G45290DI	Hex(9)HexNAc(2)	1864.63	100.961	0.0061	0.0176	4.998
NC2_Glyco.33781.33781.2	33781	36.16	1064.45	2	NGSLFAFR		910.466	sp|P04004|VTNC_HUMAN(pre=K,post=G);	169;	128.266	0.0024	5	91.7547	1216.42	G47961RS	Hex(5)HexNAc(2)	1216.42	25.5709	0.0086	-0.0066	-3.0871
NC2_Glyco.33806.33806.2	33806	36.21	1705.68	2	VNFTLEASEGCYR	11,Carbamidomethyl(+57.0215);	1544.69	sp|Q8TEM1|PO210_HUMAN(pre=R,post=W);	44;	185.522	0	5	203.891	1864.65	G84622HC	Hex(9)HexNAc(2)	1864.63	41.255	0.0087	0.0123	3.6145
NC2_Glyco.33815.33815.3	33815	36.21	941.767	3	NSTKQEILAALEK		1443.79	tr|C9JIZ6|C9JIZ6_HUMAN(pre=K,post=G);sp|P07602|SAP_HUMAN(pre=K,post=G);tr|Q5BJH1|Q5BJH1_HUMAN(pre=K,post=G);	429;426;142;	145.75	0.0015	6	264.916	1378.49	G21284IS	Hex(6)HexNAc(2)	1378.48	61.8637	0.0043	0.0098	3.4746
NC2_Glyco.33817.33817.3	33817	36.21	1083.43	3	VNFTLEASEGCYR	11,Carbamidomethyl(+57.0215);	1544.69	sp|Q8TEM1|PO210_HUMAN(pre=R,post=W);	44;	518.673	0	5	298.006	1702.58	G27933RJ	Hex(8)HexNAc(2)	1702.58	59.1074	0.0041	-0.0007	-0.2206
NC2_Glyco.33821.33821.2	33821	36.21	1624.65	2	VNFTLEASEGCYR	11,Carbamidomethyl(+57.0215);	1544.69	sp|Q8TEM1|PO210_HUMAN(pre=R,post=W);	44;	245.429	0	5	201.51	1702.59	G27933RJ	Hex(8)HexNAc(2)	1702.58	41.8578	0.0089	0.0057	1.7408
NC2_Glyco.33880.33880.2	33880	36.25	1137.45	3	VNFTLEASEGCYR	11,Carbamidomethyl(+57.0215);	1544.69	sp|Q8TEM1|PO210_HUMAN(pre=R,post=W);	44;	490.138	0	5	207.858	1864.64	G84622HC	Hex(9)HexNAc(2)	1864.63	47.9654	0.0065	0.0016	0.4702
NC2_Glyco.33900.33900.3	33900	36.3	1119.49	3	QVTQEMLNHTIAIR		1652.87	tr|A0A087WVP1|A0A087WVP1_HUMAN(pre=R,post=F);sp|Q14517|FAT1_HUMAN(pre=R,post=F);	3642;3640;	146.651	0.0038	6	72.3765	1702.58	G40442UK	Hex(8)HexNAc(2)	1702.58	29.5827	0.0092	-0.0008	-0.2331
NC2_Glyco.34138.34138.5	34138	36.56	1506.12	2	VINETWAWK		1145.59	tr|A0A087X054|A0A087X054_HUMAN(pre=K,post=N);tr|A0A494C039|A0A494C039_HUMAN(pre=K,post=N);sp|Q9Y4L1|HYOU1_HUMAN(pre=K,post=N);	800;862;862;	109.051	0.0061	5	108.235	1864.63	G03056DW	Hex(9)HexNAc(2)	1864.63	54.7797	0.0076	-0.0011	-0.3499
NC2_Glyco.34149.34149.3	34149	36.56	1506.12	2	VINETWAWK		1145.59	tr|A0A087X054|A0A087X054_HUMAN(pre=K,post=N);tr|A0A494C039|A0A494C039_HUMAN(pre=K,post=N);sp|Q9Y4L1|HYOU1_HUMAN(pre=K,post=N);	800;862;862;	85.6989	0	5	84.2979	1864.63	G00247JV	Hex(9)HexNAc(2)	1864.63	31.5793	0.0073	-0.0011	-0.3499
NC2_Glyco.34156.34156.3	34156	36.56	1206.51	3	FVGTPEVNQTTLYQR		1751.88	sp|P01033|TIMP1_HUMAN(pre=K,post=Y);tr|Q5H9B4|Q5H9B4_HUMAN(pre=K,post=Y);tr|Q5H9B5|Q5H9B5_HUMAN(pre=K,post=Y);	53;65;53;	196.401	0.0038	6	37.0723	1864.64	G84622HC	Hex(9)HexNAc(2)	1864.63	12.6119	0.012	0.0025	0.6919
NC2_Glyco.34167.34167.2	34167	36.56	1506.12	2	VINETWAWK		1145.59	tr|A0A087X054|A0A087X054_HUMAN(pre=K,post=N);tr|A0A494C039|A0A494C039_HUMAN(pre=K,post=N);sp|Q9Y4L1|HYOU1_HUMAN(pre=K,post=N);	800;862;862;	194.844	0	5	85.9033	1864.63	G84622HC	Hex(9)HexNAc(2)	1864.63	28.7111	0.009	-0.0011	-0.3499
NC2_Glyco.34202.34202.3	34202	36.61	1152.5	3	FVGTPEVNQTTLYQR		1751.88	sp|P01033|TIMP1_HUMAN(pre=K,post=Y);tr|Q5H9B4|Q5H9B4_HUMAN(pre=K,post=Y);tr|Q5H9B5|Q5H9B5_HUMAN(pre=K,post=Y);	53;65;53;	296.55	0	5	164.087	1702.59	G27933RJ	Hex(8)HexNAc(2)	1702.58	66.4821	0.0044	0.0118	3.4226
NC2_Glyco.34492.34492.2	34492	36.91	1182.01	2	VINETWAWK		1145.59	tr|A0A087X054|A0A087X054_HUMAN(pre=K,post=N);tr|A0A494C039|A0A494C039_HUMAN(pre=K,post=N);sp|Q9Y4L1|HYOU1_HUMAN(pre=K,post=N);	800;862;862;	124.377	0	4	117.353	1216.43	G47961RS	Hex(5)HexNAc(2)	1216.42	28.7253	0.009	0.0035	1.4648
NC2_Glyco.34830.34830.2	34830	37.31	1263.04	2	VINETWAWK		1145.59	tr|A0A087X054|A0A087X054_HUMAN(pre=K,post=N);tr|A0A494C039|A0A494C039_HUMAN(pre=K,post=N);sp|Q9Y4L1|HYOU1_HUMAN(pre=K,post=N);	800;862;862;	136.253	0	5	94.7949	1378.49	G51266ML	Hex(6)HexNAc(2)	1378.48	34.3075	0.0077	0.0097	3.8596
NC2_Glyco.34831.34831.3	34831	37.31	1111.12	3	LHVTLYNCSFGR	8,Carbamidomethyl(+57.0215);	1465.71	sp|O15031|PLXB2_HUMAN(pre=K,post=S);	759;	203.97	0	5	141.673	1864.64	G45290DI	Hex(9)HexNAc(2)	1864.63	59.8424	0.0041	0.005	1.4931
NC2_Glyco.34883.34883.3	34883	37.35	1115.12	3	TCDWLPKPNMSASCK	2,Carbamidomethyl(+57.0215);14,Carbamidomethyl(+57.0215);	1793.79	tr|C9JIZ6|C9JIZ6_HUMAN(pre=K,post=E);sp|P07602|SAP_HUMAN(pre=K,post=E);	101;101;	259.581	0	6	371.209	1548.55	G41787AW	Hex(4)HexNAc(3)NeuAc(1)	1548.54	84.1867	0.0055	0.0058	1.7365
NC2_Glyco.34916.34916.2	34916	37.4	935.719	3	DLNETIHYMYK		1425.66	tr|G3V4E4|G3V4E4_HUMAN(pre=K,post=H);sp|Q99538|LGMN_HUMAN(pre=K,post=H);	167;167;	275.727	0	6	269.448	1378.48	G21284IS	Hex(6)HexNAc(2)	1378.48	73.4552	0.0048	0.001	0.3503
NC2_Glyco.34927.34927.3	34927	37.4	1036.82	3	RGVFITNETGQPLIGK		1728.95	sp|P10253|LYAG_HUMAN(pre=R,post=V);	470;	260.776	0	6	254.233	1378.48	G21284IS	Hex(6)HexNAc(2)	1378.48	50.8262	0.0069	0.0012	0.3824
NC2_Glyco.34967.34967.4	34967	37.45	1089.96	4	QGIDFCPGQNVSGVTTHNLEDHTK	6,Carbamidomethyl(+57.0215);	2653.22	sp|P34059|GALNS_HUMAN(pre=R,post=L);	423;	398.061	0	6	313.434	1702.58	G27933RJ	Hex(8)HexNAc(2)	1702.58	16.488	0.0101	0.0019	0.4385
NC2_Glyco.35099.35099.2	35099	37.58	1115.12	3	TCDWLPKPNMSASCK	2,Carbamidomethyl(+57.0215);14,Carbamidomethyl(+57.0215);	1793.79	tr|C9JIZ6|C9JIZ6_HUMAN(pre=K,post=E);sp|P07602|SAP_HUMAN(pre=K,post=E);	101;101;	383.491	0	6	288.34	1548.54	G41787AW	Hex(4)HexNAc(3)NeuAc(1)	1548.54	72.647	0.0048	-0.0039	-1.1775
NC2_Glyco.35174.35174.3	35174	37.67	1129.47	3	LANLTQGEDQYYLR		1682.83	tr|H0YAS8|H0YAS8_HUMAN(pre=R,post=V);tr|H0YC35|H0YC35_HUMAN(pre=R,post=V);sp|P10909|CLUS_HUMAN(pre=R,post=V);	65;237;374;	361.258	0	6	147.753	1702.57	G40442UK	Hex(8)HexNAc(2)	1702.58	45.4554	0.0063	-0.0105	-3.1108
NC2_Glyco.35218.35218.4	35218	37.71	1073.44	4	PSFHHHSFWVNISNCSPTSGK	15,Carbamidomethyl(+57.0215);	2425.1	sp|Q9H5V8|CDCP1_HUMAN(pre=K,post=Q);	642;	361.702	0	5	166.606	1864.64	G45290DI	Hex(9)HexNAc(2)	1864.63	13.9244	0.0121	0.0092	2.1405
NC2_Glyco.35239.35239.3	35239	37.76	1263.04	2	VINETWAWK		1145.59	tr|A0A087X054|A0A087X054_HUMAN(pre=K,post=N);tr|A0A494C039|A0A494C039_HUMAN(pre=K,post=N);sp|Q9Y4L1|HYOU1_HUMAN(pre=K,post=N);	800;862;862;	122.315	0	5	79.5745	1378.49	G51266ML	Hex(6)HexNAc(2)	1378.48	25.7284	0.0087	0.0097	3.8596
NC2_Glyco.35297.35297.2	35297	37.8	1563.66	2	AGPNGTLFVADAYK		1422.71	tr|H0Y512|H0Y512_HUMAN(pre=R,post=G);sp|Q9HDC9|APMAP_HUMAN(pre=R,post=G);	145;160;	343.451	0	6	129.685	1702.59	G40442UK	Hex(8)HexNAc(2)	1702.58	71.3167	0.0047	0.0082	2.6287
NC2_Glyco.35304.35304.3	35304	37.8	1176.83	3	GELNTSIFSSRPIDK		1662.86	sp|Q9UHG3|PCYOX_HUMAN(pre=K,post=F);	353;	163.253	0.0071	6	189.213	1864.62	G45290DI	Hex(9)HexNAc(2)	1864.63	55.7715	0.0039	-0.0107	-3.0264
NC2_Glyco.35309.35309.3	35309	37.8	1016.77	3	LHVTLYNCSFGR	8,Carbamidomethyl(+57.0215);	1465.71	sp|O15031|PLXB2_HUMAN(pre=K,post=S);	759;	157.775	0.0044	5	47.1089	1581.57	G30514JJ	Hex(6)HexNAc(3)	1581.56	33.0477	0.0075	0.0123	4.032
NC2_Glyco.35361.35361.3	35361	37.89	1115.12	3	TCDWLPKPNMSASCK	2,Carbamidomethyl(+57.0215);14,Carbamidomethyl(+57.0215);	1793.79	tr|C9JIZ6|C9JIZ6_HUMAN(pre=K,post=E);sp|P07602|SAP_HUMAN(pre=K,post=E);	101;101;	414.229	0	6	385.762	1548.55	G41787AW	Hex(4)HexNAc(3)NeuAc(1)	1548.54	96.258	0.0059	0.0065	1.9556
NC2_Glyco.35639.35639.3	35639	38.16	895.057	3	LHVTLYNCSFGR	8,Carbamidomethyl(+57.0215);	1465.71	sp|O15031|PLXB2_HUMAN(pre=K,post=S);	759;	168.299	0	6	127.1	1216.44	G04512XN	Hex(5)HexNAc(2)	1216.42	44.1015	0.0093	0.0122	4.5574
NC2_Glyco.35723.35723.2	35723	38.25	1122.82	3	GELNTSIFSSRPIDK		1662.86	sp|Q9UHG3|PCYOX_HUMAN(pre=K,post=F);	353;	326.358	0	6	185.369	1702.58	G40442UK	Hex(8)HexNAc(2)	1702.58	70.5823	0.0046	-0.0003	-0.0969
NC2_Glyco.35738.35738.3	35738	38.29	1122.82	3	GELNTSIFSSRPIDK		1662.86	sp|Q9UHG3|PCYOX_HUMAN(pre=K,post=F);	353;	315.424	0	6	184.239	1702.58	G40442UK	Hex(8)HexNAc(2)	1702.58	69.6986	0.0046	0.0011	0.3384
NC2_Glyco.35747.35747.2	35747	38.29	1401.6	2	AGPNGTLFVADAYK		1422.71	tr|H0Y512|H0Y512_HUMAN(pre=R,post=G);sp|Q9HDC9|APMAP_HUMAN(pre=R,post=G);	145;160;	305.852	0	6	116.18	1378.48	G70613ZY	Hex(6)HexNAc(2)	1378.48	61.6186	0.0042	-0.0004	-0.1579
NC2_Glyco.35765.35765.3	35765	38.29	1295.52	3	CNMINGTDGDSFHPLITK	1,Carbamidomethyl(+57.0215);	2018.92	tr|A0A1W2PPX5|A0A1W2PPX5_HUMAN(pre=K,post=D);tr|A0A1W2PQB7|A0A1W2PQB7_HUMAN(pre=K,post=D);tr|A0A1W2PQR6|A0A1W2PQR6_HUMAN(pre=K,post=D);tr|A0A1W2PRF6|A0A1W2PRF6_HUMAN(pre=K,post=D);tr|A0A1W2PRS1|A0A1W2PRS1_HUMAN(pre=K,post=D);tr|A0A1W2PS43|A0A1W2PS43_HUMAN(pre=K,post=D);sp|Q14108|SCRB2_HUMAN(pre=K,post=D);	249;249;249;91;290;246;249;	218.025	0.0015	6	115.56	1864.63	G45290DI	Hex(9)HexNAc(2)	1864.63	50.4553	0.0069	-0.0053	-1.3608
NC2_Glyco.35872.35872.3	35872	38.42	1114.11	3	TASCSNVTCWLK	4,Carbamidomethyl(+57.0215);9,Carbamidomethyl(+57.0215);	1425.64	sp|P17301|ITA2_HUMAN(pre=R,post=D);	1057;	302.943	0	6	188.27	1913.68	G79247QI	Hex(5)HexNAc(4)NeuAc(1)	1913.68	74.5818	0.0049	0.0058	1.7328
NC2_Glyco.35883.35883.3	35883	38.42	1241.51	3	CNMINGTDGDSFHPLITK	1,Carbamidomethyl(+57.0215);	2018.92	tr|A0A1W2PPX5|A0A1W2PPX5_HUMAN(pre=K,post=D);tr|A0A1W2PQB7|A0A1W2PQB7_HUMAN(pre=K,post=D);tr|A0A1W2PQR6|A0A1W2PQR6_HUMAN(pre=K,post=D);tr|A0A1W2PRF6|A0A1W2PRF6_HUMAN(pre=K,post=D);tr|A0A1W2PRS1|A0A1W2PRS1_HUMAN(pre=K,post=D);tr|A0A1W2PS43|A0A1W2PS43_HUMAN(pre=K,post=D);sp|Q14108|SCRB2_HUMAN(pre=K,post=D);	249;249;249;91;290;246;249;	302.015	0	6	149.604	1702.59	G40442UK	Hex(8)HexNAc(2)	1702.58	52.313	0.0072	0.0094	2.5207
NC2_Glyco.35934.35934.3	35934	38.51	1241.51	3	CNMINGTDGDSFHPLITK	1,Carbamidomethyl(+57.0215);	2018.92	tr|A0A1W2PPX5|A0A1W2PPX5_HUMAN(pre=K,post=D);tr|A0A1W2PQB7|A0A1W2PQB7_HUMAN(pre=K,post=D);tr|A0A1W2PQR6|A0A1W2PQR6_HUMAN(pre=K,post=D);tr|A0A1W2PRF6|A0A1W2PRF6_HUMAN(pre=K,post=D);tr|A0A1W2PRS1|A0A1W2PRS1_HUMAN(pre=K,post=D);tr|A0A1W2PS43|A0A1W2PS43_HUMAN(pre=K,post=D);sp|Q14108|SCRB2_HUMAN(pre=K,post=D);	249;249;249;91;290;246;249;	365.313	0	6	220.152	1702.59	G82403CZ	Hex(8)HexNAc(2)	1702.58	72.6019	0.0048	0.0132	3.5446
NC2_Glyco.35944.35944.2	35944	38.51	1671.17	2	TASCSNVTCWLK	4,Carbamidomethyl(+57.0215);9,Carbamidomethyl(+57.0215);	1425.64	sp|P17301|ITA2_HUMAN(pre=R,post=D);	1057;	191.077	0.0011	4	98.6923	1914.69	G41504VL	Hex(5)HexNAc(4)Fuc(2)	1914.7	21.7944	0.0104	-0.0082	-2.4525
NC2_Glyco.36020.36020.3	36020	38.6	1014.78	3	GELNTSIFSSRPIDK		1662.86	sp|Q9UHG3|PCYOX_HUMAN(pre=K,post=F);	353;	267.259	0	6	172.855	1378.47	G21284IS	Hex(6)HexNAc(2)	1378.48	53.9005	0.0074	-0.0061	-1.9906
NC2_Glyco.36037.36037.4	36037	38.6	1026.92	4	YEFCPFHNVTQHEQTFR	4,Carbamidomethyl(+57.0215);	2238.99	tr|A0A804HI41|A0A804HI41_HUMAN(pre=K,post=W);tr|H0YEA7|H0YEA7_HUMAN(pre=K,post=W);sp|Q9UJJ9|GNPTG_HUMAN(pre=K,post=W);	104;116;88;	170.194	0	6	164.215	1864.65	G45290DI	Hex(9)HexNAc(2)	1864.63	12.5501	0.012	0.0191	4.6465
NC2_Glyco.36206.36206.3	36206	38.78	880.723	3	AGPNGTLFVADAYK		1422.71	tr|H0Y512|H0Y512_HUMAN(pre=R,post=G);sp|Q9HDC9|APMAP_HUMAN(pre=R,post=G);	145;160;	100.647	0.0015	5	33.7214	1216.43	G04512XN	Hex(5)HexNAc(2)	1216.42	10.4502	0.0178	0.0112	4.2465
NC2_Glyco.36262.36262.2	36262	38.87	1399.08	2	DIYTFDGALNK		1255.61	tr|A0A2R8Y484|A0A2R8Y484_HUMAN(pre=R,post=S);sp|Q08722|CD47_HUMAN(pre=R,post=S);	28;73;	211.328	0.0038	4	71.7248	1540.54	G10122RQ	Hex(7)HexNAc(2)	1540.53	27.5356	0.0089	0.0089	3.1865
NC2_Glyco.36696.36696.3	36696	39.32	1284.55	3	ILLTCSLNDSATEVTGHR	5,Carbamidomethyl(+57.0215);	1985.98	tr|A0A2R8YDZ0|A0A2R8YDZ0_HUMAN(pre=K,post=W);tr|A0A7P0TA85|A0A7P0TA85_HUMAN(pre=K,post=W);tr|A0A7P0TB04|A0A7P0TB04_HUMAN(pre=K,post=W);tr|I3L192|I3L192_HUMAN(pre=K,post=W);sp|P35613|BASI_HUMAN(pre=K,post=W);	44;41;44;36;160;	256.886	0	6	257.148	1864.64	G45290DI	Hex(9)HexNAc(2)	1864.63	51.1695	0.007	0.0038	0.9862
NC2_Glyco.36752.36752.2	36752	39.4	1400.57	2	NGSLFAFR		910.466	sp|P04004|VTNC_HUMAN(pre=K,post=G);	169;	152.484	0.005	6	155.258	1888.65	G83829LQ	Hex(6)HexNAc(3)NeuGc(1)	1888.65	84.8781	0.0055	0.0068	2.42
NC2_Glyco.36811.36811.3	36811	39.45	1230.53	3	ILLTCSLNDSATEVTGHR	5,Carbamidomethyl(+57.0215);	1985.98	tr|A0A2R8YDZ0|A0A2R8YDZ0_HUMAN(pre=K,post=W);tr|A0A7P0TA85|A0A7P0TA85_HUMAN(pre=K,post=W);tr|A0A7P0TB04|A0A7P0TB04_HUMAN(pre=K,post=W);tr|I3L192|I3L192_HUMAN(pre=K,post=W);sp|P35613|BASI_HUMAN(pre=K,post=W);	44;41;44;36;160;	230.095	0	6	199.866	1702.6	G40442UK	Hex(8)HexNAc(2)	1702.58	56.5756	0.0039	0.0166	4.5092
NC2_Glyco.36933.36933.3	36933	39.59	1178.99	4	YQTLNCSVNVNCVNIR	6,Carbamidomethyl(+57.0215);12,Carbamidomethyl(+57.0215);	1952.92	tr|H7BZ97|H7BZ97_HUMAN(pre=K,post=C);sp|P23229|ITA6_HUMAN(pre=K,post=C);	94;966;	124.877	0.0049	5	59.5896	2759.01	G42463OP	Hex(7)HexNAc(8)	2759	18.1687	0.0102	0.0012	0.2451
NC2_Glyco.36947.36947.3	36947	39.59	1178.74	4	YQTLNCSVNVNCVNIR	6,Carbamidomethyl(+57.0215);12,Carbamidomethyl(+57.0215);	1952.92	tr|H7BZ97|H7BZ97_HUMAN(pre=K,post=C);sp|P23229|ITA6_HUMAN(pre=K,post=C);	94/98;966/970;	110.888	0	5	83.9623	2758	G95096XO	Hex(5)HexNAc(6)NeuAc(1)Fuc(3)	2758.01	17.0018	0.0101	-0.0068	-1.453
NC2_Glyco.36982.36982.3	36982	39.63	1111.47	3	YQTLNCSVNVNCVNIR	6,Carbamidomethyl(+57.0215);12,Carbamidomethyl(+57.0215);	1952.92	tr|H7BZ97|H7BZ97_HUMAN(pre=K,post=C);sp|P23229|ITA6_HUMAN(pre=K,post=C);	103;975;	407.096	0	5	173.284	1378.46	G51266ML	Hex(6)HexNAc(2)	1378.48	40.7441	0.0087	-0.0132	-3.9629
NC2_Glyco.37054.37054.3	37054	39.72	1326.56	3	HLYTTTGGETDFTNVTSLR		2112.01	sp|Q99523|SORT_HUMAN(pre=R,post=G);	406;	145.263	0.0041	6	110.431	1864.64	G84622HC	Hex(9)HexNAc(2)	1864.63	29.4543	0.0092	0.0067	1.679
NC2_Glyco.37187.37187.3	37187	39.85	1094.81	3	SSCGKENTSDPSLVIAFGR	3,Carbamidomethyl(+57.0215);	2023.96	sp|P11279|LAMP1_HUMAN(pre=R,post=G);	84;	164.139	0.0015	6	101.093	1257.44	G60634GK	Hex(4)HexNAc(3)	1257.45	21.4635	0.0104	-0.0082	-2.5058
NC2_Glyco.37191.37191.3	37191	39.85	1057.46	3	YQTLNCSVNVNCVNIR	6,Carbamidomethyl(+57.0215);12,Carbamidomethyl(+57.0215);	1952.92	tr|H7BZ97|H7BZ97_HUMAN(pre=K,post=C);sp|P23229|ITA6_HUMAN(pre=K,post=C);	103;975;	322.455	0	4	121.056	1216.43	G04512XN	Hex(5)HexNAc(2)	1216.42	33.6778	0.0076	0.0088	2.788
NC2_Glyco.37272.37272.3	37272	39.94	1122.49	3	ILLTCSLNDSATEVTGHR	5,Carbamidomethyl(+57.0215);	1985.98	tr|A0A2R8YDZ0|A0A2R8YDZ0_HUMAN(pre=K,post=W);tr|A0A7P0TA85|A0A7P0TA85_HUMAN(pre=K,post=W);tr|A0A7P0TB04|A0A7P0TB04_HUMAN(pre=K,post=W);tr|I3L192|I3L192_HUMAN(pre=K,post=W);sp|P35613|BASI_HUMAN(pre=K,post=W);	44;41;44;36;160;	388.966	0	6	270.93	1378.47	G21284IS	Hex(6)HexNAc(2)	1378.48	56.1792	0.0039	-0.0065	-1.9188
NC2_Glyco.37283.37283.3	37283	39.94	1122.49	3	ILLTCSLNDSATEVTGHR	5,Carbamidomethyl(+57.0215);	1985.98	tr|A0A2R8YDZ0|A0A2R8YDZ0_HUMAN(pre=K,post=W);tr|A0A7P0TA85|A0A7P0TA85_HUMAN(pre=K,post=W);tr|A0A7P0TB04|A0A7P0TB04_HUMAN(pre=K,post=W);tr|I3L192|I3L192_HUMAN(pre=K,post=W);sp|P35613|BASI_HUMAN(pre=K,post=W);	44;41;44;36;160;	151.476	0.0026	6	39.16	1378.47	G51266ML	Hex(6)HexNAc(2)	1378.48	7.1888	0.0344	-0.0065	-1.9188
NC2_Glyco.37333.37333.5	37333	40.03	1057.46	3	YQTLNCSVNVNCVNIR	6,Carbamidomethyl(+57.0215);12,Carbamidomethyl(+57.0215);	1952.92	tr|H7BZ97|H7BZ97_HUMAN(pre=K,post=C);sp|P23229|ITA6_HUMAN(pre=K,post=C);	103;975;	265.184	0	4	159.466	1216.43	G04512XN	Hex(5)HexNAc(2)	1216.42	25.7596	0.0087	0.0048	1.517
NC2_Glyco.37355.37355.3	37355	40.03	1122.5	3	ILLTCSLNDSATEVTGHR	5,Carbamidomethyl(+57.0215);	1985.98	tr|A0A2R8YDZ0|A0A2R8YDZ0_HUMAN(pre=K,post=W);tr|A0A7P0TA85|A0A7P0TA85_HUMAN(pre=K,post=W);tr|A0A7P0TB04|A0A7P0TB04_HUMAN(pre=K,post=W);tr|I3L192|I3L192_HUMAN(pre=K,post=W);sp|P35613|BASI_HUMAN(pre=K,post=W);	44;41;44;36;160;	486.673	0	6	274.842	1378.49	G51266ML	Hex(6)HexNAc(2)	1378.48	55.4839	0.0038	0.013	3.8734
NC2_Glyco.37727.37727.3	37727	40.44	1068.48	3	ILLTCSLNDSATEVTGHR	5,Carbamidomethyl(+57.0215);	1985.98	tr|A0A2R8YDZ0|A0A2R8YDZ0_HUMAN(pre=K,post=W);tr|A0A7P0TA85|A0A7P0TA85_HUMAN(pre=K,post=W);tr|A0A7P0TB04|A0A7P0TB04_HUMAN(pre=K,post=W);tr|I3L192|I3L192_HUMAN(pre=K,post=W);sp|P35613|BASI_HUMAN(pre=K,post=W);	44;41;44;36;160;	103.419	0.0011	6	176.086	1216.43	G47961RS	Hex(5)HexNAc(2)	1216.42	49.6138	0.0067	0.0031	0.956
NC2_Glyco.38170.38170.3	38170	40.93	1242.17	3	QDNETGIYYETWNVK		1858.84	tr|A0A1B0GWI2|A0A1B0GWI2_HUMAN(pre=K,post=A);sp|O75503|CLN5_HUMAN(pre=K,post=A);	149/159;203/213;	78.7551	0	6	65.416	1864.64	G45290DI	Hex(9)HexNAc(2)	1864.63	12.3244	0.012	0.0059	1.5872
NC2_Glyco.38174.38174.3	38174	40.93	1242.17	3	QDNETGIYYETWNVK		1858.84	tr|A0A1B0GWI2|A0A1B0GWI2_HUMAN(pre=K,post=A);sp|O75503|CLN5_HUMAN(pre=K,post=A);	149;203;	139.624	0	6	42.1648	1864.64	G45290DI	Hex(9)HexNAc(2)	1864.63	10.2629	0.0178	0.0059	1.5872
NC2_Glyco.38698.38698.3	38698	41.51	1311.19	3	YHYNGSLMDGTLFDSSYSR	8,Oxidation(+15.9949);	2227.95	tr|H0Y827|H0Y827_HUMAN(pre=R,post=N);sp|Q96AY3|FKB10_HUMAN(pre=R,post=N);	37;294;	235.231	0	6	205.418	1702.59	G40442UK	Hex(8)HexNAc(2)	1702.58	30.387	0.0094	0.0071	1.8051
NC2_Glyco.38827.38827.2	38827	41.65	1231.53	3	ANQSWEDSNTDLVPAPAVR		2068.98	tr|A0A0A0MTT8|A0A0A0MTT8_HUMAN(pre=R,post=I);sp|Q99988|GDF15_HUMAN(pre=R,post=I);	70;70;	212.436	0	2	24.18	1622.59	G06216GN	Hex(5)HexNAc(4)	1622.58	16.0384	0.0121	0.005	1.3523
NC2_Glyco.38862.38862.4	38862	41.69	1140.81	3	SANSTLAQALHWTR		1554.79	sp|Q9BU23|LMF2_HUMAN(pre=R,post=S);	616;	125.151	0	5	212.931	1864.63	G45290DI	Hex(9)HexNAc(2)	1864.63	56.7779	0.0039	-0.0074	-2.1721
NC2_Glyco.38913.38913.3	38913	41.74	1231.52	3	ANQSWEDSNTDLVPAPAVR		2068.98	tr|A0A0A0MTT8|A0A0A0MTT8_HUMAN(pre=R,post=I);sp|Q99988|GDF15_HUMAN(pre=R,post=I);	70;70;	277.223	0	5	63.2673	1622.57	G06216GN	Hex(5)HexNAc(4)	1622.58	20.3946	0.0103	-0.0144	-3.9054
NC2_Glyco.39285.39285.3	39285	42.14	1032.78	3	SANSTLAQALHWTR		1554.79	sp|Q9BU23|LMF2_HUMAN(pre=R,post=S);	616;	113.556	0	6	152.375	1540.53	G92708ST	Hex(7)HexNAc(2)	1540.53	43.2323	0.0092	0.0032	1.0358
NC2_Glyco.39382.39382.3	39382	42.27	1649.32	3	GYYNQSEDGSHTIQIMYGCDVGPDGR	19,Carbamidomethyl(+57.0215);	2918.22	tr|A0A0G2JI36|A0A0G2JI36_HUMAN(pre=R,post=F);tr|A0A0G2JIF2|A0A0G2JIF2_HUMAN(pre=R,post=F);tr|A0A0G2JL56|A0A0G2JL56_HUMAN(pre=R,post=F);tr|A0A1W2PQD0|A0A1W2PQD0_HUMAN(pre=R,post=F);tr|A0A1W2PSE7|A0A1W2PSE7_HUMAN(pre=R,post=F);tr|Q5SUL5|Q5SUL5_HUMAN(pre=R,post=F);	110;110;110;110;109;110;	178.208	0	3	196.68	2026.7	G00588HO	Hex(10)HexNAc(2)	2026.69	23.2264	0.0084	0.0137	2.7746
NC2_Glyco.39600.39600.4	39600	42.49	1114.5	4	VVRPDSELGERPPEDNQSFQYDHEAFLGK		3358.59	sp|Q15293|RCN1_HUMAN(pre=R,post=E);	53;	403.302	0.0026	5	695.341	1095.39	G65343UJ	Hex(3)HexNAc(3)	1095.4	0	0.8397	-0.0113	-2.542
NC2_Glyco.39602.39602.3	39602	42.49	978.763	3	SANSTLAQALHWTR		1554.79	sp|Q9BU23|LMF2_HUMAN(pre=R,post=S);	616;	172.161	0	6	197.234	1378.48	G21284IS	Hex(6)HexNAc(2)	1378.48	50.4688	0.0069	0.0002	0.0661
NC2_Glyco.39608.39608.5	39608	42.49	891.806	5	VVRPDSELGERPPEDNQSFQYDHEAFLGK		3358.59	sp|Q15293|RCN1_HUMAN(pre=R,post=E);	53;	101.109	0.0075	3	73.1619	1095.41	G65343UJ	Hex(3)HexNAc(3)	1095.4	0	0.8392	0.0109	2.451
NC2_Glyco.39708.39708.3	39708	42.62	1595.29	3	GYYNQSEDGSHTIQIMYGCDVGPDGR	19,Carbamidomethyl(+57.0215);	2918.22	tr|A0A0G2JI36|A0A0G2JI36_HUMAN(pre=R,post=F);tr|A0A0G2JIF2|A0A0G2JIF2_HUMAN(pre=R,post=F);tr|A0A0G2JL56|A0A0G2JL56_HUMAN(pre=R,post=F);tr|A0A1W2PQD0|A0A1W2PQD0_HUMAN(pre=R,post=F);tr|A0A1W2PSE7|A0A1W2PSE7_HUMAN(pre=R,post=F);tr|Q5SUL5|Q5SUL5_HUMAN(pre=R,post=F);	110;110;110;110;109;110;	313.323	0	4	330.891	1864.63	G84622HC	Hex(9)HexNAc(2)	1864.63	31.682	0.0073	-0.0022	-0.4557
NC2_Glyco.40516.40516.3	40516	43.47	984.786	3	GVFITNETGQPLIGK		1572.85	sp|P10253|LYAG_HUMAN(pre=R,post=V);	470;	431.001	0	6	259.839	1378.48	G21284IS	Hex(6)HexNAc(2)	1378.48	42.0519	0.0089	0.0091	3.0799
NC2_Glyco.40562.40562.2	40562	43.52	1265.05	2	YNLSEVLQGK		1149.6	tr|E5RG56|E5RG56_HUMAN(pre=R,post=L);tr|G3XAN5|G3XAN5_HUMAN(pre=R,post=L);	93;64;	274.471	0	5	90.3285	1378.49	G51266ML	Hex(6)HexNAc(2)	1378.48	31.9648	0.0074	0.012	4.7513
NC2_Glyco.41067.41067.6	41067	44.1	1301.22	3	NCSAAPQPEPAAGLASYPELR	2,Carbamidomethyl(+57.0215);	2198.04	tr|C9JP16|C9JP16_HUMAN(pre=R,post=L);sp|O75718|CRTAP_HUMAN(pre=R,post=L);	87;87;	473.447	0	6	129.226	1702.6	G27933RJ	Hex(8)HexNAc(2)	1702.58	48.4641	0.0066	0.0189	4.8398
NC2_Glyco.41074.41074.6	41074	44.1	930.768	3	GVFITNETGQPLIGK		1572.85	sp|P10253|LYAG_HUMAN(pre=R,post=V);	470;	75.0229	0.0016	4	42.4909	1216.43	G04512XN	Hex(5)HexNAc(2)	1216.42	4.3731	0.0684	0.0066	2.3508
NC2_Glyco.41102.41102.4	41102	44.14	1267.22	3	TTLVDNNTWNNSHIALVGK		2096.07	sp|Q8TCJ2|STT3B_HUMAN(pre=R,post=A);	623/627;	385.672	0	6	216.994	1702.59	G27933RJ	Hex(8)HexNAc(2)	1702.58	4.3428	0.0683	0.0042	1.1027
NC2_Glyco.41113.41113.3	41113	44.14	1267.22	3	TTLVDNNTWNNSHIALVGK		2096.07	sp|Q8TCJ2|STT3B_HUMAN(pre=R,post=A);	623/627;	478.61	0	6	263.279	1702.59	G27933RJ	Hex(8)HexNAc(2)	1702.58	9.1734	0.0215	0.0042	1.1027
NC2_Glyco.41114.41114.3	41114	44.14	1337.23	3	TALWVATDHNMDNTSTVLR		2144.03	sp|Q8NBJ5|GT251_HUMAN(pre=R,post=E);	96;	291.333	0.0026	6	252.758	1864.65	G45290DI	Hex(9)HexNAc(2)	1864.63	41.9293	0.0089	0.0145	3.6127
NC2_Glyco.41165.41165.4	41165	44.19	1267.22	3	TTLVDNNTWNNSHIALVGK		2096.07	sp|Q8TCJ2|STT3B_HUMAN(pre=R,post=A);	623;	435.622	0	6	226.704	1702.58	G27933RJ	Hex(8)HexNAc(2)	1702.58	8.3734	0.0252	-0.0059	-1.5577
NC2_Glyco.41206.41206.3	41206	44.23	1283.22	3	TALWVATDHNMDNTSTVLR		2144.03	sp|Q8NBJ5|GT251_HUMAN(pre=R,post=E);	96;	224.866	0	6	234.125	1702.6	G40442UK	Hex(8)HexNAc(2)	1702.58	37.8727	0.0083	0.0157	4.0936
NC2_Glyco.41246.41246.3	41246	44.28	1247.19	3	NCSAAPQPEPAAGLASYPELR	2,Carbamidomethyl(+57.0215);	2198.04	tr|C9JP16|C9JP16_HUMAN(pre=R,post=L);sp|O75718|CRTAP_HUMAN(pre=R,post=L);	87;87;	130.461	0	3	12.3382	1540.51	G92708ST	Hex(7)HexNAc(2)	1540.53	4.0443	0.077	-0.0172	-4.6117
NC2_Glyco.41457.41457.3	41457	44.51	1193.17	3	NCSAAPQPEPAAGLASYPELR	2,Carbamidomethyl(+57.0215);	2198.04	tr|C9JP16|C9JP16_HUMAN(pre=R,post=L);sp|O75718|CRTAP_HUMAN(pre=R,post=L);	87;87;	219.786	0	5	124.281	1378.46	G51266ML	Hex(6)HexNAc(2)	1378.48	38.8506	0.0084	-0.0159	-4.4537
NC2_Glyco.41496.41496.3	41496	44.55	1133.8	3	NMSFVNDLTVTQDGR		1695.79	tr|H0Y512|H0Y512_HUMAN(pre=K,post=K);sp|Q9HDC9|APMAP_HUMAN(pre=K,post=K);	181;196;	451.272	0	6	204.832	1702.59	G27933RJ	Hex(8)HexNAc(2)	1702.58	53.94	0.0074	0.0101	2.9855
NC2_Glyco.41499.41499.3	41499	44.55	1229.19	3	TALWVATDHNMDNTSTVLR		2144.03	sp|Q8NBJ5|GT251_HUMAN(pre=R,post=E);	96;	258.95	0	6	266.275	1540.53	G10122RQ	Hex(7)HexNAc(2)	1540.53	46.3533	0.0064	0.0012	0.3347
NC2_Glyco.41607.41607.3	41607	44.69	1229.2	3	TALWVATDHNMDNTSTVLR		2144.03	sp|Q8NBJ5|GT251_HUMAN(pre=R,post=E);	96;	395.99	0	6	263.85	1540.55	G92708ST	Hex(7)HexNAc(2)	1540.53	43.576	0.0092	0.0167	4.5304
NC2_Glyco.41693.41693.3	41693	44.78	1283.21	3	TALWVATDHNMDNTSTVLR		2144.03	sp|Q8NBJ5|GT251_HUMAN(pre=R,post=E);	96;	126.798	0	6	228.855	1702.57	G40442UK	Hex(8)HexNAc(2)	1702.58	32.3438	0.0074	-0.0114	-2.9515
NC2_Glyco.41697.41697.3	41697	44.78	1175.18	3	TALWVATDHNMDNTSTVLR		2144.03	sp|Q8NBJ5|GT251_HUMAN(pre=R,post=E);	96;	355.816	0.0015	6	238.386	1378.49	G25710JB	Hex(6)HexNAc(2)	1378.48	42.2738	0.009	0.0135	3.8218
NC2_Glyco.41710.41710.3	41710	44.78	1328.55	3	ANQSWEDSNTDLVPAPAVR		2068.98	tr|A0A0A0MTT8|A0A0A0MTT8_HUMAN(pre=R,post=I);sp|Q99988|GDF15_HUMAN(pre=R,post=I);	70;70;	260.413	0.0026	5	56.3978	1913.66	G79247QI	Hex(5)HexNAc(4)NeuAc(1)	1913.68	30.2677	0.0093	-0.0162	-4.0715
NC2_Glyco.41726.41726.4	41726	44.82	1283.21	3	TALWVATDHNMDNTSTVLR		2144.03	sp|Q8NBJ5|GT251_HUMAN(pre=R,post=E);	96;	97.9295	0	4	137.87	1702.56	G27933RJ	Hex(8)HexNAc(2)	1702.58	26.0561	0.0087	-0.0192	-4.9893
NC2_Glyco.41744.41744.3	41744	44.82	1328.56	3	ANQSWEDSNTDLVPAPAVR		2068.98	tr|A0A0A0MTT8|A0A0A0MTT8_HUMAN(pre=R,post=I);sp|Q99988|GDF15_HUMAN(pre=R,post=I);	70;70;	213.78	0.0092	5	73.6947	1913.68	G79247QI	Hex(5)HexNAc(4)NeuAc(1)	1913.68	31.036	0.0096	0.0073	1.8309
NC2_Glyco.41782.41782.3	41782	44.87	1314.86	3	EPGSNVTMSVDAECVPMVR	14,Carbamidomethyl(+57.0215);	2076.93	tr|K7EJY8|K7EJY8_HUMAN(pre=K,post=D);tr|K7EKQ5|K7EKQ5_HUMAN(pre=K,post=D);tr|K7EP36|K7EP36_HUMAN(pre=K,post=D);tr|K7ESM3|K7ESM3_HUMAN(pre=K,post=D);sp|Q08380|LG3BP_HUMAN(pre=K,post=D);	128;192;192;192;192;	357.624	0	4	130.02	1864.63	G84622HC	Hex(9)HexNAc(2)	1864.63	49.2042	0.0067	-0.0067	-1.6959
NC2_Glyco.41829.41829.3	41829	44.92	1250.55	3	SSPIQTPNQTPQQAPVTPR		2046.05	sp|Q8IZS6|DYLT2_HUMAN(pre=K,post=K);	17;	78.374	0.0026	6	111.19	1702.58	G27933RJ	Hex(8)HexNAc(2)	1702.58	42.4636	0.009	0.0029	0.7726
NC2_Glyco.41872.41872.2	41872	44.96	1079.78	3	NMSFVNDLTVTQDGR		1695.79	tr|H0Y512|H0Y512_HUMAN(pre=K,post=K);sp|Q9HDC9|APMAP_HUMAN(pre=K,post=K);	181;196;	92.9534	0	2	48.6153	1540.53	G92708ST	Hex(7)HexNAc(2)	1540.53	8.684	0.0234	0.0035	1.0727
NC2_Glyco.41908.41908.3	41908	45.01	1079.78	3	NMSFVNDLTVTQDGR		1695.79	tr|H0Y512|H0Y512_HUMAN(pre=K,post=K);sp|Q9HDC9|APMAP_HUMAN(pre=K,post=K);	181;196;	221.723	0	3	46.7861	1540.54	G92708ST	Hex(7)HexNAc(2)	1540.53	11.4725	0.0119	0.0084	2.5895
NC2_Glyco.41946.41946.3	41946	45.05	1260.85	3	EPGSNVTMSVDAECVPMVR	14,Carbamidomethyl(+57.0215);	2076.93	tr|K7EJY8|K7EJY8_HUMAN(pre=K,post=D);tr|K7EKQ5|K7EKQ5_HUMAN(pre=K,post=D);tr|K7EP36|K7EP36_HUMAN(pre=K,post=D);tr|K7ESM3|K7ESM3_HUMAN(pre=K,post=D);sp|Q08380|LG3BP_HUMAN(pre=K,post=D);	128;192;192;192;192;	378.817	0	5	90.3866	1702.6	G27933RJ	Hex(8)HexNAc(2)	1702.58	31.4212	0.0097	0.0147	3.8766
NC2_Glyco.41976.41976.2	41976	45.09	971.73	3	NGSLFAFR		910.466	sp|P04004|VTNC_HUMAN(pre=K,post=G);	169;	150.236	0	6	118.944	2001.7	G60004UW	Hex(5)HexNAc(3)NeuAc(2)	2001.69	54.7677	0.0075	0.0081	2.7719
NC2_Glyco.42002.42002.3	42002	45.14	1079.78	3	NMSFVNDLTVTQDGR		1695.79	tr|H0Y512|H0Y512_HUMAN(pre=K,post=K);sp|Q9HDC9|APMAP_HUMAN(pre=K,post=K);	181;196;	461.949	0	6	171.036	1540.54	G10122RQ	Hex(7)HexNAc(2)	1540.53	53.6676	0.0073	0.0073	2.2501
NC2_Glyco.42124.42124.3	42124	45.27	1025.77	3	NMSFVNDLTVTQDGR		1695.79	tr|H0Y512|H0Y512_HUMAN(pre=K,post=K);sp|Q9HDC9|APMAP_HUMAN(pre=K,post=K);	181;196;	384.95	0	5	77.301	1378.49	G51266ML	Hex(6)HexNAc(2)	1378.48	26.1911	0.0087	0.0121	3.9386
NC2_Glyco.42162.42162.3	42162	45.27	1114.52	3	VINQTTCENLLPQQITPR	7,Carbamidomethyl(+57.0215);	2124.1	sp|Q9Y5Y6|ST14_HUMAN(pre=R,post=M);	778;	644.345	0	3	69.3162	1216.43	G47961RS	Hex(5)HexNAc(2)	1216.42	14.6691	0.0121	0.0103	3.0742
NC2_Glyco.42268.42268.4	42268	45.41	1114.52	3	VINQTTCENLLPQQITPR	7,Carbamidomethyl(+57.0215);	2124.1	sp|Q9Y5Y6|ST14_HUMAN(pre=R,post=M);	772;	361.747	0	3	111.459	1216.43	G47961RS	Hex(5)HexNAc(2)	1216.42	7.6065	0.0326	0.0097	2.8993
NC2_Glyco.42334.42334.2	42334	45.5	1025.77	3	NMSFVNDLTVTQDGR		1695.79	tr|H0Y512|H0Y512_HUMAN(pre=K,post=K);sp|Q9HDC9|APMAP_HUMAN(pre=K,post=K);	181;196;	268.916	0	3	97.7972	1378.49	G51266ML	Hex(6)HexNAc(2)	1378.48	26.7718	0.0088	0.0103	3.343
NC2_Glyco.42353.42353.4	42353	45.5	925.909	4	MHIFQNGSLVIHDVAPEDSGR		2321.12	sp|Q13308|PTK7_HUMAN(pre=R,post=Y);	646;	211.652	0.0026	5	223.158	1378.48	G21284IS	Hex(6)HexNAc(2)	1378.48	11.9193	0.0119	0.009	2.4326
NC2_Glyco.42362.42362.3	42362	45.5	1301.91	3	MHIFQNGSLVIHDVAPEDSGR		2321.12	sp|Q13308|PTK7_HUMAN(pre=R,post=Y);	646;	163.749	0	4	55.9385	1581.57	G50380XT	Hex(6)HexNAc(3)	1581.56	13.0764	0.012	0.0167	4.2682
NC2_Glyco.42364.42364.3	42364	45.5	1098.77	3	VWNSTFIEDYR		1428.67	sp|P26006|ITA3_HUMAN(pre=R,post=D);	935;	207.414	0	5	68.1779	1864.63	G84622HC	Hex(9)HexNAc(2)	1864.63	22.7383	0.0105	0	-0.0104
NC2_Glyco.42371.42371.3	42371	45.54	1098.77	3	VWNSTFIEDYR		1428.67	sp|P26006|ITA3_HUMAN(pre=R,post=D);	935;	240.712	0	5	103.103	1864.62	G84622HC	Hex(9)HexNAc(2)	1864.63	29.144	0.0091	-0.0107	-3.2351
NC2_Glyco.42638.42638.4	42638	45.81	885.397	4	MHIFQNGSLVIHDVAPEDSGR		2321.12	sp|Q13308|PTK7_HUMAN(pre=R,post=Y);	646;	269.144	0	6	140.621	1216.44	G04512XN	Hex(5)HexNAc(2)	1216.42	5.0926	0.0507	0.0134	3.7974
NC2_Glyco.42987.42987.3	42987	46.22	1161.48	3	AFNSTLPTMAQMEK		1567.74	tr|E9PKC6|E9PKC6_HUMAN(pre=K,post=A);tr|H0Y2P0|H0Y2P0_HUMAN(pre=K,post=A);tr|H0Y5E4|H0Y5E4_HUMAN(pre=K,post=A);tr|H0YCV9|H0YCV9_HUMAN(pre=K,post=A);tr|H0YD13|H0YD13_HUMAN(pre=K,post=A);tr|H0YDW7|H0YDW7_HUMAN(pre=K,post=A);tr|H0YDX6|H0YDX6_HUMAN(pre=K,post=A);sp|P16070|CD44_HUMAN(pre=K,post=A);tr|Q86UZ1|Q86UZ1_HUMAN(pre=K,post=A);	57;17;57;57;57;35;13;57;57;	259.114	0	5	117.721	1913.69	G79247QI	Hex(5)HexNAc(4)NeuAc(1)	1913.68	46.6501	0.0064	0.0142	4.081
NC2_Glyco.42989.42989.3	42989	46.22	997.756	3	DMSDGFISNLTIQR	2,Oxidation(+15.9949);	1611.76	sp|P13674|P4HA1_HUMAN(pre=K,post=Q);	113;	130.797	0.0041	4	40.9692	1378.49	G21284IS	Hex(6)HexNAc(2)	1378.48	15.3279	0.0121	0.0141	4.7056
NC2_Glyco.43338.43338.3	43338	46.58	1128.81	3	TANDTSTEAYNLLLR		1680.83	sp|P11047|LAMC1_HUMAN(pre=K,post=T);	1205;	124.414	0.0026	4	12.3961	1702.57	G40442UK	Hex(8)HexNAc(2)	1702.58	6.7745	0.0362	-0.0138	-4.0899
NC2_Glyco.43478.43478.3	43478	46.75	1427.59	3	MYSEGSDIVPQSNETALHYFK		2415.11	sp|Q9UBV2|SE1L1_HUMAN(pre=K,post=K);	431;	263.069	0	6	229.451	1864.65	G71017QR	Hex(9)HexNAc(2)	1864.63	52.0887	0.0071	0.0126	2.9395
NC2_Glyco.43487.43487.3	43487	46.75	1161.48	3	AFNSTLPTMAQMEK		1567.74	tr|E9PKC6|E9PKC6_HUMAN(pre=K,post=A);tr|H0Y2P0|H0Y2P0_HUMAN(pre=K,post=A);tr|H0Y5E4|H0Y5E4_HUMAN(pre=K,post=A);tr|H0YCV9|H0YCV9_HUMAN(pre=K,post=A);tr|H0YD13|H0YD13_HUMAN(pre=K,post=A);tr|H0YDW7|H0YDW7_HUMAN(pre=K,post=A);tr|H0YDX6|H0YDX6_HUMAN(pre=K,post=A);sp|P16070|CD44_HUMAN(pre=K,post=A);tr|Q86UZ1|Q86UZ1_HUMAN(pre=K,post=A);	57;17;57;57;57;35;13;57;57;	278.216	0.0026	5	87.1799	1913.67	G79247QI	Hex(5)HexNAc(4)NeuAc(1)	1913.68	56.42	0.0039	-0.0039	-1.1159
NC2_Glyco.43531.43531.4	43531	46.8	1144.72	4	HNNDTQHIWESDSNEFSVIADPR		2710.2	tr|A0A087WT78|A0A087WT78_HUMAN(pre=K,post=G);tr|A0A7P0T823|A0A7P0T823_HUMAN(pre=K,post=G);tr|A0A7P0T885|A0A7P0T885_HUMAN(pre=K,post=G);tr|A0A7P0T8R3|A0A7P0T8R3_HUMAN(pre=K,post=G);tr|A0A7P0T917|A0A7P0T917_HUMAN(pre=K,post=G);tr|A0A7P0TAE1|A0A7P0TAE1_HUMAN(pre=K,post=G);tr|A0A7P0TAT8|A0A7P0TAT8_HUMAN(pre=K,post=G);tr|A0A7P0TAY2|A0A7P0TAY2_HUMAN(pre=K,post=G);tr|A0A7P0TBC2|A0A7P0TBC2_HUMAN(pre=K,po…	217;217;217;217;133;217;217;217;217;217;217;	283.369	0	5	71.3413	1864.64	G45290DI	Hex(9)HexNAc(2)	1864.63	2.5956	0.1036	0.0012	0.2653
NC2_Glyco.43538.43538.3	43538	46.8	1128.81	3	TANDTSTEAYNLLLR		1680.83	sp|P11047|LAMC1_HUMAN(pre=K,post=T);	1205;	250.444	0	5	22.7026	1702.59	G27933RJ	Hex(8)HexNAc(2)	1702.58	8.3649	0.0252	0.0081	2.4043
NC2_Glyco.43550.43550.2	43550	46.8	1539.18	2	LVQLFPNDTSLK		1373.76	sp|Q12797|ASPH_HUMAN(pre=R,post=N);	452;	320.92	0	5	150.266	1702.6	G07682NT	Hex(8)HexNAc(2)	1702.58	42.7814	0.009	0.014	4.5362
NC2_Glyco.43551.43551.3	43551	46.8	1080.47	3	LVQLFPNDTSLK		1373.76	sp|Q12797|ASPH_HUMAN(pre=R,post=N);	452;	231.697	0	5	168.917	1864.63	G84622HC	Hex(9)HexNAc(2)	1864.63	50.9122	0.0069	-0.0053	-1.6452
NC2_Glyco.43561.43561.4	43561	46.84	1413.04	4	YGCCPMPNATCCSDHLHCCPQDTVCDLIQSK	3,Carbamidomethyl(+57.0215);4,Carbamidomethyl(+57.0215);11,Carbamidomethyl(+57.0215);12,Carbamidomethyl(+57.0215);18,Carbamidomethyl(+57.0215);19,Carbamidomethyl(+57.0215);25,Carbamidomethyl(+57.0215);	3783.48	tr|K7EKL3|K7EKL3_HUMAN(pre=K,post=C);sp|P28799|GRN_HUMAN(pre=K,post=C);	50;236;	337.02	0	4	288.115	1864.66	G84622HC	Hex(9)HexNAc(2)	1864.63	2.8456	0.1039	0.0247	4.3672
NC2_Glyco.43572.43572.4	43572	46.84	1413.04	4	YGCCPMPNATCCSDHLHCCPQDTVCDLIQSK	3,Carbamidomethyl(+57.0215);4,Carbamidomethyl(+57.0215);11,Carbamidomethyl(+57.0215);12,Carbamidomethyl(+57.0215);18,Carbamidomethyl(+57.0215);19,Carbamidomethyl(+57.0215);25,Carbamidomethyl(+57.0215);	3783.48	tr|K7EKL3|K7EKL3_HUMAN(pre=K,post=C);sp|P28799|GRN_HUMAN(pre=K,post=C);	50;236;	323.327	0.0081	4	306.094	1864.66	G45290DI	Hex(9)HexNAc(2)	1864.63	0	0.8717	0.0247	4.3672
NC2_Glyco.43585.43585.3	43585	46.84	1026.45	3	LVQLFPNDTSLK		1373.76	sp|Q12797|ASPH_HUMAN(pre=R,post=N);	452;	358.388	0.0081	6	277.028	1702.58	G27933RJ	Hex(8)HexNAc(2)	1702.58	64.7821	0.0044	0.0027	0.8927
NC2_Glyco.43601.43601.4	43601	46.89	1104.2	4	HNNDTQHIWESDSNEFSVIADPR		2710.2	tr|A0A087WT78|A0A087WT78_HUMAN(pre=K,post=G);tr|A0A7P0T823|A0A7P0T823_HUMAN(pre=K,post=G);tr|A0A7P0T885|A0A7P0T885_HUMAN(pre=K,post=G);tr|A0A7P0T8R3|A0A7P0T8R3_HUMAN(pre=K,post=G);tr|A0A7P0T917|A0A7P0T917_HUMAN(pre=K,post=G);tr|A0A7P0TAE1|A0A7P0TAE1_HUMAN(pre=K,post=G);tr|A0A7P0TAT8|A0A7P0TAT8_HUMAN(pre=K,post=G);tr|A0A7P0TAY2|A0A7P0TAY2_HUMAN(pre=K,post=G);tr|A0A7P0TBC2|A0A7P0TBC2_HUMAN(pre=K,po…	217;217;217;217;133;217;217;217;217;217;217;	345.747	0	5	96.9299	1702.57	G40442UK	Hex(8)HexNAc(2)	1702.58	3.4586	0.0923	-0.0096	-2.183
NC2_Glyco.43618.43618.3	43618	46.89	1319.55	3	MYSEGSDIVPQSNETALHYFK		2415.11	sp|Q9UBV2|SE1L1_HUMAN(pre=K,post=K);	431;	160.942	0	6	301.634	1540.52	G92708ST	Hex(7)HexNAc(2)	1540.53	50.0064	0.0068	-0.0078	-1.9831
NC2_Glyco.43627.43627.3	43627	46.89	1026.46	3	LVQLFPNDTSLK		1373.76	sp|Q12797|ASPH_HUMAN(pre=R,post=N);	452;	195.372	0	5	99.7514	1702.6	G40442UK	Hex(8)HexNAc(2)	1702.58	30.919	0.0095	0.015	4.8693
NC2_Glyco.43659.43659.4	43659	46.93	1026.46	3	LVQLFPNDTSLK		1373.76	sp|Q12797|ASPH_HUMAN(pre=R,post=N);	452;	118.653	0	5	71.2966	1702.59	G40442UK	Hex(8)HexNAc(2)	1702.58	17.7812	0.0102	0.0099	3.2027
NC2_Glyco.43660.43660.4	43660	46.93	1372.52	4	YGCCPMPNATCCSDHLHCCPQDTVCDLIQSK	3,Carbamidomethyl(+57.0215);4,Carbamidomethyl(+57.0215);11,Carbamidomethyl(+57.0215);12,Carbamidomethyl(+57.0215);18,Carbamidomethyl(+57.0215);19,Carbamidomethyl(+57.0215);25,Carbamidomethyl(+57.0215);	3783.48	tr|K7EKL3|K7EKL3_HUMAN(pre=K,post=C);sp|P28799|GRN_HUMAN(pre=K,post=C);	50;236;	403.043	0	5	273.065	1702.57	G40442UK	Hex(8)HexNAc(2)	1702.58	0	0.8748	-0.0095	-1.7341
NC2_Glyco.43675.43675.5	43675	46.93	1471.94	3	HNNDTQHIWESDSNEFSVIADPR		2710.2	tr|A0A087WT78|A0A087WT78_HUMAN(pre=K,post=G);tr|A0A7P0T823|A0A7P0T823_HUMAN(pre=K,post=G);tr|A0A7P0T885|A0A7P0T885_HUMAN(pre=K,post=G);tr|A0A7P0T8R3|A0A7P0T8R3_HUMAN(pre=K,post=G);tr|A0A7P0T917|A0A7P0T917_HUMAN(pre=K,post=G);tr|A0A7P0TAE1|A0A7P0TAE1_HUMAN(pre=K,post=G);tr|A0A7P0TAT8|A0A7P0TAT8_HUMAN(pre=K,post=G);tr|A0A7P0TAY2|A0A7P0TAY2_HUMAN(pre=K,post=G);tr|A0A7P0TBC2|A0A7P0TBC2_HUMAN(pre=K,po…	217;217;217;217;133;217;217;217;217;217;217;	312.035	0	6	67.6142	1702.59	G40442UK	Hex(8)HexNAc(2)	1702.58	7.8734	0.0307	0.0066	1.4912
NC2_Glyco.43735.43735.4	43735	47.02	1063.69	4	HNNDTQHIWESDSNEFSVIADPR		2710.2	tr|A0A087WT78|A0A087WT78_HUMAN(pre=K,post=G);tr|A0A7P0T823|A0A7P0T823_HUMAN(pre=K,post=G);tr|A0A7P0T885|A0A7P0T885_HUMAN(pre=K,post=G);tr|A0A7P0T8R3|A0A7P0T8R3_HUMAN(pre=K,post=G);tr|A0A7P0T917|A0A7P0T917_HUMAN(pre=K,post=G);tr|A0A7P0TAE1|A0A7P0TAE1_HUMAN(pre=K,post=G);tr|A0A7P0TAT8|A0A7P0TAT8_HUMAN(pre=K,post=G);tr|A0A7P0TAY2|A0A7P0TAY2_HUMAN(pre=K,post=G);tr|A0A7P0TBC2|A0A7P0TBC2_HUMAN(pre=K,po…	217;217;217;217;133;217;217;217;217;217;217;	316.228	0	5	89.1528	1540.52	G10122RQ	Hex(7)HexNAc(2)	1540.53	4.2298	0.0718	-0.0103	-2.4169
NC2_Glyco.43822.43822.3	43822	47.11	1144.72	4	HNNDTQHIWESDSNEFSVIADPR		2710.2	tr|A0A087WT78|A0A087WT78_HUMAN(pre=K,post=G);tr|A0A7P0T823|A0A7P0T823_HUMAN(pre=K,post=G);tr|A0A7P0T885|A0A7P0T885_HUMAN(pre=K,post=G);tr|A0A7P0T8R3|A0A7P0T8R3_HUMAN(pre=K,post=G);tr|A0A7P0T917|A0A7P0T917_HUMAN(pre=K,post=G);tr|A0A7P0TAE1|A0A7P0TAE1_HUMAN(pre=K,post=G);tr|A0A7P0TAT8|A0A7P0TAT8_HUMAN(pre=K,post=G);tr|A0A7P0TAY2|A0A7P0TAY2_HUMAN(pre=K,post=G);tr|A0A7P0TBC2|A0A7P0TBC2_HUMAN(pre=K,po…	217;217;217;217;133;217;217;217;217;217;217;	280.885	0	5	74.3214	1864.64	G84622HC	Hex(9)HexNAc(2)	1864.63	3.5281	0.0889	0.0059	1.285
NC2_Glyco.43828.43828.3	43828	47.11	1265.54	3	MYSEGSDIVPQSNETALHYFK		2415.11	sp|Q9UBV2|SE1L1_HUMAN(pre=K,post=K);	431;	103.118	0	5	193.203	1378.48	G21284IS	Hex(6)HexNAc(2)	1378.48	37.7012	0.0082	0.0085	2.236
NC2_Glyco.43904.43904.3	43904	47.2	1104.2	4	HNNDTQHIWESDSNEFSVIADPR		2710.2	tr|A0A087WT78|A0A087WT78_HUMAN(pre=K,post=G);tr|A0A7P0T823|A0A7P0T823_HUMAN(pre=K,post=G);tr|A0A7P0T885|A0A7P0T885_HUMAN(pre=K,post=G);tr|A0A7P0T8R3|A0A7P0T8R3_HUMAN(pre=K,post=G);tr|A0A7P0T917|A0A7P0T917_HUMAN(pre=K,post=G);tr|A0A7P0TAE1|A0A7P0TAE1_HUMAN(pre=K,post=G);tr|A0A7P0TAT8|A0A7P0TAT8_HUMAN(pre=K,post=G);tr|A0A7P0TAY2|A0A7P0TAY2_HUMAN(pre=K,post=G);tr|A0A7P0TBC2|A0A7P0TBC2_HUMAN(pre=K,po…	217;217;217;217;133;217;217;217;217;217;217;	467.33	0	5	82.8391	1702.59	G27933RJ	Hex(8)HexNAc(2)	1702.58	4.3386	0.0683	0.0038	0.8659
NC2_Glyco.43914.43914.3	43914	47.2	1213.18	3	ALAGLVYNASGSEHCYDIYR	15,Carbamidomethyl(+57.0215);	2258.04	sp|Q9UHL4|DPP2_HUMAN(pre=R,post=L);	315;	249.149	0	6	224.663	1378.49	G51266ML	Hex(6)HexNAc(2)	1378.48	37.4719	0.0082	0.0148	4.0789
NC2_Glyco.44003.44003.4	44003	47.29	1128.85	3	LIDNNKTEKEILDAFDK		2005.04	tr|A0A0J9YXB8|A0A0J9YXB8_HUMAN(pre=K,post=M);tr|C9JIZ6|C9JIZ6_HUMAN(pre=K,post=M);sp|P07602|SAP_HUMAN(pre=K,post=M);	136;335;332;	127.428	0	6	51.4773	1378.48	G21284IS	Hex(6)HexNAc(2)	1378.48	20.0889	0.0103	0.0064	1.8926
NC2_Glyco.44012.44012.4	44012	47.34	1144.72	4	HNNDTQHIWESDSNEFSVIADPR		2710.2	tr|A0A087WT78|A0A087WT78_HUMAN(pre=K,post=G);tr|A0A7P0T823|A0A7P0T823_HUMAN(pre=K,post=G);tr|A0A7P0T885|A0A7P0T885_HUMAN(pre=K,post=G);tr|A0A7P0T8R3|A0A7P0T8R3_HUMAN(pre=K,post=G);tr|A0A7P0T917|A0A7P0T917_HUMAN(pre=K,post=G);tr|A0A7P0TAE1|A0A7P0TAE1_HUMAN(pre=K,post=G);tr|A0A7P0TAT8|A0A7P0TAT8_HUMAN(pre=K,post=G);tr|A0A7P0TAY2|A0A7P0TAY2_HUMAN(pre=K,post=G);tr|A0A7P0TBC2|A0A7P0TBC2_HUMAN(pre=K,po…	217;217;217;217;133;217;217;217;217;217;217;	287.514	0	5	79.4063	1864.65	G84622HC	Hex(9)HexNAc(2)	1864.63	4.921	0.0615	0.0112	2.4476
NC2_Glyco.44052.44052.3	44052	47.38	1363.9	3	HNNDTQHIWESDSNEFSVIADPR		2710.2	tr|A0A087WT78|A0A087WT78_HUMAN(pre=K,post=G);tr|A0A7P0T823|A0A7P0T823_HUMAN(pre=K,post=G);tr|A0A7P0T885|A0A7P0T885_HUMAN(pre=K,post=G);tr|A0A7P0T8R3|A0A7P0T8R3_HUMAN(pre=K,post=G);tr|A0A7P0T917|A0A7P0T917_HUMAN(pre=K,post=G);tr|A0A7P0TAE1|A0A7P0TAE1_HUMAN(pre=K,post=G);tr|A0A7P0TAT8|A0A7P0TAT8_HUMAN(pre=K,post=G);tr|A0A7P0TAY2|A0A7P0TAY2_HUMAN(pre=K,post=G);tr|A0A7P0TBC2|A0A7P0TBC2_HUMAN(pre=K,po…	217;217;217;217;133;217;217;217;217;217;217;	330.277	0	4	92.1977	1378.49	G21284IS	Hex(6)HexNAc(2)	1378.48	8.59	0.0252	0.0146	3.5587
NC2_Glyco.44059.44059.6	44059	47.38	1256.53	3	YFYLQAVNSEGQNLTR		1901.93	sp|Q7Z4H8|PLGT3_HUMAN(pre=R,post=S);	61;	171.476	0	6	54.3377	1864.64	G45290DI	Hex(9)HexNAc(2)	1864.63	50.9852	0.007	0.0073	1.9476
NC2_Glyco.44064.44064.3	44064	47.38	1128.84	3	LIDNNKTEKEILDAFDK		2005.04	tr|A0A0J9YXB8|A0A0J9YXB8_HUMAN(pre=K,post=M);tr|C9JIZ6|C9JIZ6_HUMAN(pre=K,post=M);sp|P07602|SAP_HUMAN(pre=K,post=M);	136;335;332;	162.906	0	6	111.106	1378.47	G21284IS	Hex(6)HexNAc(2)	1378.48	25.0065	0.0086	-0.0102	-3.0217
NC2_Glyco.44091.44091.4	44091	47.43	1104.2	4	HNNDTQHIWESDSNEFSVIADPR		2710.2	tr|A0A087WT78|A0A087WT78_HUMAN(pre=K,post=G);tr|A0A7P0T823|A0A7P0T823_HUMAN(pre=K,post=G);tr|A0A7P0T885|A0A7P0T885_HUMAN(pre=K,post=G);tr|A0A7P0T8R3|A0A7P0T8R3_HUMAN(pre=K,post=G);tr|A0A7P0T917|A0A7P0T917_HUMAN(pre=K,post=G);tr|A0A7P0TAE1|A0A7P0TAE1_HUMAN(pre=K,post=G);tr|A0A7P0TAT8|A0A7P0TAT8_HUMAN(pre=K,post=G);tr|A0A7P0TAY2|A0A7P0TAY2_HUMAN(pre=K,post=G);tr|A0A7P0TBC2|A0A7P0TBC2_HUMAN(pre=K,po…	217;217;217;217;133;217;217;217;217;217;217;	264.098	0	5	83.0073	1702.58	G27933RJ	Hex(8)HexNAc(2)	1702.58	1.4315	0.1379	0.0019	0.4233
NC2_Glyco.44098.44098.6	44098	47.43	1023.18	4	HNNDTQHIWESDSNEFSVIADPR		2710.2	tr|A0A087WT78|A0A087WT78_HUMAN(pre=K,post=G);tr|A0A7P0T823|A0A7P0T823_HUMAN(pre=K,post=G);tr|A0A7P0T885|A0A7P0T885_HUMAN(pre=K,post=G);tr|A0A7P0T8R3|A0A7P0T8R3_HUMAN(pre=K,post=G);tr|A0A7P0T917|A0A7P0T917_HUMAN(pre=K,post=G);tr|A0A7P0TAE1|A0A7P0TAE1_HUMAN(pre=K,post=G);tr|A0A7P0TAT8|A0A7P0TAT8_HUMAN(pre=K,post=G);tr|A0A7P0TAY2|A0A7P0TAY2_HUMAN(pre=K,post=G);tr|A0A7P0TBC2|A0A7P0TBC2_HUMAN(pre=K,po…	217;217;217;217;133;217;217;217;217;217;217;	515.746	0	5	110.765	1378.48	G51266ML	Hex(6)HexNAc(2)	1378.48	4.4008	0.0685	0.003	0.7278
NC2_Glyco.44166.44166.2	44166	47.47	1377.13	2	LVQLFPNDTSLK		1373.76	sp|Q12797|ASPH_HUMAN(pre=R,post=N);	452;	259.508	0.0015	5	125.325	1378.48	G51266ML	Hex(6)HexNAc(2)	1378.48	33.3957	0.0075	0.006	2.1717
NC2_Glyco.44199.44199.3	44199	47.52	1159.16	3	ALAGLVYNASGSEHCYDIYR	15,Carbamidomethyl(+57.0215);	2258.04	sp|Q9UHL4|DPP2_HUMAN(pre=R,post=L);	315;	263.012	0	6	114.514	1216.42	G04512XN	Hex(5)HexNAc(2)	1216.42	25.4227	0.0086	-0.0014	-0.4124
NC2_Glyco.44220.44220.4	44220	47.56	1213.18	3	ALAGLVYNASGSEHCYDIYR	15,Carbamidomethyl(+57.0215);	2258.04	sp|Q9UHL4|DPP2_HUMAN(pre=R,post=L);	315;	83.6962	0.0015	4	101.929	1378.49	G51266ML	Hex(6)HexNAc(2)	1378.48	8.0811	0.0251	0.0141	3.8775
NC2_Glyco.44224.44224.3	44224	47.56	1159.17	3	ALAGLVYNASGSEHCYDIYR	15,Carbamidomethyl(+57.0215);	2258.04	sp|Q9UHL4|DPP2_HUMAN(pre=R,post=L);	315;	453.826	0	6	184.95	1216.44	G47961RS	Hex(5)HexNAc(2)	1216.42	41.2605	0.0088	0.0142	4.0772
NC2_Glyco.44298.44298.4	44298	47.66	1063.69	4	HNNDTQHIWESDSNEFSVIADPR		2710.2	tr|A0A087WT78|A0A087WT78_HUMAN(pre=K,post=G);tr|A0A7P0T823|A0A7P0T823_HUMAN(pre=K,post=G);tr|A0A7P0T885|A0A7P0T885_HUMAN(pre=K,post=G);tr|A0A7P0T8R3|A0A7P0T8R3_HUMAN(pre=K,post=G);tr|A0A7P0T917|A0A7P0T917_HUMAN(pre=K,post=G);tr|A0A7P0TAE1|A0A7P0TAE1_HUMAN(pre=K,post=G);tr|A0A7P0TAT8|A0A7P0TAT8_HUMAN(pre=K,post=G);tr|A0A7P0TAY2|A0A7P0TAY2_HUMAN(pre=K,post=G);tr|A0A7P0TBC2|A0A7P0TBC2_HUMAN(pre=K,po…	217;217;217;217;133;217;217;217;217;217;217;	312.167	0	5	91.0926	1540.54	G10122RQ	Hex(7)HexNAc(2)	1540.53	1.6865	0.1265	0.0088	2.063
NC2_Glyco.44300.44300.3	44300	47.66	1074.83	3	LIDNNKTEKEILDAFDK		2005.04	tr|A0A0J9YXB8|A0A0J9YXB8_HUMAN(pre=K,post=M);tr|C9JIZ6|C9JIZ6_HUMAN(pre=K,post=M);sp|P07602|SAP_HUMAN(pre=K,post=M);	136;335;332;	229.929	0	6	296.812	1216.42	G04512XN	Hex(5)HexNAc(2)	1216.42	53.1978	0.0072	0.0021	0.644
NC2_Glyco.44354.44354.3	44354	47.7	1201.51	3	MDPPCTNTTAASTYLNNPYVR	5,Carbamidomethyl(+57.0215);	2385.07	tr|A0A7I2V3B2|A0A7I2V3B2_HUMAN(pre=R,post=K);tr|A0A7I2V4D1|A0A7I2V4D1_HUMAN(pre=R,post=K);tr|A0A7I2V4K5|A0A7I2V4K5_HUMAN(pre=R,post=K);tr|A0A7I2YQT8|A0A7I2YQT8_HUMAN(pre=R,post=K);sp|P10619|PPGB_HUMAN(pre=R,post=K);tr|X6R5C5|X6R5C5_HUMAN(pre=R,post=K);tr|X6R8A1|X6R8A1_HUMAN(pre=R,post=K);	333;333;333;333;333;334;351;	551.765	0	6	226.519	1216.43	G47961RS	Hex(5)HexNAc(2)	1216.42	40.9437	0.0087	0.0065	1.796
NC2_Glyco.44364.44364.3	44364	47.7	1104.2	4	HNNDTQHIWESDSNEFSVIADPR		2710.2	tr|A0A087WT78|A0A087WT78_HUMAN(pre=K,post=G);tr|A0A7P0T823|A0A7P0T823_HUMAN(pre=K,post=G);tr|A0A7P0T885|A0A7P0T885_HUMAN(pre=K,post=G);tr|A0A7P0T8R3|A0A7P0T8R3_HUMAN(pre=K,post=G);tr|A0A7P0T917|A0A7P0T917_HUMAN(pre=K,post=G);tr|A0A7P0TAE1|A0A7P0TAE1_HUMAN(pre=K,post=G);tr|A0A7P0TAT8|A0A7P0TAT8_HUMAN(pre=K,post=G);tr|A0A7P0TAY2|A0A7P0TAY2_HUMAN(pre=K,post=G);tr|A0A7P0TBC2|A0A7P0TBC2_HUMAN(pre=K,po…	217;217;217;217;133;217;217;217;217;217;217;	374.342	0	5	100.885	1702.59	G27933RJ	Hex(8)HexNAc(2)	1702.58	3.8579	0.0769	0.0082	1.8617
NC2_Glyco.44420.44420.3	44420	47.79	1309.89	3	HNNDTQHIWESDSNEFSVIADPR		2710.2	tr|A0A087WT78|A0A087WT78_HUMAN(pre=K,post=G);tr|A0A7P0T823|A0A7P0T823_HUMAN(pre=K,post=G);tr|A0A7P0T885|A0A7P0T885_HUMAN(pre=K,post=G);tr|A0A7P0T8R3|A0A7P0T8R3_HUMAN(pre=K,post=G);tr|A0A7P0T917|A0A7P0T917_HUMAN(pre=K,post=G);tr|A0A7P0TAE1|A0A7P0TAE1_HUMAN(pre=K,post=G);tr|A0A7P0TAT8|A0A7P0TAT8_HUMAN(pre=K,post=G);tr|A0A7P0TAY2|A0A7P0TAY2_HUMAN(pre=K,post=G);tr|A0A7P0TBC2|A0A7P0TBC2_HUMAN(pre=K,po…	217;217;217;217;133;217;217;217;217;217;217;	353.618	0	5	109.173	1216.44	G04512XN	Hex(5)HexNAc(2)	1216.42	8.692	0.0234	0.0189	4.8037
NC2_Glyco.44555.44555.4	44555	47.92	1003.18	4	HNNDTQHIWESDSNEFSVIADPR		2710.2	tr|A0A087WT78|A0A087WT78_HUMAN(pre=K,post=G);tr|A0A7P0T823|A0A7P0T823_HUMAN(pre=K,post=G);tr|A0A7P0T885|A0A7P0T885_HUMAN(pre=K,post=G);tr|A0A7P0T8R3|A0A7P0T8R3_HUMAN(pre=K,post=G);tr|A0A7P0T917|A0A7P0T917_HUMAN(pre=K,post=G);tr|A0A7P0TAE1|A0A7P0TAE1_HUMAN(pre=K,post=G);tr|A0A7P0TAT8|A0A7P0TAT8_HUMAN(pre=K,post=G);tr|A0A7P0TAY2|A0A7P0TAY2_HUMAN(pre=K,post=G);tr|A0A7P0TBC2|A0A7P0TBC2_HUMAN(pre=K,po…	217;217;217;217;133;217;217;217;217;217;217;	147.102	0.0011	5	75.5885	1298.48	G85085RX	Hex(3)HexNAc(4)	1298.48	3.0391	0.0972	0.0085	2.1226
NC2_Glyco.44584.44584.4	44584	47.97	1104.21	4	HNNDTQHIWESDSNEFSVIADPR		2710.2	tr|A0A087WT78|A0A087WT78_HUMAN(pre=K,post=G);tr|A0A7P0T823|A0A7P0T823_HUMAN(pre=K,post=G);tr|A0A7P0T885|A0A7P0T885_HUMAN(pre=K,post=G);tr|A0A7P0T8R3|A0A7P0T8R3_HUMAN(pre=K,post=G);tr|A0A7P0T917|A0A7P0T917_HUMAN(pre=K,post=G);tr|A0A7P0TAE1|A0A7P0TAE1_HUMAN(pre=K,post=G);tr|A0A7P0TAT8|A0A7P0TAT8_HUMAN(pre=K,post=G);tr|A0A7P0TAY2|A0A7P0TAY2_HUMAN(pre=K,post=G);tr|A0A7P0TBC2|A0A7P0TBC2_HUMAN(pre=K,po…	217;217;217;217;133;217;217;217;217;217;217;	346.214	0	5	92.7774	1702.59	G27933RJ	Hex(8)HexNAc(2)	1702.58	5.585	0.0453	0.0092	2.0831
NC2_Glyco.44682.44682.3	44682	48.06	1147.48	3	MDPPCTNTTAASTYLNNPYVR	5,Carbamidomethyl(+57.0215);	2385.07	tr|A0A7I2V3B2|A0A7I2V3B2_HUMAN(pre=R,post=K);tr|A0A7I2V4D1|A0A7I2V4D1_HUMAN(pre=R,post=K);tr|A0A7I2V4K5|A0A7I2V4K5_HUMAN(pre=R,post=K);tr|A0A7I2YQT8|A0A7I2YQT8_HUMAN(pre=R,post=K);sp|P10619|PPGB_HUMAN(pre=R,post=K);tr|X6R5C5|X6R5C5_HUMAN(pre=R,post=K);tr|X6R8A1|X6R8A1_HUMAN(pre=R,post=K);	333;333;333;333;333;334;351;	410.099	0	3	193.158	1054.36	G03546AH	Hex(4)HexNAc(2)	1054.37	31.7173	0.0074	-0.0148	-4.2898
NC2_Glyco.44691.44691.3	44691	48.06	1309.89	3	HNNDTQHIWESDSNEFSVIADPR		2710.2	tr|A0A087WT78|A0A087WT78_HUMAN(pre=K,post=G);tr|A0A7P0T823|A0A7P0T823_HUMAN(pre=K,post=G);tr|A0A7P0T885|A0A7P0T885_HUMAN(pre=K,post=G);tr|A0A7P0T8R3|A0A7P0T8R3_HUMAN(pre=K,post=G);tr|A0A7P0T917|A0A7P0T917_HUMAN(pre=K,post=G);tr|A0A7P0TAE1|A0A7P0TAE1_HUMAN(pre=K,post=G);tr|A0A7P0TAT8|A0A7P0TAT8_HUMAN(pre=K,post=G);tr|A0A7P0TAY2|A0A7P0TAY2_HUMAN(pre=K,post=G);tr|A0A7P0TBC2|A0A7P0TBC2_HUMAN(pre=K,po…	217;217;217;217;133;217;217;217;217;217;217;	342.251	0	5	104.485	1216.44	G04512XN	Hex(5)HexNAc(2)	1216.42	9.4	0.0215	0.013	3.3115
NC2_Glyco.44712.44712.3	44712	48.11	1051.13	3	ALAGLVYNASGSEHCYDIYR	15,Carbamidomethyl(+57.0215);	2258.04	sp|Q9UHL4|DPP2_HUMAN(pre=R,post=L);	315;	244.966	0.0026	3	116.185	892.318	G09624UN	Hex(3)HexNAc(2)	892.317	37.2431	0.0082	0.0008	0.269
NC2_Glyco.44851.44851.5	44851	48.24	1051.13	3	ALAGLVYNASGSEHCYDIYR	15,Carbamidomethyl(+57.0215);	2258.04	sp|Q9UHL4|DPP2_HUMAN(pre=R,post=L);	315;	264.882	0	5	188.535	892.323	G09624UN	Hex(3)HexNAc(2)	892.317	9.141	0.0215	0.0061	1.9435
NC2_Glyco.44857.44857.3	44857	48.24	1269.54	3	HNNDTQHIWESDSNEFSVIADPR		2710.2	tr|A0A087WT78|A0A087WT78_HUMAN(pre=K,post=G);tr|A0A7P0T823|A0A7P0T823_HUMAN(pre=K,post=G);tr|A0A7P0T885|A0A7P0T885_HUMAN(pre=K,post=G);tr|A0A7P0T8R3|A0A7P0T8R3_HUMAN(pre=K,post=G);tr|A0A7P0T917|A0A7P0T917_HUMAN(pre=K,post=G);tr|A0A7P0TAE1|A0A7P0TAE1_HUMAN(pre=K,post=G);tr|A0A7P0TAT8|A0A7P0TAT8_HUMAN(pre=K,post=G);tr|A0A7P0TAY2|A0A7P0TAY2_HUMAN(pre=K,post=G);tr|A0A7P0TBC2|A0A7P0TBC2_HUMAN(pre=K,po…	217;217;217;217;133;217;217;217;217;217;217;	186.909	0.0081	5	134.451	1095.41	G65343UJ	Hex(3)HexNAc(3)	1095.4	4.5174	0.0649	0.0105	2.7507
NC2_Glyco.45035.45035.4	45035	48.47	1023.18	4	HNNDTQHIWESDSNEFSVIADPR		2710.2	tr|A0A087WT78|A0A087WT78_HUMAN(pre=K,post=G);tr|A0A7P0T823|A0A7P0T823_HUMAN(pre=K,post=G);tr|A0A7P0T885|A0A7P0T885_HUMAN(pre=K,post=G);tr|A0A7P0T8R3|A0A7P0T8R3_HUMAN(pre=K,post=G);tr|A0A7P0T917|A0A7P0T917_HUMAN(pre=K,post=G);tr|A0A7P0TAE1|A0A7P0TAE1_HUMAN(pre=K,post=G);tr|A0A7P0TAT8|A0A7P0TAT8_HUMAN(pre=K,post=G);tr|A0A7P0TAY2|A0A7P0TAY2_HUMAN(pre=K,post=G);tr|A0A7P0TBC2|A0A7P0TBC2_HUMAN(pre=K,po…	217;217;217;217;133;217;217;217;217;217;217;	306.38	0	5	82.7924	1378.47	G51266ML	Hex(6)HexNAc(2)	1378.48	3.8524	0.0769	-0.0014	-0.3406
NC2_Glyco.45067.45067.3	45067	48.47	1208.55	3	TNITLVCKPGDLESAPVLR	7,Carbamidomethyl(+57.0215);	2082.11	tr|A0A7I2V381|A0A7I2V381_HUMAN(pre=K,post=T);tr|A0A7I2YQS7|A0A7I2YQS7_HUMAN(pre=K,post=T);sp|P11717|MPRI_HUMAN(pre=K,post=T);	581;581;581;	133.624	0.0026	6	140.952	1540.53	G92708ST	Hex(7)HexNAc(2)	1540.53	24.6408	0.0085	-0.0002	-0.0564
NC2_Glyco.45190.45190.2	45190	48.61	1199.55	2	ENTSDPSLVIAFGR		1504.75	sp|P11279|LAMP1_HUMAN(pre=K,post=G);	84;	245.605	0.0026	4	94.4753	892.329	G09624UN	Hex(3)HexNAc(2)	892.317	34.9974	0.0078	0.0118	4.9432
NC2_Glyco.45200.45200.4	45200	48.66	901.64	4	HNNDTQHIWESDSNEFSVIADPR		2710.2	tr|A0A087WT78|A0A087WT78_HUMAN(pre=K,post=G);tr|A0A7P0T823|A0A7P0T823_HUMAN(pre=K,post=G);tr|A0A7P0T885|A0A7P0T885_HUMAN(pre=K,post=G);tr|A0A7P0T8R3|A0A7P0T8R3_HUMAN(pre=K,post=G);tr|A0A7P0T917|A0A7P0T917_HUMAN(pre=K,post=G);tr|A0A7P0TAE1|A0A7P0TAE1_HUMAN(pre=K,post=G);tr|A0A7P0TAT8|A0A7P0TAT8_HUMAN(pre=K,post=G);tr|A0A7P0TAY2|A0A7P0TAY2_HUMAN(pre=K,post=G);tr|A0A7P0TBC2|A0A7P0TBC2_HUMAN(pre=K,po…	217;217;217;217;133;217;217;217;217;217;217;	318.07	0	4	30.5976	892.332	G09624UN	Hex(3)HexNAc(2)	892.317	1.0492	0.1601	0.015	4.1613
NC2_Glyco.45302.45302.3	45302	48.75	1124.83	3	NGSSIVDLSPLIHR		1506.82	sp|P11717|MPRI_HUMAN(pre=R,post=T);	1656;	401.067	0	4	199.763	1864.64	G45290DI	Hex(9)HexNAc(2)	1864.63	37.0951	0.0082	0.0092	2.7196
NC2_Glyco.45512.45512.3	45512	48.98	1128.82	3	SINVTGQGFSLIQR		1518.82	sp|O15031|PLXB2_HUMAN(pre=R,post=F);	1002;	157.362	0.0026	5	31.9203	1864.62	G45290DI	Hex(9)HexNAc(2)	1864.63	6.702	0.0362	-0.0115	-3.3951
NC2_Glyco.45527.45527.4	45527	49.02	1023.17	4	HNNDTQHIWESDSNEFSVIADPR		2710.2	tr|A0A087WT78|A0A087WT78_HUMAN(pre=K,post=G);tr|A0A7P0T823|A0A7P0T823_HUMAN(pre=K,post=G);tr|A0A7P0T885|A0A7P0T885_HUMAN(pre=K,post=G);tr|A0A7P0T8R3|A0A7P0T8R3_HUMAN(pre=K,post=G);tr|A0A7P0T917|A0A7P0T917_HUMAN(pre=K,post=G);tr|A0A7P0TAE1|A0A7P0TAE1_HUMAN(pre=K,post=G);tr|A0A7P0TAT8|A0A7P0TAT8_HUMAN(pre=K,post=G);tr|A0A7P0TAY2|A0A7P0TAY2_HUMAN(pre=K,post=G);tr|A0A7P0TBC2|A0A7P0TBC2_HUMAN(pre=K,po…	217;217;217;217;133;217;217;217;217;217;217;	249.049	0	5	94.8935	1378.47	G21284IS	Hex(6)HexNAc(2)	1378.48	0	0.8969	-0.0073	-1.7865
NC2_Glyco.45560.45560.3	45560	49.02	912.774	3	LIDNNKTEKEILDAFDK		2005.04	tr|A0A0J9YXB8|A0A0J9YXB8_HUMAN(pre=K,post=M);tr|C9JIZ6|C9JIZ6_HUMAN(pre=K,post=M);sp|P07602|SAP_HUMAN(pre=K,post=M);	136;335;332;	144.679	0.0026	3	184.447	730.262	G86427WL	Hex(2)HexNAc(2)	730.264	27.1907	0.0088	-0.0022	-0.7938
NC2_Glyco.45571.45571.4	45571	49.07	1128.82	3	SINVTGQGFSLIQR		1518.82	sp|O15031|PLXB2_HUMAN(pre=R,post=F);	1002;	95.5915	0	6	83.2036	1864.62	G45290DI	Hex(9)HexNAc(2)	1864.63	17.3406	0.0102	-0.0166	-4.9104
NC2_Glyco.45642.45642.3	45642	49.11	1074.81	3	SINVTGQGFSLIQR		1518.82	sp|O15031|PLXB2_HUMAN(pre=R,post=F);	1002;	308.752	0	5	139.124	1702.58	G40442UK	Hex(8)HexNAc(2)	1702.58	37.0749	0.0081	0.0031	0.9651
NC2_Glyco.45764.45764.2	45764	49.25	1128.83	3	SINVTGQGFSLIQR		1518.82	sp|O15031|PLXB2_HUMAN(pre=R,post=F);	1002;	89.7318	0	5	32.4538	1864.65	G45290DI	Hex(9)HexNAc(2)	1864.63	5.4055	0.0452	0.0128	3.7923
NC2_Glyco.45899.45899.3	45899	49.43	1316.21	3	YHYNGTFLDGTLFDSSHNR		2243	sp|O95302|FKBP9_HUMAN(pre=R,post=M);	174;	276.552	0	6	340.897	1702.6	G40442UK	Hex(8)HexNAc(2)	1702.58	56.5318	0.0039	0.0187	4.7518
NC2_Glyco.45930.45930.2	45930	49.43	1074.8	3	SINVTGQGFSLIQR		1518.82	sp|O15031|PLXB2_HUMAN(pre=R,post=F);	1002;	237.703	0	3	180.501	1702.57	G40442UK	Hex(8)HexNAc(2)	1702.58	41.3389	0.0088	-0.0118	-3.6498
NC2_Glyco.46146.46146.4	46146	49.7	987.405	4	YHYNGTFLDGTLFDSSHNR		2243	sp|O95302|FKBP9_HUMAN(pre=R,post=M);	174;	276.164	0	6	451.378	1702.59	G40442UK	Hex(8)HexNAc(2)	1702.58	27.2851	0.0088	0.0066	1.6701
NC2_Glyco.46176.46176.3	46176	49.7	987.405	4	YHYNGTFLDGTLFDSSHNR		2243	sp|O95302|FKBP9_HUMAN(pre=R,post=M);	174;	255.816	0	6	249.74	1702.59	G40442UK	Hex(8)HexNAc(2)	1702.58	17.3236	0.0102	0.0066	1.6701
NC2_Glyco.46241.46241.4	46241	49.79	946.893	4	YHYNGTFLDGTLFDSSHNR		2243	sp|O95302|FKBP9_HUMAN(pre=R,post=M);	174;	230.264	0	5	296.133	1540.54	G92708ST	Hex(7)HexNAc(2)	1540.53	20.6906	0.0104	0.0128	3.3722
NC2_Glyco.46266.46266.3	46266	49.83	1262.19	3	YHYNGTFLDGTLFDSSHNR		2243	sp|O95302|FKBP9_HUMAN(pre=R,post=M);	174;	283.308	0	6	176.033	1540.55	G92708ST	Hex(7)HexNAc(2)	1540.53	24.7781	0.0085	0.0168	4.4495
NC2_Glyco.46327.46327.5	46327	49.88	946.892	4	YHYNGTFLDGTLFDSSHNR		2243	sp|O95302|FKBP9_HUMAN(pre=R,post=M);	174;	368.373	0	6	537.864	1540.54	G92708ST	Hex(7)HexNAc(2)	1540.53	34.8304	0.0078	0.0071	1.8881
NC2_Glyco.46378.46378.4	46378	49.93	946.892	4	YHYNGTFLDGTLFDSSHNR		2243	sp|O95302|FKBP9_HUMAN(pre=R,post=M);	174;	290.259	0	5	471.08	1540.54	G92708ST	Hex(7)HexNAc(2)	1540.53	29.1864	0.0091	0.0066	1.7521
NC2_Glyco.46413.46413.4	46413	49.97	906.378	4	YHYNGTFLDGTLFDSSHNR		2243	sp|O95302|FKBP9_HUMAN(pre=R,post=M);	188;	122.624	0.0072	5	61.1068	1378.48	G21284IS	Hex(6)HexNAc(2)	1378.48	3.2199	0.0957	0.0055	1.5116
NC2_Glyco.46418.46418.3	46418	49.97	1208.17	3	YHYNGTFLDGTLFDSSHNR		2243	sp|O95302|FKBP9_HUMAN(pre=R,post=M);	174;	121.886	0.0015	6	159.031	1378.49	G21284IS	Hex(6)HexNAc(2)	1378.48	24.5098	0.0085	0.0132	3.6555
NC2_Glyco.46552.46552.3	46552	50.15	906.374	4	YHYNGTFLDGTLFDSSHNR		2243	sp|O95302|FKBP9_HUMAN(pre=R,post=M);	188;	92.459	0	4	91.3913	1378.46	G21284IS	Hex(6)HexNAc(2)	1378.48	6.7455	0.0362	-0.0124	-3.4169
NC2_Glyco.46772.46772.3	46772	50.37	1219.82	3	NATYGYVLDDPDPDDGFNYK		2277.97	sp|O43852|CALU_HUMAN(pre=K,post=Q);	131;	390.65	0	4	248.549	1378.46	G21284IS	Hex(6)HexNAc(2)	1378.48	30.3393	0.0093	-0.0154	-4.2217
NC2_Glyco.46904.46904.3	46904	50.5	1260.85	3	NATYGYVLDDPDPDDGFNYK		2277.97	sp|O43852|CALU_HUMAN(pre=K,post=Q);	131;	276.278	0	6	64.0597	1501.57	G21448NW	Hex(3)HexNAc(5)	1501.56	13.5357	0.012	0.0139	3.6715
NC2_Glyco.46982.46982.3	46982	50.59	1298.58	3	FAEINGSALCSYNLKPSEYTTSPK	10,Carbamidomethyl(+57.0215);	2676.27	sp|Q8WWI5|CTL1_HUMAN(pre=K,post=S);	135/143;	306.496	0	5	221.751	1216.43	G47961RS	Hex(5)HexNAc(2)	1216.42	38.9687	0.0084	0.0113	2.905
NC2_Glyco.47147.47147.3	47147	50.77	1258.52	3	AFNSTLPTMAQMEK		1567.74	tr|E9PKC6|E9PKC6_HUMAN(pre=K,post=A);tr|H0Y2P0|H0Y2P0_HUMAN(pre=K,post=A);tr|H0Y5E4|H0Y5E4_HUMAN(pre=K,post=A);tr|H0YCV9|H0YCV9_HUMAN(pre=K,post=A);tr|H0YD13|H0YD13_HUMAN(pre=K,post=A);tr|H0YDW7|H0YDW7_HUMAN(pre=K,post=A);tr|H0YDX6|H0YDX6_HUMAN(pre=K,post=A);sp|P16070|CD44_HUMAN(pre=K,post=A);tr|Q86UZ1|Q86UZ1_HUMAN(pre=K,post=A);	57;17;57;57;57;35;13;57;57;	115.48	0	5	60.4827	2204.79	G85478BZ	Hex(5)HexNAc(4)NeuAc(2)	2204.77	79.2663	0.0052	0.0139	3.6777
NC2_Glyco.47150.47150.3	47150	50.77	1359.87	3	YHYNGSLMDGTLFDSSYSR		2211.95	tr|H0Y827|H0Y827_HUMAN(pre=R,post=N);sp|Q96AY3|FKB10_HUMAN(pre=R,post=N);	37;294;	418.669	0	6	249.875	1864.65	G45290DI	Hex(9)HexNAc(2)	1864.63	54.347	0.0075	0.0136	3.3335
NC2_Glyco.47231.47231.3	47231	50.86	1305.86	3	YHYNGSLMDGTLFDSSYSR		2211.95	tr|H0Y827|H0Y827_HUMAN(pre=R,post=N);sp|Q96AY3|FKB10_HUMAN(pre=R,post=N);	37;294;	350.868	0	6	264.746	1702.59	G40442UK	Hex(8)HexNAc(2)	1702.58	40.0412	0.0086	0.0124	3.1574
NC2_Glyco.47242.47242.3	47242	50.86	1296.9	3	HLNASNPTEPATIIFTAAR		2023.05	sp|Q8NFQ8|TOIP2_HUMAN(pre=K,post=E);	286;	365.535	0	6	191.914	1864.62	G45290DI	Hex(9)HexNAc(2)	1864.63	29.9474	0.0093	-0.0122	-3.1502
NC2_Glyco.47245.47245.3	47245	50.86	1243.57	3	HLNASNPTEPATIIFTAAR		2023.05	sp|Q8NFQ8|TOIP2_HUMAN(pre=K,post=E);	286;	282.507	0	6	186.182	1704.63	G07863NE	Hex(3)HexNAc(6)	1704.63	33.2012	0.0075	-0.0047	-1.2512
NC2_Glyco.47269.47269.3	47269	50.91	1185.54	3	LIDNNKTEKEILDAFDK		2005.04	tr|A0A0J9YXB8|A0A0J9YXB8_HUMAN(pre=K,post=M);tr|C9JIZ6|C9JIZ6_HUMAN(pre=K,post=M);sp|P07602|SAP_HUMAN(pre=K,post=M);	136;335;332;	109.884	0.0038	6	157.334	1548.56	G41787AW	Hex(4)HexNAc(3)NeuAc(1)	1548.54	66.5025	0.0044	0.0163	4.5822
NC2_Glyco.47316.47316.3	47316	50.95	1242.89	3	HLNASNPTEPATIIFTAAR		2023.05	sp|Q8NFQ8|TOIP2_HUMAN(pre=K,post=E);	286;	632.546	0	6	239.637	1702.6	G82403CZ	Hex(8)HexNAc(2)	1702.58	46.1332	0.0063	0.0149	3.9937
NC2_Glyco.47324.47324.3	47324	50.95	1295.19	3	LGDCISEDSYPDGNITWYR	4,Carbamidomethyl(+57.0215);	2259.97	tr|F5GXJ9|F5GXJ9_HUMAN(pre=K,post=N);sp|Q13740|CD166_HUMAN(pre=K,post=N);	116;167;	388.63	0.0026	5	307.274	1622.59	G06216GN	Hex(5)HexNAc(4)	1622.58	92.4922	0.0058	0.0056	1.4504
NC2_Glyco.47351.47351.3	47351	51	1193.16	3	NATYGYVLDDPDPDDGFNYK		2277.97	sp|O43852|CALU_HUMAN(pre=K,post=Q);	131;	480.549	0	6	182.282	1298.48	G85085RX	Hex(3)HexNAc(4)	1298.48	40.541	0.0087	0.0028	0.7954
NC2_Glyco.47419.47419.4	47419	51.09	1161.75	4	NHSSYLGYSVAAISTGESTHFVAGAPR		2778.34	tr|E7EMF1|E7EMF1_HUMAN(pre=R,post=A);tr|E7ESP4|E7ESP4_HUMAN(pre=R,post=A);tr|E9PB77|E9PB77_HUMAN(pre=R,post=A);sp|P17301|ITA2_HUMAN(pre=R,post=A);	432;432;432;432;	224.104	0	6	449.525	1864.62	G84622HC	Hex(9)HexNAc(2)	1864.63	24.1187	0.0085	-0.0143	-3.0809
NC2_Glyco.47466.47466.3	47466	51.13	1188.86	3	HLNASNPTEPATIIFTAAR		2023.05	sp|Q8NFQ8|TOIP2_HUMAN(pre=K,post=E);	286;	393.73	0	6	217.509	1540.52	G92708ST	Hex(7)HexNAc(2)	1540.53	32.9318	0.0075	-0.0041	-1.1501
NC2_Glyco.47537.47537.4	47537	51.22	1121.24	4	NHSSYLGYSVAAISTGESTHFVAGAPR		2778.34	tr|E7EMF1|E7EMF1_HUMAN(pre=R,post=A);tr|E7ESP4|E7ESP4_HUMAN(pre=R,post=A);tr|E9PB77|E9PB77_HUMAN(pre=R,post=A);sp|P17301|ITA2_HUMAN(pre=R,post=A);	432;432;432;432;	690.723	0	6	586.767	1702.59	G27933RJ	Hex(8)HexNAc(2)	1702.58	18.446	0.0103	0.0081	1.8086
NC2_Glyco.47694.47694.4	47694	51.36	1080.73	4	NHSSYLGYSVAAISTGESTHFVAGAPR		2778.34	tr|E7EMF1|E7EMF1_HUMAN(pre=R,post=A);tr|E7ESP4|E7ESP4_HUMAN(pre=R,post=A);tr|E9PB77|E9PB77_HUMAN(pre=R,post=A);sp|P17301|ITA2_HUMAN(pre=R,post=A);	432;432;432;432;	543.486	0	6	441.521	1540.55	G92708ST	Hex(7)HexNAc(2)	1540.53	10.0027	0.0177	0.0172	3.9771
NC2_Glyco.47776.47776.3	47776	51.45	1057.77	3	NATYGYVLDDPDPDDGFNYK		2277.97	sp|O43852|CALU_HUMAN(pre=K,post=Q);	131;	415.792	0	3	138.65	892.325	G09624UN	Hex(3)HexNAc(2)	892.317	17.1711	0.0102	0.0081	2.5487
NC2_Glyco.47920.47920.4	47920	51.63	1090.98	4	NHSSYLGYSVAAISTGESTHFVAGAPR		2778.34	tr|E7EMF1|E7EMF1_HUMAN(pre=R,post=A);tr|E7ESP4|E7ESP4_HUMAN(pre=R,post=A);tr|E9PB77|E9PB77_HUMAN(pre=R,post=A);sp|P17301|ITA2_HUMAN(pre=R,post=A);	432;432;432;432;	362.355	0	6	287.983	1581.57	G50380XT	Hex(6)HexNAc(3)	1581.56	25.57	0.0086	0.0126	2.8904
NC2_Glyco.47921.47921.3	47921	51.63	1134.85	3	HLNASNPTEPATIIFTAAR		2023.05	sp|Q8NFQ8|TOIP2_HUMAN(pre=K,post=E);	286;	204.384	0	5	190.116	1378.47	G21284IS	Hex(6)HexNAc(2)	1378.48	35.7093	0.0079	-0.0024	-0.6909
NC2_Glyco.47977.47977.4	47977	51.67	1188.87	3	HLNASNPTEPATIIFTAAR		2023.05	sp|Q8NFQ8|TOIP2_HUMAN(pre=K,post=E);	286;	107.892	0	4	125.978	1540.54	G92708ST	Hex(7)HexNAc(2)	1540.53	22.7089	0.0105	0.0076	2.1384
NC2_Glyco.48028.48028.4	48028	51.77	1040.21	4	NHSSYLGYSVAAISTGESTHFVAGAPR		2778.34	tr|E7EMF1|E7EMF1_HUMAN(pre=R,post=A);tr|E7ESP4|E7ESP4_HUMAN(pre=R,post=A);tr|E9PB77|E9PB77_HUMAN(pre=R,post=A);sp|P17301|ITA2_HUMAN(pre=R,post=A);	432;432;432;432;	456.691	0	6	425.877	1378.48	G21284IS	Hex(6)HexNAc(2)	1378.48	8.0639	0.027	0.0048	1.1589
NC2_Glyco.48136.48136.3	48136	51.85	1405.93	3	IVVNVSDTNDHAPWFTASSYK		2350.12	tr|A0A087WVP1|A0A087WVP1_HUMAN(pre=R,post=G);sp|Q14517|FAT1_HUMAN(pre=R,post=G);	1550;1551;	267.106	0	6	231.69	1864.64	G45290DI	Hex(9)HexNAc(2)	1864.63	38.1534	0.0083	0.0036	0.8641
NC2_Glyco.48192.48192.3	48192	51.95	999.701	4	NHSSYLGYSVAAISTGESTHFVAGAPR		2778.34	tr|E7EMF1|E7EMF1_HUMAN(pre=R,post=A);tr|E7ESP4|E7ESP4_HUMAN(pre=R,post=A);tr|E9PB77|E9PB77_HUMAN(pre=R,post=A);sp|P17301|ITA2_HUMAN(pre=R,post=A);	432;432;432;432;	643.484	0	6	297.126	1216.44	G04512XN	Hex(5)HexNAc(2)	1216.42	5.3875	0.0452	0.0151	3.7892
NC2_Glyco.48218.48218.3	48218	51.95	1107.51	3	IREGSGYFFLNTSTADVVK		2103.06	sp|Q8TEM1|PO210_HUMAN(pre=R,post=V);	926;	254.622	0.0077	6	207.274	1216.43	G04512XN	Hex(5)HexNAc(2)	1216.42	35.4089	0.0078	0.0104	3.1467
NC2_Glyco.48235.48235.4	48235	51.99	1107.5	3	IREGSGYFFLNTSTADVVK		2103.06	sp|Q8TEM1|PO210_HUMAN(pre=R,post=V);	926;	253.247	0	6	265.75	1216.43	G47961RS	Hex(5)HexNAc(2)	1216.42	39.596	0.0085	0.0044	1.3159
NC2_Glyco.48301.48301.4	48301	52.04	959.187	4	NHSSYLGYSVAAISTGESTHFVAGAPR		2778.34	tr|E7EMF1|E7EMF1_HUMAN(pre=R,post=A);tr|E7ESP4|E7ESP4_HUMAN(pre=R,post=A);tr|E9PB77|E9PB77_HUMAN(pre=R,post=A);sp|P17301|ITA2_HUMAN(pre=R,post=A);	432;432;432;432;	102.661	0.0088	5	148.011	1054.38	G41943OZ	Hex(4)HexNAc(2)	1054.37	0	0.9235	0.0117	3.0439
NC2_Glyco.48318.48318.5	48318	52.08	1028.45	3	TNMSLGLILTR		1217.68	tr|D6RG08|D6RG08_HUMAN(pre=K,post=N);tr|E7EMF1|E7EMF1_HUMAN(pre=K,post=N);tr|E7ESP4|E7ESP4_HUMAN(pre=K,post=N);tr|E9PB77|E9PB77_HUMAN(pre=K,post=N);sp|P17301|ITA2_HUMAN(pre=K,post=N);	112;112;112;112;112;	124.554	0	5	112.019	1864.64	G45290DI	Hex(9)HexNAc(2)	1864.63	31.0474	0.0096	0.0028	0.9008
NC2_Glyco.48786.48786.3	48786	52.58	1385.23	3	NTTWQAGHNFYNVDMSYLK		2288.03	tr|A0A7I2V2J1|A0A7I2V2J1_HUMAN(pre=R,post=R);tr|A0A7I2V302|A0A7I2V302_HUMAN(pre=R,post=R);tr|A0A7I2V367|A0A7I2V367_HUMAN(pre=R,post=R);tr|A0A7I2V440|A0A7I2V440_HUMAN(pre=R,post=R);tr|A0A7I2V4S6|A0A7I2V4S6_HUMAN(pre=R,post=R);tr|A0A7I2V4Z9|A0A7I2V4Z9_HUMAN(pre=R,post=R);tr|A0A7I2YQK9|A0A7I2YQK9_HUMAN(pre=R,post=R);tr|A0A7P0NGZ6|A0A7P0NGZ6_HUMAN(pre=R,post=R);tr|E9PCB3|E9PCB3_HUMAN(pre=R,post=R);tr…	38;38;38;38;38;38;38;38;38;38;38;38;38;38;38;38;38;38;38;38;	185.105	0	6	174.754	1864.65	G84622HC	Hex(9)HexNAc(2)	1864.63	38.2132	0.0083	0.0124	2.994
NC2_Glyco.48809.48809.4	48809	52.62	897.914	4	FLTEVEKNATALYHVEAFK		2209.14	sp|Q9UNW1|MINP1_HUMAN(pre=K,post=T);	242;	260.223	0	5	249.18	1378.49	G21284IS	Hex(6)HexNAc(2)	1378.48	27.8029	0.0089	0.0096	2.6761
NC2_Glyco.48865.48865.3	48865	52.67	1331.89	3	NTTWQAGHNFYNVDMSYLK		2288.03	tr|A0A7I2V2J1|A0A7I2V2J1_HUMAN(pre=R,post=R);tr|A0A7I2V302|A0A7I2V302_HUMAN(pre=R,post=R);tr|A0A7I2V367|A0A7I2V367_HUMAN(pre=R,post=R);tr|A0A7I2V440|A0A7I2V440_HUMAN(pre=R,post=R);tr|A0A7I2V4S6|A0A7I2V4S6_HUMAN(pre=R,post=R);tr|A0A7I2V4Z9|A0A7I2V4Z9_HUMAN(pre=R,post=R);tr|A0A7I2YQK9|A0A7I2YQK9_HUMAN(pre=R,post=R);tr|A0A7P0NGZ6|A0A7P0NGZ6_HUMAN(pre=R,post=R);tr|E9PCB3|E9PCB3_HUMAN(pre=R,post=R);tr…	38;38;38;38;38;38;38;38;38;38;38;38;38;38;38;38;38;38;38;38;	175.131	0.0026	6	202.11	1704.63	G07863NE	Hex(3)HexNAc(6)	1704.63	34.6157	0.0077	-0.0069	-1.7196
NC2_Glyco.49055.49055.2	49055	52.9	1691.19	2	LWNSTFLEEYSK		1515.72	tr|H7BZ97|H7BZ97_HUMAN(pre=R,post=L);sp|P23229|ITA6_HUMAN(pre=R,post=L);	125;997;	194.108	0	5	194.334	1864.65	G71017QR	Hex(9)HexNAc(2)	1864.63	47.2	0.0065	0.0124	3.6811
NC2_Glyco.49122.49122.3	49122	52.94	1127.8	3	LWNSTFLEEYSK		1515.72	tr|H7BZ97|H7BZ97_HUMAN(pre=R,post=L);sp|P23229|ITA6_HUMAN(pre=R,post=L);	125;997;	351.245	0	5	299.429	1864.64	G45290DI	Hex(9)HexNAc(2)	1864.63	73.2312	0.0048	0.0063	1.8614
NC2_Glyco.49158.49158.3	49158	52.99	1159.81	3	DMSDGFISNLTIQR		1595.76	sp|P13674|P4HA1_HUMAN(pre=K,post=Q);	113;	130.082	0.0011	6	95.5446	1880.66	G70548CP	Hex(3)HexNAc(4)NeuAc(2)	1880.67	48.5093	0.0066	-0.0076	-2.1804
NC2_Glyco.49202.49202.3	49202	53.03	1100.46	3	DMSDGFISNLTIQR		1595.76	sp|P13674|P4HA1_HUMAN(pre=K,post=Q);	113;	151.23	0.0015	6	127.852	1702.58	G27933RJ	Hex(8)HexNAc(2)	1702.58	36.2722	0.008	0.0033	1.0032
NC2_Glyco.49259.49259.3	49259	53.12	1100.46	3	DMSDGFISNLTIQR		1595.76	sp|P13674|P4HA1_HUMAN(pre=K,post=Q);	113;	358.649	0	6	245.481	1702.59	G27933RJ	Hex(8)HexNAc(2)	1702.58	70.714	0.0046	0.0082	2.4916
NC2_Glyco.49327.49327.3	49327	53.17	1100.46	3	DMSDGFISNLTIQR		1595.76	sp|P13674|P4HA1_HUMAN(pre=K,post=Q);	113;	324.904	0	6	138.302	1702.58	G27933RJ	Hex(8)HexNAc(2)	1702.58	52.5097	0.0072	0.0032	0.9821
NC2_Glyco.49361.49361.3	49361	53.21	1146.5	3	TNSTFVQALVEHVK		1571.83	tr|A0A0J9YXB8|A0A0J9YXB8_HUMAN(pre=R,post=E);tr|C9JIZ6|C9JIZ6_HUMAN(pre=R,post=E);sp|P07602|SAP_HUMAN(pre=R,post=E);	16;215;215;	136.127	0	6	211.391	1864.64	G45290DI	Hex(9)HexNAc(2)	1864.63	51.39	0.007	0.006	1.7562
NC2_Glyco.49457.49457.3	49457	53.31	1046.44	3	DMSDGFISNLTIQR		1595.76	sp|P13674|P4HA1_HUMAN(pre=K,post=Q);	113;	133.158	0.005	3	90.7876	1540.53	G10122RQ	Hex(7)HexNAc(2)	1540.53	23.7221	0.0084	-0.0014	-0.4419
NC2_Glyco.49593.49593.6	49593	53.49	1046.44	3	DMSDGFISNLTIQR		1595.76	sp|P13674|P4HA1_HUMAN(pre=K,post=Q);	113;	159.087	0	6	104.223	1540.54	G10122RQ	Hex(7)HexNAc(2)	1540.53	35.9302	0.0079	0.0114	3.6226
NC2_Glyco.49629.49629.4	49629	53.53	1215.78	4	EGSRTDDEVVQREEEAIQLDGLNASQIR		3156.53	tr|A0A087WT78|A0A087WT78_HUMAN(pre=R,post=E);tr|A0A7P0T823|A0A7P0T823_HUMAN(pre=R,post=E);tr|A0A7P0T885|A0A7P0T885_HUMAN(pre=R,post=E);tr|A0A7P0T8R3|A0A7P0T8R3_HUMAN(pre=R,post=E);tr|A0A7P0TAE1|A0A7P0TAE1_HUMAN(pre=R,post=E);tr|A0A7P0TAT8|A0A7P0TAT8_HUMAN(pre=R,post=E);tr|A0A7P0TAY2|A0A7P0TAY2_HUMAN(pre=R,post=E);tr|A0A7P0TBC2|A0A7P0TBC2_HUMAN(pre=R,post=E);tr|A0A7P0Z405|A0A7P0Z405_HUMAN(pre=R,po…	62;62;62;62;62;62;62;62;62;62;62;	361.754	0	6	318.322	1702.58	G27933RJ	Hex(8)HexNAc(2)	1702.58	2.6752	0.1037	0	0.0082
NC2_Glyco.49733.49733.3	49733	53.62	992.421	3	DMSDGFISNLTIQR		1595.76	sp|P13674|P4HA1_HUMAN(pre=K,post=Q);	113;	120.7	0.0011	5	74.5012	1378.48	G21284IS	Hex(6)HexNAc(2)	1378.48	37.1921	0.0082	0.0039	1.3179
NC2_Glyco.49752.49752.2	49752	53.67	1488.13	2	DMSDGFISNLTIQR		1595.76	sp|P13674|P4HA1_HUMAN(pre=K,post=Q);	113;	105.613	0.0072	5	86.4473	1378.49	G51266ML	Hex(6)HexNAc(2)	1378.48	36.4387	0.008	0.0094	3.1692
NC2_Glyco.49979.49979.4	49979	53.89	992.42	3	DMSDGFISNLTIQR		1595.76	sp|P13674|P4HA1_HUMAN(pre=K,post=Q);	113;	101.516	0	6	188.137	1378.48	G25710JB	Hex(6)HexNAc(2)	1378.48	26.1127	0.0087	0.0028	0.9486
NC2_Glyco.50101.50101.4	50101	54.03	1094.24	4	EGSRTDDEVVQREEEAIQLDGLNASQIR		3156.53	tr|A0A087WT78|A0A087WT78_HUMAN(pre=R,post=E);tr|A0A7P0T823|A0A7P0T823_HUMAN(pre=R,post=E);tr|A0A7P0T885|A0A7P0T885_HUMAN(pre=R,post=E);tr|A0A7P0T8R3|A0A7P0T8R3_HUMAN(pre=R,post=E);tr|A0A7P0TAE1|A0A7P0TAE1_HUMAN(pre=R,post=E);tr|A0A7P0TAT8|A0A7P0TAT8_HUMAN(pre=R,post=E);tr|A0A7P0TAY2|A0A7P0TAY2_HUMAN(pre=R,post=E);tr|A0A7P0TBC2|A0A7P0TBC2_HUMAN(pre=R,post=E);tr|A0A7P0Z405|A0A7P0Z405_HUMAN(pre=R,po…	62;62;62;62;62;62;62;62;62;62;62;	269.104	0	6	286.425	1216.42	G47961RS	Hex(5)HexNAc(2)	1216.42	5.4985	0.0453	-0.0054	-1.224
NC2_Glyco.50172.50172.6	50172	54.12	938.405	3	DMSDGFISNLTIQR		1595.76	sp|P13674|P4HA1_HUMAN(pre=K,post=Q);	113;	78.4419	0	4	31.3888	1216.43	G04512XN	Hex(5)HexNAc(2)	1216.42	9.754	0.0196	0.0086	3.0574
NC2_Glyco.50354.50354.3	50354	54.3	1069.16	3	RPPLAELAALNLSGSR		1663.94	sp|Q13641|TPBG_HUMAN(pre=R,post=L);	124;	317.093	0.0015	6	232.537	1540.53	G28387ZC	Hex(7)HexNAc(2)	1540.53	48.6602	0.0066	0.0018	0.5501
NC2_Glyco.50547.50547.3	50547	54.52	1276.52	3	VWNSTFIEDYRDFDR		1961.89	sp|P26006|ITA3_HUMAN(pre=R,post=V);	935;	232.883	0	6	311.638	1864.64	G45290DI	Hex(9)HexNAc(2)	1864.63	54.5756	0.0075	0.0081	2.1218
NC2_Glyco.50554.50554.3	50554	54.52	1499.32	3	VFKPPSSTEALNDSQEFPFPETPTK		2792.35	tr|A0A0A0MTU3|A0A0A0MTU3_HUMAN(pre=K,post=V);sp|Q4ZIN3|MBRL_HUMAN(pre=K,post=V);tr|U3KPY4|U3KPY4_HUMAN(pre=K,post=V);tr|U3KQQ5|U3KQQ5_HUMAN(pre=K,post=V);	189;189;159;64;	236.342	0	5	115.626	1702.59	G40442UK	Hex(8)HexNAc(2)	1702.58	29.0287	0.0091	0.0116	2.574
NC2_Glyco.50776.50776.3	50776	54.79	1222.5	3	VWNSTFIEDYRDFDR		1961.89	sp|P26006|ITA3_HUMAN(pre=R,post=V);	935;	263.121	0	6	290.343	1702.59	G40442UK	Hex(8)HexNAc(2)	1702.58	70.5829	0.0046	0.0099	2.7011
NC2_Glyco.50907.50907.4	50907	54.93	1276.52	3	VWNSTFIEDYRDFDR		1961.89	sp|P26006|ITA3_HUMAN(pre=R,post=V);	935;	227.104	0	6	386.436	1864.65	G84622HC	Hex(9)HexNAc(2)	1864.63	53.2271	0.0072	0.0165	4.3048
NC2_Glyco.51020.51020.3	51020	55.07	1276.52	3	VWNSTFIEDYRDFDR		1961.89	sp|P26006|ITA3_HUMAN(pre=R,post=V);	935;	197.126	0.0026	6	263.328	1864.65	G45290DI	Hex(9)HexNAc(2)	1864.63	66.5357	0.0045	0.0156	4.0746
NC2_Glyco.51085.51085.3	51085	55.11	1168.48	3	VWNSTFIEDYRDFDR		1961.89	sp|P26006|ITA3_HUMAN(pre=R,post=V);	935;	186.831	0.0097	6	297.729	1540.53	G92708ST	Hex(7)HexNAc(2)	1540.53	61.8172	0.0042	0.0002	0.064
NC2_Glyco.51171.51171.3	51171	55.2	1222.5	3	VWNSTFIEDYRDFDR		1961.89	sp|P26006|ITA3_HUMAN(pre=R,post=V);	935;	216.445	0	6	241.825	1702.59	G40442UK	Hex(8)HexNAc(2)	1702.58	57.9775	0.004	0.0133	3.6409
NC2_Glyco.51568.51568.4	51568	55.66	1168.53	4	FLKPYTLEEQKNLTVCPDGALFEQK	16,Carbamidomethyl(+57.0215);	2967.51	tr|C9JA36|C9JA36_HUMAN(pre=K,post=G);sp|P54709|AT1B3_HUMAN(pre=K,post=G);	67;124;	184.686	0.0049	6	116.915	1702.6	G40442UK	Hex(8)HexNAc(2)	1702.58	1.8009	0.12	0.0144	3.076
NC2_Glyco.51738.51738.4	51738	55.85	1168.53	4	FLKPYTLEEQKNLTVCPDGALFEQK	16,Carbamidomethyl(+57.0215);	2967.51	tr|C9JA36|C9JA36_HUMAN(pre=K,post=G);sp|P54709|AT1B3_HUMAN(pre=K,post=G);	67;124;	232.068	0.0095	5	238.63	1702.6	G40442UK	Hex(8)HexNAc(2)	1702.58	1.0568	0.1602	0.0182	3.9013
NC2_Glyco.51816.51816.4	51816	55.94	768.376	3	TNSTFVQALVEHVK		1571.83	tr|A0A0J9YXB8|A0A0J9YXB8_HUMAN(pre=R,post=E);tr|C9JIZ6|C9JIZ6_HUMAN(pre=R,post=E);sp|P07602|SAP_HUMAN(pre=R,post=E);	16;215;215;	162.478	0	4	112.194	730.274	G86427WL	Hex(2)HexNAc(2)	730.264	20.5059	0.0104	0.0098	4.245
NC2_Glyco.51926.51926.3	51926	56.08	1071.79	3	EGSGYFFLNTSTADVVK		1833.88	sp|Q8TEM1|PO210_HUMAN(pre=R,post=V);	926;	258.701	0	6	119.699	1378.47	G51266ML	Hex(6)HexNAc(2)	1378.48	46.7144	0.0064	-0.0019	-0.6051
NC2_Glyco.52161.52161.3	52161	56.31	1358.56	3	YHYNGTLLDGTLFDSSYSR		2208.01	tr|C9J4P8|C9J4P8_HUMAN(pre=R,post=N);sp|O95302|FKBP9_HUMAN(pre=R,post=N);	54;286;	380.423	0	6	184.064	1864.65	G45290DI	Hex(9)HexNAc(2)	1864.63	48.5788	0.0066	0.016	3.9238
NC2_Glyco.52285.52285.3	52285	56.45	1304.54	3	YHYNGTLLDGTLFDSSYSR		2208.01	tr|C9J4P8|C9J4P8_HUMAN(pre=R,post=N);sp|O95302|FKBP9_HUMAN(pre=R,post=N);	54;286;	472.322	0	6	209.389	1702.58	G40442UK	Hex(8)HexNAc(2)	1702.58	54.6272	0.0075	-0.0027	-0.7029
NC2_Glyco.52345.52345.3	52345	56.54	1017.78	3	EGSGYFFLNTSTADVVK		1833.88	sp|Q8TEM1|PO210_HUMAN(pre=R,post=V);	926;	156.281	0.0072	4	69.0246	1216.44	G04512XN	Hex(5)HexNAc(2)	1216.42	43.2636	0.0092	0.0141	4.6067
NC2_Glyco.52476.52476.4	52476	56.68	1112.73	4	TMVFPVMYLNESVHIDKETASR	2,Oxidation(+15.9949);	2582.25	tr|A0A1W2PPU6|A0A1W2PPU6_HUMAN(pre=R,post=L);tr|A0A1W2PPX6|A0A1W2PPX6_HUMAN(pre=R,post=L);tr|A0A1W2PQB7|A0A1W2PQB7_HUMAN(pre=R,post=L);tr|A0A1W2PQL5|A0A1W2PQL5_HUMAN(pre=R,post=L);tr|A0A1W2PQR6|A0A1W2PQR6_HUMAN(pre=R,post=L);tr|A0A1W2PRF6|A0A1W2PRF6_HUMAN(pre=R,post=L);tr|A0A1W2PRS1|A0A1W2PRS1_HUMAN(pre=R,post=L);tr|A0A1W2PS43|A0A1W2PS43_HUMAN(pre=R,post=L);sp|Q14108|SCRB2_HUMAN(pre=R,post=L);	372;17;412;108;412;254;453;409;412;	344.334	0.0072	5	82.296	1864.65	G45290DI	Hex(9)HexNAc(2)	1864.63	4.6749	0.0632	0.0134	3.0097
NC2_Glyco.52523.52523.5	52523	56.72	1112.72	4	TMVFPVMYLNESVHIDKETASR	2,Oxidation(+15.9949);	2582.25	tr|A0A1W2PPU6|A0A1W2PPU6_HUMAN(pre=R,post=L);tr|A0A1W2PPX6|A0A1W2PPX6_HUMAN(pre=R,post=L);tr|A0A1W2PQB7|A0A1W2PQB7_HUMAN(pre=R,post=L);tr|A0A1W2PQL5|A0A1W2PQL5_HUMAN(pre=R,post=L);tr|A0A1W2PQR6|A0A1W2PQR6_HUMAN(pre=R,post=L);tr|A0A1W2PRF6|A0A1W2PRF6_HUMAN(pre=R,post=L);tr|A0A1W2PRS1|A0A1W2PRS1_HUMAN(pre=R,post=L);tr|A0A1W2PS43|A0A1W2PS43_HUMAN(pre=R,post=L);sp|Q14108|SCRB2_HUMAN(pre=R,post=L);	372;17;412;108;412;254;453;409;412;	217.241	0.0071	4	40.2344	1864.62	G45290DI	Hex(9)HexNAc(2)	1864.63	4.7657	0.0633	-0.015	-3.3707
NC2_Glyco.52790.52790.3	52790	57.04	1093.17	3	TPLVQEVHQNFSAWCSQVVR	15,Carbamidomethyl(+57.0215);	2384.17	sp|O00754|MA2B1_HUMAN(pre=K,post=L);	692;	225.569	0.0041	4	201.147	892.312	G09624UN	Hex(3)HexNAc(2)	892.317	39.517	0.0085	-0.0051	-1.5497
NC2_Glyco.53362.53362.4	53362	57.68	1189.52	3	FEAEHISNYTALLLSR		1862.95	tr|H0YLN3|H0YLN3_HUMAN(pre=R,post=D);tr|H0YMD6|H0YMD6_HUMAN(pre=R,post=D);tr|H0YMR1|H0YMR1_HUMAN(pre=R,post=D);sp|Q9NPR2|SEM4B_HUMAN(pre=R,post=D);	69;69;69;69;	471.366	0.0015	6	338.533	1702.59	G40442UK	Hex(8)HexNAc(2)	1702.58	71.9949	0.0047	0.0048	1.3434
NC2_Glyco.53605.53605.6	53605	57.96	1222.9	3	LRPIIISMNYSLPLR	8,Oxidation(+15.9949);	1801.03	sp|P26006|ITA3_HUMAN(pre=K,post=M);	573;	109.195	0.0011	6	113.102	1864.64	G45290DI	Hex(9)HexNAc(2)	1864.63	35.8416	0.0079	0.0077	2.1102
NC2_Glyco.53708.53708.3	53708	58.05	1081.48	3	FEAEHISNYTALLLSR		1862.95	tr|H0YLN3|H0YLN3_HUMAN(pre=R,post=D);tr|H0YMD6|H0YMD6_HUMAN(pre=R,post=D);tr|H0YMR1|H0YMR1_HUMAN(pre=R,post=D);sp|Q9NPR2|SEM4B_HUMAN(pre=R,post=D);	69;69;69;69;	429.832	0	6	276.99	1378.48	G21284IS	Hex(6)HexNAc(2)	1378.48	65.3223	0.0044	0.0043	1.338
NC2_Glyco.54011.54011.3	54011	58.37	1027.47	3	FEAEHISNYTALLLSR		1862.95	tr|H0YLN3|H0YLN3_HUMAN(pre=R,post=D);tr|H0YMD6|H0YMD6_HUMAN(pre=R,post=D);tr|H0YMR1|H0YMR1_HUMAN(pre=R,post=D);sp|Q9NPR2|SEM4B_HUMAN(pre=R,post=D);	69;69;69;69;	232.899	0	6	255.558	1216.43	G04512XN	Hex(5)HexNAc(2)	1216.42	44.0152	0.0093	0.0048	1.5486
NC2_Glyco.54249.54249.3	54249	58.65	1495.35	3	TLTNQTEAELATPEGIYERPVDYLPER		3104.53	sp|O15460|P4HA2_HUMAN(pre=K,post=D);	264;	385.896	0	5	242.684	1378.49	G25710JB	Hex(6)HexNAc(2)	1378.48	38.7517	0.0084	0.0162	3.6053
NC2_Glyco.54288.54288.3	54288	58.69	1226.53	3	VFPYISAMVNNGSLSYDHER		2298.07	sp|Q9H0V9|LMA2L_HUMAN(pre=R,post=D);	181;	199.76	0.0011	5	144.713	1378.48	G21284IS	Hex(6)HexNAc(2)	1378.48	25.3437	0.0086	0.0089	2.4284
NC2_Glyco.54823.54823.4	54823	59.29	1032.44	4	TNSTFVQALVEHVKEECDR	17,Carbamidomethyl(+57.0215);	2261.07	tr|A0A0J9YXB8|A0A0J9YXB8_HUMAN(pre=R,post=L);tr|C9JIZ6|C9JIZ6_HUMAN(pre=R,post=L);sp|P07602|SAP_HUMAN(pre=R,post=L);	16;215;215;	267.171	0	5	209.603	1864.65	G45290DI	Hex(9)HexNAc(2)	1864.63	34.5498	0.0077	0.0199	4.8267
NC2_Glyco.54902.54902.3	54902	59.38	1247.2	3	TYTYADTPDDFQLHNFSLPEEDTK		2846.26	tr|A0A0G2JLB3|A0A0G2JLB3_HUMAN(pre=R,post=L);tr|A0A0G2JNZ0|A0A0G2JNZ0_HUMAN(pre=R,post=L);tr|A0A0G2JNZ5|A0A0G2JNZ5_HUMAN(pre=R,post=L);sp|P04062|GLCM_HUMAN(pre=R,post=L);	185;136;98;185;	594.53	0	5	352.554	892.331	G09624UN	Hex(3)HexNAc(2)	892.317	46.7926	0.0065	0.0133	3.5638
NC2_Glyco.55041.55041.4	55041	59.56	1334.81	4	YHYNCSLLDGTQLFTSHDYGAPQEATLGANK	5,Carbamidomethyl(+57.0215);	3470.58	tr|H0Y827|H0Y827_HUMAN(pre=R,post=V);sp|Q96AY3|FKB10_HUMAN(pre=R,post=V);	211;407;	295.077	0.0026	5	367.056	1864.64	G45290DI	Hex(9)HexNAc(2)	1864.63	0	0.9488	0.0011	0.208
NC2_Glyco.55071.55071.4	55071	59.56	991.923	4	TNSTFVQALVEHVKEECDR	17,Carbamidomethyl(+57.0215);	2261.07	tr|A0A0J9YXB8|A0A0J9YXB8_HUMAN(pre=R,post=L);tr|C9JIZ6|C9JIZ6_HUMAN(pre=R,post=L);sp|P07602|SAP_HUMAN(pre=R,post=L);	16;215;215;	467.43	0	5	246.726	1702.59	G27933RJ	Hex(8)HexNAc(2)	1702.58	33.6552	0.0076	0.0059	1.4933
NC2_Glyco.55453.55453.4	55453	60.01	1213.28	4	YHYNCSLLDGTQLFTSHDYGAPQEATLGANK	5,Carbamidomethyl(+57.0215);	3470.58	tr|H0Y827|H0Y827_HUMAN(pre=R,post=V);sp|Q96AY3|FKB10_HUMAN(pre=R,post=V);	211;407;	637.192	0	6	464.583	1378.49	G51266ML	Hex(6)HexNAc(2)	1378.48	9.8697	0.0196	0.0161	3.311
NC2_Glyco.55723.55723.3	55723	60.28	1246.57	3	GLVMNYPHITNLTNLGQSTEYR		2520.24	sp|O75976|CBPD_HUMAN(pre=R,post=H);	955;	477.083	0	5	269.06	1216.44	G47961RS	Hex(5)HexNAc(2)	1216.42	39.9373	0.0086	0.0138	3.6844
NC2_Glyco.55965.55965.3	55965	60.55	890.899	4	TNSTFVQALVEHVKEECDR	17,Carbamidomethyl(+57.0215);	2261.07	tr|A0A0J9YXB8|A0A0J9YXB8_HUMAN(pre=R,post=L);tr|C9JIZ6|C9JIZ6_HUMAN(pre=R,post=L);sp|P07602|SAP_HUMAN(pre=R,post=L);	16;215;215;	144.344	0	6	135.276	1298.49	G85085RX	Hex(3)HexNAc(4)	1298.48	29.1205	0.0091	0.0146	4.0919
NC2_Glyco.56034.56034.4	56034	60.64	1106.16	3	TNSTFVQALVEHVKEECDR	17,Carbamidomethyl(+57.0215);	2261.07	tr|A0A0J9YXB8|A0A0J9YXB8_HUMAN(pre=R,post=L);tr|C9JIZ6|C9JIZ6_HUMAN(pre=R,post=L);sp|P07602|SAP_HUMAN(pre=R,post=L);	16;215;215;	73.9294	0.005	5	124.496	1054.37	G03546AH	Hex(4)HexNAc(2)	1054.37	39.1635	0.0085	0.0003	0.0759
NC2_Glyco.56162.56162.3	56162	60.78	1193.18	3	NMTFDLPSDATVVLNR		1791.88	sp|P11279|LAMP1_HUMAN(pre=K,post=S);	76;	75.2542	0	4	52.6338	1784.62	G33101WA	Hex(6)HexNAc(4)	1784.63	41.4327	0.0088	-0.0096	-2.6792
NC2_Glyco.56370.56370.4	56370	61	789.354	4	TNSTFVQALVEHVKEECDR	17,Carbamidomethyl(+57.0215);	2261.07	tr|A0A0J9YXB8|A0A0J9YXB8_HUMAN(pre=R,post=L);tr|C9JIZ6|C9JIZ6_HUMAN(pre=R,post=L);sp|P07602|SAP_HUMAN(pre=R,post=L);	16;215;215;	549.069	0	3	180.883	892.313	G09624UN	Hex(3)HexNAc(2)	892.317	17.741	0.0102	-0.0043	-1.3772
NC2_Glyco.56377.56377.3	56377	61	1052.14	3	TNSTFVQALVEHVKEECDR	17,Carbamidomethyl(+57.0215);	2261.07	tr|A0A0J9YXB8|A0A0J9YXB8_HUMAN(pre=R,post=L);tr|C9JIZ6|C9JIZ6_HUMAN(pre=R,post=L);sp|P07602|SAP_HUMAN(pre=R,post=L);	16;215;215;	199.388	0	3	87.356	892.323	G09624UN	Hex(3)HexNAc(2)	892.317	34.8692	0.0078	0.0063	2.0057
NC2_Glyco.56493.56493.3	56493	61.13	1448.65	3	KDFEDLYTPVNGSIVIVR		2064.09	tr|G3V0E5|G3V0E5_HUMAN(pre=K,post=A);sp|P02786|TFR1_HUMAN(pre=K,post=A);	170;251;	329.639	0	5	103.038	2278.83	G02251YG	Hex(6)HexNAc(5)NeuAc(1)	2278.81	85.4737	0.0055	0.018	4.1379
NC2_Glyco.56761.56761.3	56761	61.41	1255.54	3	NCTSISGDLHILPVAFR	2,Carbamidomethyl(+57.0215);	1898.97	tr|E9PFD7|E9PFD7_HUMAN(pre=K,post=G);sp|P00533|EGFR_HUMAN(pre=K,post=G);tr|Q504U8|Q504U8_HUMAN(pre=K,post=G);	316;361;316;	289.906	0	6	130.887	1864.64	G45290DI	Hex(9)HexNAc(2)	1864.63	46.7349	0.0064	0.0059	1.5719
NC2_Glyco.56817.56817.3	56817	61.45	1201.52	3	NCTSISGDLHILPVAFR	2,Carbamidomethyl(+57.0215);	1898.97	tr|E9PFD7|E9PFD7_HUMAN(pre=K,post=G);sp|P00533|EGFR_HUMAN(pre=K,post=G);tr|Q504U8|Q504U8_HUMAN(pre=K,post=G);	316;361;316;	242.67	0	3	105.522	1702.58	G40442UK	Hex(8)HexNAc(2)	1702.58	19.0088	0.0103	-0.001	-0.2845
NC2_Glyco.56947.56947.4	56947	61.61	708.329	4	TNSTFVQALVEHVKEECDR	17,Carbamidomethyl(+57.0215);	2261.07	tr|A0A0J9YXB8|A0A0J9YXB8_HUMAN(pre=R,post=L);tr|C9JIZ6|C9JIZ6_HUMAN(pre=R,post=L);sp|P07602|SAP_HUMAN(pre=R,post=L);	16;215;215;	94.5172	0.0024	2	138.704	568.214	G64017CW	Hex(1)HexNAc(2)	568.212	0	0.9534	0.0022	0.7811
NC2_Glyco.57171.57171.3	57171	61.84	1498.33	3	AHCVWLECPIPDAPVVTNVTVK	3,Carbamidomethyl(+57.0215);8,Carbamidomethyl(+57.0215);	2504.26	sp|P26006|ITA3_HUMAN(pre=R,post=A);	926;	403.362	0	4	171.836	1987.72	G05478GN	Hex(6)HexNAc(5)	1987.71	57.3378	0.004	0.0027	0.6042
NC2_Glyco.57212.57212.3	57212	61.89	1201.53	3	NCTSISGDLHILPVAFR	2,Carbamidomethyl(+57.0215);	1898.97	tr|E9PFD7|E9PFD7_HUMAN(pre=K,post=G);sp|P00533|EGFR_HUMAN(pre=K,post=G);tr|Q504U8|Q504U8_HUMAN(pre=K,post=G);	316;361;316;	196.255	0	4	99.6626	1702.59	G40442UK	Hex(8)HexNAc(2)	1702.58	23.9002	0.0085	0.0069	1.9113
NC2_Glyco.57250.57250.4	57250	61.93	1124	4	AHCVWLECPIPDAPVVTNVTVK	3,Carbamidomethyl(+57.0215);8,Carbamidomethyl(+57.0215);	2504.26	sp|P26006|ITA3_HUMAN(pre=R,post=A);	926;	486.89	0.0026	6	239.558	1987.71	G05478GN	Hex(6)HexNAc(5)	1987.71	76.7691	0.0051	0.0011	0.2404
NC2_Glyco.57360.57360.3	57360	62.07	1465.95	3	TYTYADTPDDFQLHNFSLPEEDTK		2846.26	tr|A0A0G2JLB3|A0A0G2JLB3_HUMAN(pre=R,post=L);tr|A0A0G2JNZ0|A0A0G2JNZ0_HUMAN(pre=R,post=L);tr|A0A0G2JNZ5|A0A0G2JNZ5_HUMAN(pre=R,post=L);sp|P04062|GLCM_HUMAN(pre=R,post=L);	185;136;98;185;	299.642	0	5	163.673	1548.56	G23946TS	Hex(4)HexNAc(3)NeuAc(1)	1548.54	39.0512	0.0084	0.0187	4.2618
NC2_Glyco.57363.57363.3	57363	62.07	1457.31	3	AHCVWLECPIPDAPVVTNVTVK	3,Carbamidomethyl(+57.0215);8,Carbamidomethyl(+57.0215);	2504.26	sp|P26006|ITA3_HUMAN(pre=R,post=A);	926;	407.981	0.0026	5	135.644	1864.65	G71017QR	Hex(9)HexNAc(2)	1864.63	31.1651	0.0096	0.0201	4.5912
NC2_Glyco.57428.57428.3	57428	62.16	1498.33	3	AHCVWLECPIPDAPVVTNVTVK	3,Carbamidomethyl(+57.0215);8,Carbamidomethyl(+57.0215);	2504.26	sp|P26006|ITA3_HUMAN(pre=R,post=A);	926;	518.626	0	6	255.215	1987.73	G05478GN	Hex(6)HexNAc(5)	1987.71	102.805	0.0062	0.0122	2.7084
NC2_Glyco.57499.57499.4	57499	62.21	1498.33	3	AHCVWLECPIPDAPVVTNVTVK	3,Carbamidomethyl(+57.0215);8,Carbamidomethyl(+57.0215);	2504.26	sp|P26006|ITA3_HUMAN(pre=R,post=A);	926;	142.436	0	5	161.592	1987.73	G05478GN	Hex(6)HexNAc(5)	1987.71	50.1703	0.0068	0.0117	2.5939
NC2_Glyco.57541.57541.3	57541	62.25	1457.3	3	AHCVWLECPIPDAPVVTNVTVK	3,Carbamidomethyl(+57.0215);8,Carbamidomethyl(+57.0215);	2504.26	sp|P26006|ITA3_HUMAN(pre=R,post=A);	926;	428.752	0	4	116.321	1864.62	G84622HC	Hex(9)HexNAc(2)	1864.63	35.4832	0.0079	-0.0105	-2.4
NC2_Glyco.57685.57685.3	57685	62.43	1329.59	3	KVNGTPSPIPIISWCGSLDSR	15,Carbamidomethyl(+57.0215);	2283.17	sp|Q7Z4H8|PLGT3_HUMAN(pre=R,post=D);	251;	279.29	0	6	145.361	1702.58	G40442UK	Hex(8)HexNAc(2)	1702.58	27.0793	0.0088	-0.0056	-1.4055
NC2_Glyco.57812.57812.4	57812	62.56	1376.62	3	AHCVWLECPIPDAPVVTNVTVK	3,Carbamidomethyl(+57.0215);8,Carbamidomethyl(+57.0215);	2504.26	sp|P26006|ITA3_HUMAN(pre=R,post=A);	926;	163.165	0	5	100.275	1622.58	G05785ID	Hex(5)HexNAc(4)	1622.58	52.517	0.0072	0.001	0.2431
NC2_Glyco.57837.57837.4	57837	62.6	1032.72	4	AHCVWLECPIPDAPVVTNVTVK	3,Carbamidomethyl(+57.0215);8,Carbamidomethyl(+57.0215);	2504.26	sp|P26006|ITA3_HUMAN(pre=R,post=A);	926;	128.206	0	6	137.499	1622.58	G06216GN	Hex(5)HexNAc(4)	1622.58	33.0713	0.0075	-0.0052	-1.2538
NC2_Glyco.58263.58263.4	58263	63.04	1549.68	4	FLKPYTLEEQKNLTVCPDGALFEQK	16,Carbamidomethyl(+57.0215);	2967.51	tr|C9JA36|C9JA36_HUMAN(pre=K,post=G);sp|P54709|AT1B3_HUMAN(pre=K,post=G);	67;124;	232.433	0	5	178.018	3227.17	G12188JQ	Hex(7)HexNAc(6)NeuAc(2)Fuc(2)	3227.15	45.7665	0.0063	0.0158	2.5537
NC2_Glyco.58494.58494.4	58494	63.31	1201	4	LKELPGVCNETMMALWEECKPCLK	8,Carbamidomethyl(+57.0215);19,Carbamidomethyl(+57.0215);22,Carbamidomethyl(+57.0215);	2935.38	tr|E5RGB0|E5RGB0_HUMAN(pre=K,post=Q);tr|E5RH61|E5RH61_HUMAN(pre=K,post=Q);tr|E5RJZ5|E5RJZ5_HUMAN(pre=K,post=Q);tr|E7ERK6|E7ERK6_HUMAN(pre=K,post=Q);tr|E7ETB4|E7ETB4_HUMAN(pre=K,post=Q);tr|H0YLK8|H0YLK8_HUMAN(pre=K,post=Q);sp|P10909|CLUS_HUMAN(pre=K,post=Q);	103;103;103;103;103;114;103;	395.84	0	5	407.292	1864.61	G45290DI	Hex(9)HexNAc(2)	1864.63	17.9423	0.0102	-0.0209	-4.3569
NC2_Glyco.58610.58610.4	58610	63.44	1108.73	4	TMVFPVMYLNESVHIDKETASR		2566.26	tr|A0A1W2PPU6|A0A1W2PPU6_HUMAN(pre=R,post=L);tr|A0A1W2PPX6|A0A1W2PPX6_HUMAN(pre=R,post=L);tr|A0A1W2PQB7|A0A1W2PQB7_HUMAN(pre=R,post=L);tr|A0A1W2PQL5|A0A1W2PQL5_HUMAN(pre=R,post=L);tr|A0A1W2PQR6|A0A1W2PQR6_HUMAN(pre=R,post=L);tr|A0A1W2PRF6|A0A1W2PRF6_HUMAN(pre=R,post=L);tr|A0A1W2PRS1|A0A1W2PRS1_HUMAN(pre=R,post=L);tr|A0A1W2PS43|A0A1W2PS43_HUMAN(pre=R,post=L);sp|Q14108|SCRB2_HUMAN(pre=R,post=L);	372;17;412;108;412;254;453;409;412;	479.546	0	5	197.725	1864.64	G45290DI	Hex(9)HexNAc(2)	1864.63	6.5829	0.038	0.0078	1.7509
NC2_Glyco.58631.58631.3	58631	63.44	1343.91	3	HSVLWNAMIHPLCNMTLK	13,Carbamidomethyl(+57.0215);	2164.07	sp|Q9HAT2|SIAE_HUMAN(pre=K,post=G);	267;	497.666	0.0015	5	149.189	1864.62	G45290DI	Hex(9)HexNAc(2)	1864.63	19.3047	0.0103	-0.0127	-3.1644
NC2_Glyco.58665.58665.3	58665	63.49	1477.98	3	TMVFPVMYLNESVHIDKETASR		2566.26	tr|A0A1W2PPU6|A0A1W2PPU6_HUMAN(pre=R,post=L);tr|A0A1W2PPX6|A0A1W2PPX6_HUMAN(pre=R,post=L);tr|A0A1W2PQB7|A0A1W2PQB7_HUMAN(pre=R,post=L);tr|A0A1W2PQL5|A0A1W2PQL5_HUMAN(pre=R,post=L);tr|A0A1W2PQR6|A0A1W2PQR6_HUMAN(pre=R,post=L);tr|A0A1W2PRF6|A0A1W2PRF6_HUMAN(pre=R,post=L);tr|A0A1W2PRS1|A0A1W2PRS1_HUMAN(pre=R,post=L);tr|A0A1W2PS43|A0A1W2PS43_HUMAN(pre=R,post=L);sp|Q14108|SCRB2_HUMAN(pre=R,post=L);	372;17;412;108;412;254;453;409;412;	343.519	0.0015	3	128.013	1864.65	G45290DI	Hex(9)HexNAc(2)	1864.63	32.9427	0.0075	0.0152	3.4206
NC2_Glyco.58728.58728.3	58728	63.53	1289.9	3	HSVLWNAMIHPLCNMTLK	13,Carbamidomethyl(+57.0215);	2164.07	sp|Q9HAT2|SIAE_HUMAN(pre=K,post=G);	267;	317.064	0	6	165.819	1702.59	G40442UK	Hex(8)HexNAc(2)	1702.58	25.4884	0.0086	0.0108	2.7892
NC2_Glyco.58815.58815.4	58815	63.67	1260.53	3	VTTYCNETMTGWVHDVLGR	5,Carbamidomethyl(+57.0215);	2238.02	tr|A0A7I2V2Q8|A0A7I2V2Q8_HUMAN(pre=K,post=N);tr|A0A7I2V2V5|A0A7I2V2V5_HUMAN(pre=K,post=N);tr|A0A7I2V466|A0A7I2V466_HUMAN(pre=K,post=N);tr|A0A7I2V5C5|A0A7I2V5C5_HUMAN(pre=K,post=N);tr|A0A7I2V6E3|A0A7I2V6E3_HUMAN(pre=K,post=N);tr|H0YCY8|H0YCY8_HUMAN(pre=K,post=N);sp|P53634|CATC_HUMAN(pre=K,post=N);	119;119;119;119;119;119;119;	399.977	0	6	222.285	1540.54	G92708ST	Hex(7)HexNAc(2)	1540.53	37.0724	0.0081	0.0103	2.7173
NC2_Glyco.59466.59466.3	59466	64.36	1202.85	3	LLHALGGDDFLGMLNR		1740.9	tr|C9JGT6|C9JGT6_HUMAN(pre=K,post=T);tr|C9JM55|C9JM55_HUMAN(pre=K,post=T);tr|C9K055|C9K055_HUMAN(pre=K,post=T);tr|F8W8W4|F8W8W4_HUMAN(pre=K,post=T);sp|Q9UHG3|PCYOX_HUMAN(pre=K,post=T);	119;119;119;196;196;	211.636	0.0016	5	161.353	1864.64	G45290DI	Hex(9)HexNAc(2)	1864.63	27.7172	0.0089	0.0045	1.2472
NC2_Glyco.59636.59636.3	59636	64.59	1148.84	3	LLHALGGDDFLGMLNR		1740.9	tr|C9JGT6|C9JGT6_HUMAN(pre=K,post=T);tr|C9JM55|C9JM55_HUMAN(pre=K,post=T);tr|C9K055|C9K055_HUMAN(pre=K,post=T);tr|F8W8W4|F8W8W4_HUMAN(pre=K,post=T);sp|Q9UHG3|PCYOX_HUMAN(pre=K,post=T);	119;119;119;196;196;	368.012	0	6	216.62	1702.59	G40442UK	Hex(8)HexNAc(2)	1702.58	58.5679	0.0041	0.0091	2.6302
NC2_Glyco.60294.60294.3	60294	65.32	853.386	3	DNATEEEILVYLEK		1664.81	tr|C9JIZ6|C9JIZ6_HUMAN(pre=K,post=T);sp|P07602|SAP_HUMAN(pre=K,post=T);	80;80;	468.357	0	2	135.672	892.322	G09624UN	Hex(3)HexNAc(2)	892.317	28.7899	0.009	0.0045	1.7772
NC2_Glyco.60414.60414.3	60414	65.46	1151.83	3	DYYPINESLASLPLR		1749.89	sp|O96005|CLPT1_HUMAN(pre=K,post=V);	295;	560.46	0	6	170.261	1702.57	G27933RJ	Hex(8)HexNAc(2)	1702.58	51.363	0.007	-0.01	-2.899
NC2_Glyco.60419.60419.4	60419	65.46	1196.77	4	AHCVWLECPIPDAPVVTNVTVK	3,Carbamidomethyl(+57.0215);8,Carbamidomethyl(+57.0215);	2504.26	sp|P26006|ITA3_HUMAN(pre=R,post=A);	926;	165.702	0	6	166.595	2278.8	G35283JZ	Hex(6)HexNAc(5)NeuAc(1)	2278.81	66.357	0.0044	-0.0098	-2.0589
NC2_Glyco.60436.60436.3	60436	65.46	1205.85	3	DYYPINESLASLPLR		1749.89	sp|O96005|CLPT1_HUMAN(pre=K,post=V);	295;	184.468	0.0015	3	105.478	1864.63	G84622HC	Hex(9)HexNAc(2)	1864.63	36.2703	0.008	-0.0008	-0.2216
NC2_Glyco.60492.60492.3	60492	65.5	799.371	3	DNATEEEILVYLEK		1664.81	tr|C9JIZ6|C9JIZ6_HUMAN(pre=K,post=T);sp|P07602|SAP_HUMAN(pre=K,post=T);	80;80;	526.961	0	2	133.854	730.276	G86427WL	Hex(2)HexNAc(2)	730.264	23.1833	0.0084	0.0112	4.6771
NC2_Glyco.60548.60548.3	60548	65.59	1097.81	3	DYYPINESLASLPLR		1749.89	sp|O96005|CLPT1_HUMAN(pre=K,post=V);	295;	735.281	0	6	295.93	1540.53	G10122RQ	Hex(7)HexNAc(2)	1540.53	77.4205	0.0051	0.0002	0.0495
NC2_Glyco.60782.60782.2	60782	65.87	1279.58	2	DNATEEEILVYLEK		1664.81	tr|C9JIZ6|C9JIZ6_HUMAN(pre=K,post=T);sp|P07602|SAP_HUMAN(pre=K,post=T);	80;80;	452.725	0	3	126.315	892.323	G09624UN	Hex(3)HexNAc(2)	892.317	46.5967	0.0064	0.0061	2.4028
NC2_Glyco.60806.60806.3	60806	65.87	1116.49	3	INSSVTDIEEIIGVR		1643.87	tr|A0A087WVP1|A0A087WVP1_HUMAN(pre=K,post=I);sp|Q14517|FAT1_HUMAN(pre=K,post=I);	3718;3716;	761.387	0	6	422.746	1702.59	G40442UK	Hex(8)HexNAc(2)	1702.58	75.1079	0.0049	0.0086	2.5774
NC2_Glyco.60914.60914.3	60914	66	1043.8	3	DYYPINESLASLPLR		1749.89	sp|O96005|CLPT1_HUMAN(pre=K,post=V);	295;	624.78	0	5	188.256	1378.47	G51266ML	Hex(6)HexNAc(2)	1378.48	52.2282	0.0071	-0.0053	-1.6829
NC2_Glyco.60941.60941.3	60941	66	853.385	3	DNATEEEILVYLEK		1664.81	tr|C9JIZ6|C9JIZ6_HUMAN(pre=K,post=T);sp|P07602|SAP_HUMAN(pre=K,post=T);	80;80;	166.22	0	2	77.0756	892.319	G09624UN	Hex(3)HexNAc(2)	892.317	11.0007	0.0139	0.0016	0.6315
NC2_Glyco.60951.60951.4	60951	66.05	1105.49	4	AHCVWLECPIPDAPVVTNVTVK	3,Carbamidomethyl(+57.0215);8,Carbamidomethyl(+57.0215);	2504.26	sp|P26006|ITA3_HUMAN(pre=R,post=A);	926;	422.994	0.0061	5	258.878	1913.68	G79247QI	Hex(5)HexNAc(4)NeuAc(1)	1913.68	65.9194	0.0044	0.0027	0.6164
NC2_Glyco.60965.60965.4	60965	66.05	1198.55	2	DNATEEEILVYLEK		1664.81	tr|C9JIZ6|C9JIZ6_HUMAN(pre=K,post=T);sp|P07602|SAP_HUMAN(pre=K,post=T);	80;80;	80.798	0	3	198.375	730.272	G86427WL	Hex(2)HexNAc(2)	730.264	40.4346	0.0086	0.0079	3.3063
NC2_Glyco.60990.60990.2	60990	66.09	1198.55	2	DNATEEEILVYLEK		1664.81	tr|C9JIZ6|C9JIZ6_HUMAN(pre=K,post=T);sp|P07602|SAP_HUMAN(pre=K,post=T);	80;80;	406.547	0	3	116.234	730.271	G86427WL	Hex(2)HexNAc(2)	730.264	43.7523	0.0093	0.0067	2.7966
NC2_Glyco.61000.61000.2	61000	66.09	1674.24	2	INSSVTDIEEIIGVR		1643.87	tr|A0A087WVP1|A0A087WVP1_HUMAN(pre=K,post=I);sp|Q14517|FAT1_HUMAN(pre=K,post=I);	3718;3716;	302.573	0	4	115.799	1702.59	G40442UK	Hex(8)HexNAc(2)	1702.58	25.8711	0.0087	0.0065	1.9507
NC2_Glyco.61025.61025.3	61025	66.09	1335.91	3	AIGGIDWDSHPFGYNLTLQAK		2302.14	tr|A0A087WVP1|A0A087WVP1_HUMAN(pre=K,post=D);tr|D6RCE4|D6RCE4_HUMAN(pre=K,post=D);sp|Q14517|FAT1_HUMAN(pre=K,post=D);	333;333;333;	368.579	0	6	212.818	1702.58	G82403CZ	Hex(8)HexNAc(2)	1702.58	51.8254	0.0071	0.0036	0.8901
NC2_Glyco.61050.61050.3	61050	66.14	1565.2	2	DYYPINESLASLPLR		1749.89	sp|O96005|CLPT1_HUMAN(pre=K,post=V);	295;	226.541	0	5	181.268	1378.49	G51266ML	Hex(6)HexNAc(2)	1378.48	36.2532	0.008	0.0128	4.085
NC2_Glyco.61120.61120.5	61120	66.23	1043.8	3	DYYPINESLASLPLR		1749.89	sp|O96005|CLPT1_HUMAN(pre=K,post=V);	295;	586.644	0	6	225.55	1378.48	G51266ML	Hex(6)HexNAc(2)	1378.48	58.4966	0.0041	0.0087	2.7654
NC2_Glyco.61499.61499.3	61499	66.63	1465.99	3	LPNSTIYVVEPGYLGFTVHPGDR		2530.29	sp|Q8TEM1|PO210_HUMAN(pre=R,post=W);	337;	364.508	0	5	187.168	1864.65	G45290DI	Hex(9)HexNAc(2)	1864.63	0	0.9704	0.0188	4.2854
NC2_Glyco.61579.61579.3	61579	66.72	1398.62	3	TAADTTGLQPILNQFTPANISR		2328.21	sp|P06756|ITAV_HUMAN(pre=R,post=Q);	615;	340.505	0.0049	6	152.015	1864.64	G84622HC	Hex(9)HexNAc(2)	1864.63	41.0485	0.0087	0.0048	1.1498
NC2_Glyco.61840.61840.3	61840	67	1344.61	3	TAADTTGLQPILNQFTPANISR		2328.21	sp|P06756|ITAV_HUMAN(pre=R,post=Q);	615;	210.309	0	4	114.011	1702.59	G27933RJ	Hex(8)HexNAc(2)	1702.58	31.8678	0.0074	0.0079	1.9639
NC2_Glyco.61910.61910.4	61910	67.09	1411.97	3	LPNSTIYVVEPGYLGFTVHPGDR		2530.29	sp|Q8TEM1|PO210_HUMAN(pre=R,post=W);	337;	268.373	0	6	86.4308	1702.6	G40442UK	Hex(8)HexNAc(2)	1702.58	12.8315	0.012	0.0205	4.8511
NC2_Glyco.62027.62027.3	62027	67.22	1357.94	3	LPNSTIYVVEPGYLGFTVHPGDR		2530.29	sp|Q8TEM1|PO210_HUMAN(pre=R,post=W);	337;	504.509	0	6	315.041	1540.53	G92708ST	Hex(7)HexNAc(2)	1540.53	29.1825	0.0091	-0.0033	-0.8042
NC2_Glyco.62077.62077.3	62077	67.27	1303.93	3	LPNSTIYVVEPGYLGFTVHPGDR		2530.29	sp|Q8TEM1|PO210_HUMAN(pre=R,post=W);	337;	449.884	0	6	338.465	1378.48	G21284IS	Hex(6)HexNAc(2)	1378.48	43.143	0.0092	0.0057	1.4657
NC2_Glyco.62097.62097.5	62097	67.31	1303.92	3	LPNSTIYVVEPGYLGFTVHPGDR		2530.29	sp|Q8TEM1|PO210_HUMAN(pre=R,post=W);	337;	94.0644	0	5	58.1106	1378.46	G21284IS	Hex(6)HexNAc(2)	1378.48	7.7762	0.0307	-0.0124	-3.163
NC2_Glyco.62367.62367.3	62367	67.58	1288.23	3	HNIIPIFAVTNYSYSYYEK		2321.14	sp|P16144|ITB4_HUMAN(pre=K,post=L);	327;	428.16	0	5	86.8453	1540.55	G28387ZC	Hex(7)HexNAc(2)	1540.53	32.2969	0.0074	0.0166	4.3111
NC2_Glyco.62453.62453.3	62453	67.68	1271.58	3	LRPIIISMNYSLPLR		1785.03	sp|P26006|ITA3_HUMAN(pre=K,post=M);	573;	289.154	0	6	313.453	2026.69	G00588HO	Hex(10)HexNAc(2)	2026.69	76.2472	0.005	0.0072	1.895
NC2_Glyco.62518.62518.3	62518	67.77	1148.52	3	HLDLSNNSLVSLTYVSFR		2064.06	sp|Q13641|TPBG_HUMAN(pre=R,post=N);	243/244;	485.405	0	6	179.762	1378.48	G21284IS	Hex(6)HexNAc(2)	1378.48	56.1832	0.0039	0.008	2.3228
NC2_Glyco.62561.62561.3	62561	67.81	1217.57	3	LRPIIISMNYSLPLR		1785.03	sp|P26006|ITA3_HUMAN(pre=K,post=M);	573;	400.938	0.0015	6	374.358	1864.64	G45290DI	Hex(9)HexNAc(2)	1864.63	81.1643	0.0053	0.0084	2.2982
NC2_Glyco.62563.62563.3	62563	67.81	1234.22	3	HNIIPIFAVTNYSYSYYEK		2321.14	sp|P16144|ITB4_HUMAN(pre=K,post=L);	327;	390.598	0	5	77.6096	1378.49	G51266ML	Hex(6)HexNAc(2)	1378.48	29.6576	0.0092	0.0118	3.1908
NC2_Glyco.62671.62671.4	62671	67.95	1336.86	4	TLTNQTEAELATPEGIYERPVDYLPERDVYESLCR	34,Carbamidomethyl(+57.0215);	4126.98	sp|O15460|P4HA2_HUMAN(pre=K,post=G);	264;	335.701	0	5	258.758	1216.44	G47961RS	Hex(5)HexNAc(2)	1216.42	8.6734	0.0233	0.0172	3.2259
NC2_Glyco.62712.62712.3	62712	68	1160.85	3	KTYAIYDLLDTAMINNSR		2101.05	tr|A0A1W2PNP0|A0A1W2PNP0_HUMAN(pre=R,post=N);tr|A0A1W2PP13|A0A1W2PP13_HUMAN(pre=R,post=N);tr|A0A1W2PP53|A0A1W2PP53_HUMAN(pre=R,post=N);tr|A0A1W2PP57|A0A1W2PP57_HUMAN(pre=R,post=N);tr|A0A1W2PPC3|A0A1W2PPC3_HUMAN(pre=R,post=N);tr|A0A1W2PPQ7|A0A1W2PPQ7_HUMAN(pre=R,post=N);tr|A0A1W2PPR6|A0A1W2PPR6_HUMAN(pre=R,post=N);tr|A0A1W2PPS0|A0A1W2PPS0_HUMAN(pre=R,post=N);tr|A0A1W2PQ52|A0A1W2PQ52_HUMAN(pre=R,po…	329;292;190;327;327;280;254;327;234;157;41;327;290;327;225;327;	235.621	0	6	58.9658	1378.49	G25710JB	Hex(6)HexNAc(2)	1378.48	22.0346	0.0104	0.0129	3.7059
NC2_Glyco.62761.62761.3	62761	68.04	1522.65	3	GNYDFVQAMIVNNHTSLDVEEAAAVR		2862.36	tr|A0A0A0MTJ9|A0A0A0MTJ9_HUMAN(pre=K,post=A);sp|Q6PIU2|NCEH1_HUMAN(pre=K,post=A);	310;270;	294.655	0	3	139.058	1702.57	G40442UK	Hex(8)HexNAc(2)	1702.58	27.8159	0.0089	-0.0102	-2.2374
NC2_Glyco.62793.62793.4	62793	68.09	1410.32	4	LCHTHGWNETSEFMPQGAVFSCLYR	2,Carbamidomethyl(+57.0215);22,Carbamidomethyl(+57.0215);	3026.33	tr|H3BM42|H3BM42_HUMAN(pre=R,post=H);sp|Q92896|GSLG1_HUMAN(pre=R,post=H);	581;581;	369.024	0	6	257.92	2610.93	G52056FF	Hex(5)HexNAc(6)NeuAc(2)	2610.93	63.648	0.0043	-0.0052	-0.919
NC2_Glyco.63094.63094.3	63094	68.41	1106.84	3	KTYAIYDLLDTAMINNSR		2101.05	tr|A0A1W2PNP0|A0A1W2PNP0_HUMAN(pre=R,post=N);tr|A0A1W2PP13|A0A1W2PP13_HUMAN(pre=R,post=N);tr|A0A1W2PP53|A0A1W2PP53_HUMAN(pre=R,post=N);tr|A0A1W2PP57|A0A1W2PP57_HUMAN(pre=R,post=N);tr|A0A1W2PPC3|A0A1W2PPC3_HUMAN(pre=R,post=N);tr|A0A1W2PPQ7|A0A1W2PPQ7_HUMAN(pre=R,post=N);tr|A0A1W2PPR6|A0A1W2PPR6_HUMAN(pre=R,post=N);tr|A0A1W2PPS0|A0A1W2PPS0_HUMAN(pre=R,post=N);tr|A0A1W2PQ52|A0A1W2PQ52_HUMAN(pre=R,po…	329;292;190;327;327;280;254;327;234;157;41;327;290;327;225;327;	194.807	0	5	82.0271	1216.44	G91471TQ	Hex(5)HexNAc(2)	1216.42	33.744	0.0076	0.0122	3.686
NC2_Glyco.63168.63168.4	63168	68.5	1054.98	4	DEIGNVSTSHLLILDDSVEMEIRPR		2837.42	tr|B7Z4L4|B7Z4L4_HUMAN(pre=R,post=F);sp|P04843|RPN1_HUMAN(pre=R,post=F);	127;299;	271.519	0	6	253.321	1378.47	G51266ML	Hex(6)HexNAc(2)	1378.48	8.2739	0.0251	-0.0016	-0.3775
NC2_Glyco.63244.63244.3	63244	68.59	1072.13	3	DNATEEEILVYLEK		1664.81	tr|C9JIZ6|C9JIZ6_HUMAN(pre=K,post=T);sp|P07602|SAP_HUMAN(pre=K,post=T);	80;80;	310.503	0	6	127.766	1548.55	G41787AW	Hex(4)HexNAc(3)NeuAc(1)	1548.54	59.5188	0.0041	0.0101	3.1536
NC2_Glyco.63373.63373.4	63373	68.73	1115.74	4	SLDAYPILNQAQALENHTEVQFQK		2756.38	sp|P26006|ITA3_HUMAN(pre=R,post=E);	605;	223.677	0	4	146.366	1702.57	G40442UK	Hex(8)HexNAc(2)	1702.58	10.2281	0.0178	-0.0105	-2.3563
NC2_Glyco.63376.63376.6	63376	68.73	1072.13	3	DNATEEEILVYLEK		1664.81	tr|C9JIZ6|C9JIZ6_HUMAN(pre=K,post=T);sp|P07602|SAP_HUMAN(pre=K,post=T);	80;80;	225.364	0	5	187.38	1548.56	G41787AW	Hex(4)HexNAc(3)NeuAc(1)	1548.54	86.9898	0.0056	0.011	3.4277
NC2_Glyco.63408.63408.4	63408	68.78	1115.75	4	SLDAYPILNQAQALENHTEVQFQK		2756.38	sp|P26006|ITA3_HUMAN(pre=R,post=E);	605;	616.384	0	6	350.492	1702.58	G27933RJ	Hex(8)HexNAc(2)	1702.58	30.6991	0.0094	0.0005	0.1135
NC2_Glyco.63567.63567.3	63567	68.92	1156.26	4	SLDAYPILNQAQALENHTEVQFQK		2756.38	sp|P26006|ITA3_HUMAN(pre=R,post=E);	605;	101.787	0.0064	2	35.1912	1864.64	G45290DI	Hex(9)HexNAc(2)	1864.63	2.2497	0.1068	0.0054	1.1775
NC2_Glyco.63624.63624.6	63624	69.01	1156.26	4	SLDAYPILNQAQALENHTEVQFQK		2756.38	sp|P26006|ITA3_HUMAN(pre=R,post=E);	605;	603.92	0	5	460.045	1864.65	G84622HC	Hex(9)HexNAc(2)	1864.63	41.7056	0.0089	0.013	2.8209
NC2_Glyco.63722.63722.6	63722	69.1	1379.3	3	SLDAYPILNQAQALENHTEVQFQK		2756.38	sp|P26006|ITA3_HUMAN(pre=R,post=E);	605;	269.26	0	3	238.303	1378.49	G21284IS	Hex(6)HexNAc(2)	1378.48	37.015	0.0081	0.0176	4.2524
NC2_Glyco.63817.63817.3	63817	69.23	1541.34	3	SLDAYPILNQAQALENHTEVQFQK		2756.38	sp|P26006|ITA3_HUMAN(pre=R,post=E);	605;	441.686	0	5	247.831	1864.63	G84622HC	Hex(9)HexNAc(2)	1864.63	33.9895	0.0077	-0.0021	-0.4444
NC2_Glyco.63898.63898.3	63898	69.32	1487.33	3	SLDAYPILNQAQALENHTEVQFQK		2756.38	sp|P26006|ITA3_HUMAN(pre=R,post=E);	605;	425.588	0	6	292.917	1702.6	G27933RJ	Hex(8)HexNAc(2)	1702.58	39.6587	0.0085	0.0191	4.2912
NC2_Glyco.63931.63931.5	63931	69.32	1115.75	4	SLDAYPILNQAQALENHTEVQFQK		2756.38	sp|P26006|ITA3_HUMAN(pre=R,post=E);	605;	262.168	0	5	104.285	1702.58	G27933RJ	Hex(8)HexNAc(2)	1702.58	9.4701	0.0196	0.0025	0.5515
NC2_Glyco.63941.63941.5	63941	69.37	1115.74	4	SLDAYPILNQAQALENHTEVQFQK		2756.38	sp|P26006|ITA3_HUMAN(pre=R,post=E);	605;	245.047	0	5	92.899	1702.56	G27933RJ	Hex(8)HexNAc(2)	1702.58	9.9481	0.0197	-0.0166	-3.731
NC2_Glyco.64337.64337.3	64337	69.78	1261.21	3	AMNTSQVEALGIQMLPGYR		2078.03	tr|M0QX72|M0QX72_HUMAN(pre=K,post=D);sp|Q8NBJ5|GT251_HUMAN(pre=K,post=D);	99;381;	519.904	0	6	58.1035	1702.58	G27933RJ	Hex(8)HexNAc(2)	1702.58	19.1634	0.0103	0.0022	0.5868
NC2_Glyco.64541.64541.3	64541	70.02	1187.16	3	YFFNVSDEAALLEK		1644.8	tr|E7EMF1|E7EMF1_HUMAN(pre=R,post=A);tr|E7ESP4|E7ESP4_HUMAN(pre=R,post=A);tr|E9PB77|E9PB77_HUMAN(pre=R,post=A);sp|P17301|ITA2_HUMAN(pre=R,post=A);	343;343;343;343;	278.78	0	5	72.2248	1913.66	G79247QI	Hex(5)HexNAc(4)NeuAc(1)	1913.68	53.729	0.0073	-0.0148	-4.1585
[truncated: 39 more rows]

## Sheet: NC3
Title	Scan	RT(min)	PrecursorMZ	Charge	Peptide	Modification	PeptideMass	Protein	GlycoSite	PeptideScore	PeptideFDR	CoreMatch	CoreScore	GlycanExpMass	GlycanID	GlycanComposition	GlycanMass	GlycanScore	GlycanFDR	Delta(Da)	Delta(ppm)
[truncated: 789 more rows]

[truncated: 3 more sheets: PA1, PA2, PA3]
