# Supplementary material for: Dietary palmitic acid inhibits colorectal cancer progression through enhancing bisecting GlcNAc
Source: JCI Insight. 2026 Mar 23;11(6):e179533. doi: 10.1172/jci.insight.179533 (PMC13043105; doi:10.1172/jci.insight.179533)
Supplement: Supporting data values [file jciinsight-11-179533-s012.xlsx]

## Sheet: Fig.1A
BLCA Normal	BLCA Tumor	BRCA Normal	BRCA Tumor	ESCA Normal	ESCA Tumor	CRC Normal	CRC Tumor	LUAD Normal	LUAD Tumor	STAD Normal	STAD Tumor	UCEC Normal	UCEC Tumor
2.633	5.452	3.233	4.928	3.299	2.066	4.353	2.702	5.026	4.59	4.179	5.251	4.611	4.92
2.361	5.204	3.141	1.42	2.598	4.309	2.918	4.65	4.517	4.475	3.788	5.249	3.971	4.746
2.057	5.023	3.135	1.393	2.455	4.066	2.826	4.532	4.467	4.405	3.717	4.769	3.903	4.596
1.859	4.757	3.106	1.08	2.014	4.057	2.774	3.789	4.445	4.367	3.604	4.679	3.703	4.557
1.718	4.686	2.975	0.6054	1.567	3.938	2.764	3.772	4.404	4.35	3.514	4.508	3.636	4.353
1.427	4.494	2.946	0.5006	1.564	3.864	2.738	3.72	4.347	4.127	3.51	4.339	3.359	4.321
1.093	4.428	2.9	0.2694	1.522	3.688	2.621	3.66	4.287	4.036	3.395	4.293	2.755	4.309
1.081	4.411	2.767	5.376	1.085	3.672	2.417	3.62	4.244	3.941	3.384	4.259	2.616	4.279
0.9246	4.351	2.71	5.048	1.081	3.669	2.395	3.609	4.219	3.888	3.142	4.232	2.604	4.24
0.9163	4.131	2.606	4.926	0.7235	3.645	2.354	3.549	4.201	3.755	2.942	4.137	2.573	4.138
0.6966	4.083	2.599	4.595	0.5667	3.398	2.286	3.527	4.174	3.696	2.791	4.027	2.49	4.117
0.6021	3.974	2.567	4.083		3.36	2.138	3.519	4.171	3.593	2.659	4.02	2.476	4.083
0.5803	3.961	2.564	4.001		3.352	2.123	3.505	4.134	3.587	2.46	4.001	2.425	4.043
0.5725	3.878	2.558	3.946		3.329	2.084	3.5	4.079	3.512	2.266	3.954	2.306	4.037
0.5042	3.872	2.555	3.83		3.3	2.041	3.473	4.062	3.25	2.166	3.936	2.227	4.015
0.4834	3.865	2.542	3.786		3.28	2.02	3.453	4.05	3.201	2.092	3.922	2.218	3.995
0.438	3.836	2.487	3.666		3.245	1.996	3.429	4.041	3.185	1.505	3.921	2.206	3.991
0.338	3.828	2.476	3.653		3.194	1.978	3.425	4.028	3.179	1.433	3.915	2.132	3.986
0.3166	3.769	2.449	3.615		3.179	1.975	3.327	4.025	3.166	1.369	3.913	2.09	3.973
	3.725	2.416	3.578		3.078	1.939	3.258	3.984	3.147	1.016	3.912	2.08	3.942
	3.642	2.41	3.541		3.041	1.939	3.254	3.959	3.116	0.9995	3.888	2.073	3.891
	3.641	2.36	3.522		3.035	1.936	3.154	3.924	3.089	0.9475	3.831	1.972	3.89
	3.438	2.325	3.395		2.987	1.885	3.143	3.896	3.048	0.9182	3.816	1.958	3.87
	3.346	2.305	3.394		2.97	1.821	3.133	3.885	3.033	0.8717	3.794	1.929	3.844
	3.339	2.275	3.271		2.968	1.804	3.124	3.866	2.991	0.8631	3.791	1.924	3.832
	3.273	2.275	3.221		2.913	1.804	3.115	3.814	2.948	0.7723	3.783	1.918	3.817
	3.154	2.269	3.176		2.877	1.681	3.11	3.802	2.877	0.665	3.741	1.881	3.797
	3.135	2.243	3.155		2.78	1.646	3.106	3.789	2.838	0.5	3.694	1.744	3.791
	3.099	2.225	3.13		2.779	1.593	3.06	3.784	2.823	0.4129	3.683	1.719	3.77
	3.085	2.211	3.113		2.731	1.491	3.049	3.783	2.802	0.4007	3.66	1.658	3.755
	3.065	2.198	3.045		2.648	1.455	3.045	3.714	2.684	0.2741	3.653	1.45	3.735
	3.038	2.183	3.022		2.558	1.422	3.039	3.702	2.67	0.2445	3.652	1.229	3.715
	3.036	2.181	3.015		2.556	1.381	3.027	3.697	2.668		3.639	1.207	3.703
	3.024	2.176	2.985		2.533	1.367	3.019	3.658	2.668		3.637	1.116	3.701
	3.004	2.164	2.974		2.514	1.355	2.991	3.636	2.652		3.599	0.3045	3.698
	2.925	2.143	2.959		2.493	1.354	2.964	3.619	2.591		3.582		3.684
	2.913	2.131	2.949		2.413	1.29	2.959	3.594	2.583		3.572		3.673
	2.904	2.129	2.854		2.382	1.256	2.942	3.587	2.582		3.551		3.661
	2.857	2.125	2.824		2.348	1.064	2.931	3.548	2.554		3.549		3.64
	2.842	2.076	2.794		2.338	0.9074	2.924	3.535	2.513		3.513		3.637
	2.825	2.072	2.79		2.334	0.7494	2.913	3.497	2.504		3.496		3.627
	2.726	2.071	2.783		2.322	2.649	2.908	3.419	2.503		3.495		3.621
	2.726	2.067	2.783		2.318	2.217	2.902	3.41	2.489		3.474		3.606
	2.713	2.062	2.727		2.314	2.122	2.895	3.302	2.484		3.471		3.599
	2.693	2.059	2.725		2.31	1.99	2.885	3.299	2.476		3.448		3.594
	2.685	2.057	2.705		2.247	1.834	2.882	3.28	2.472		3.403		3.594
	2.619	2.055	2.685		2.246	1.745	2.851	3.254	2.446		3.399		3.588
	2.615	2.039	2.674		2.235	1.661	2.833	3.233	2.429		3.349		3.583
	2.599	1.958	2.671		2.133	1.644	2.811	3.187	2.426		3.324		3.58
	2.59	1.954	2.617		2.121	1.563	2.796	3.113	2.425		3.323		3.561
	2.57	1.943	2.617		2.06	1.375	2.792	3.032	2.419		3.289		3.553
	2.478	1.936	2.567		2.024		2.771	3.003	2.391		3.284		3.538
	2.464	1.918	2.559		1.947		2.765	2.836	2.363		3.279		3.528
	2.461	1.907	2.539		1.927		2.715	2.718	2.291		3.256		3.505
	2.44	1.907	2.527		1.919		2.704	2.629	2.286		3.248		3.484
	2.431	1.906	2.525		1.888		2.659	2.625	2.269		3.229		3.479
	2.42	1.876	2.512		1.838		2.652	2.623	2.209		3.212		3.471
	2.415	1.872	2.511		1.824		2.646	2.583	2.208		3.2		3.469
	2.402	1.869	2.47		1.813		2.643	2.031	2.184		3.189		3.448
	2.398	1.867	2.451		1.806		2.623		2.175		3.189		3.448
	2.395	1.833	2.397		1.786		2.606		2.134		3.182		3.427
	2.388	1.831	2.366		1.761		2.605		2.104		3.17		3.424
	2.376	1.805	2.337		1.744		2.597		2.089		3.161		3.416
	2.375	1.795	2.313		1.729		2.591		2.085		3.159		3.413
	2.31	1.786	2.313		1.691		2.59		2.084		3.139		3.396
	2.298	1.785	2.306		1.666		2.583		2.043		3.133		3.372
	2.276	1.775	2.301		1.648		2.565		1.993		3.124		3.358
	2.27	1.763	2.28		1.627		2.561		1.987		3.123		3.344
	2.264	1.76	2.274		1.548		2.557		1.973		3.114		3.334
	2.259	1.759	2.136		1.501		2.542		1.968		3.112		3.324
	2.258	1.738	2.123		1.472		2.513		1.964		3.106		3.304
	2.232	1.732	2.12		1.467		2.512		1.912		3.094		3.3
	2.23	1.727	2.095		1.448		2.511		1.896		3.08		3.249
	2.221	1.69	2.086		1.447		2.493		1.885		3.071		3.248
	2.2	1.689	2.08		1.438		2.488		1.88		3.066		3.233
	2.183	1.687	2.069		1.41		2.478		1.87		3.061		3.226
	2.167	1.686	2.045		1.385		2.475		1.864		3.039		3.212
	2.162	1.686	2.045		1.369		2.466		1.862		3.028		3.189
	2.145	1.685	2.032		1.363		2.462		1.862		3.024		3.14
	2.14	1.675	2.027		1.289		2.461		1.858		3.024		3.127
	2.101	1.666	2.026		1.258		2.454		1.855		3.02		3.118
	2.1	1.666	1.999		1.207		2.445		1.854		3.014		3.114
	2.075	1.633	1.996		1.194		2.442		1.837		3.008		3.109
	2.055	1.589	1.964		1.127		2.44		1.833		3.006		3.101
	2.022	1.578	1.963		1.109		2.434		1.827		2.998		3.098
	1.989	1.567	1.961		1.1		2.431		1.815		2.997		3.092
	1.974	1.526	1.958		1.078		2.43		1.758		2.993		3.085
	1.973	1.522	1.947		1.063		2.428		1.747		2.99		3.073
	1.926	1.493	1.945		1.042		2.426		1.746		2.979		3.065
	1.873	1.484	1.945		0.9616		2.426		1.738		2.975		3.064
	1.87	1.454	1.943		0.9541		2.417		1.704		2.975		3.057
	1.869	1.451	1.941		0.9347		2.413		1.702		2.965		3.021
	1.835	1.434	1.924		0.9345		2.394		1.694		2.959		3.02
	1.834	1.384	1.907		0.9114		2.393		1.678		2.946		3.017
	1.832	1.364	1.905		0.9052		2.39		1.676		2.918		3.008
	1.828	1.328	1.903		0.8796		2.362		1.662		2.913		3.007
	1.822	1.318	1.9		0.863		2.356		1.645		2.906		3.001
	1.819	1.254	1.895		0.8373		2.353		1.644		2.902		2.999
	1.81	1.241	1.886		0.8059		2.339		1.607		2.9		2.991
	1.809	1.235	1.883		0.8032		2.336		1.593		2.897		2.979
	1.806	1.187	1.879		0.7859		2.328		1.589		2.894		2.977
	1.8	1.181	1.871		0.7851		2.32		1.589		2.891		2.975
	1.797	1.168	1.864		0.7828		2.312		1.563		2.88		2.958
	1.793	1.168	1.853		0.7496		2.311		1.559		2.879		2.953
	1.764	1.166	1.839		0.7482		2.311		1.556		2.872		2.947
	1.764	1.091	1.834		0.7344		2.307		1.546		2.87		2.938
	1.762	0.9169	1.829		0.6982		2.303		1.544		2.856		2.931
	1.752	0.8834	1.821		0.6707		2.299		1.544		2.847		2.922
	1.735	0.7145	1.805		0.6703		2.285		1.536		2.842		2.922
	1.725	0.6846	1.769		0.6679		2.278		1.535		2.841		2.908
	1.694	0.6768	1.76		0.6244		2.277		1.535		2.834		2.903
	1.678	0.3118	1.759		0.5776		2.267		1.53		2.834		2.897
	1.673	0.1973	1.751		0.5776		2.263		1.513		2.827		2.881
	1.663		1.738		0.5702		2.226		1.487		2.822		2.88
	1.651		1.727		0.5691		2.22		1.483		2.817		2.874
	1.629		1.724		0.5371		2.213		1.47		2.784		2.872
	1.618		1.705		0.5134		2.205		1.458		2.783		2.861
	1.585		1.69		0.5041		2.198		1.452		2.782		2.853
	1.577		1.689		0.4969		2.193		1.447		2.779		2.832
	1.572		1.672		0.4611		2.188		1.446		2.761		2.831
	1.533		1.663		0.4311		2.185		1.441		2.733		2.821
	1.527		1.659		0.4043		2.162		1.439		2.724		2.82
	1.492		1.657		0.385		2.152		1.435		2.722		2.815
	1.476		1.657		0.3423		2.136		1.414		2.718		2.8
	1.423		1.652		0.3186		2.131		1.414		2.692		2.786
	1.422		1.652		0.3185		2.126		1.414		2.687		2.781
	1.41		1.649		0.3017		2.125		1.407		2.679		2.78
	1.399		1.648		0.2987		2.121		1.403		2.675		2.77
	1.39		1.639		0.2883		2.11		1.4		2.673		2.765
	1.374		1.634		0.2878		2.1		1.399		2.672		2.756
	1.367		1.616		0.2828		2.078		1.374		2.67		2.755
	1.363		1.607		0.2754		2.049		1.37		2.67		2.753
	1.362		1.607		0.2749		2.046		1.362		2.657		2.752
	1.351		1.605		0.2718		2.045		1.359		2.656		2.739
	1.346		1.604		0.2703		2.044		1.346		2.651		2.716
	1.319		1.603		0.2623		2.036		1.342		2.646		2.714
	1.317		1.602		0.2579		2.029		1.338		2.645		2.685
	1.298		1.586		0.2373		2.029		1.332		2.642		2.681
	1.288		1.576		0.2366		2.026		1.311		2.624		2.666
	1.278		1.574		0.2299		2.017		1.308		2.616		2.655
	1.278		1.568		0.216		2.015		1.305		2.609		2.655
	1.276		1.564		0.2097		2.012		1.304		2.604		2.646
	1.249		1.562		0.2084		2.008		1.304		2.597		2.643
	1.225		1.557		0.2045		2.006		1.294		2.576		2.601
	1.174		1.557		0.1971		1.998		1.291		2.565		2.592
	1.164		1.557		0.1953		1.988		1.29		2.56		2.576
	1.137		1.556		0.1905		1.985		1.288		2.559		2.574
	1.137		1.544		0.1785		1.983		1.286		2.547		2.574
	1.135		1.54		0.1722		1.979		1.28		2.539		2.555
	1.12		1.535		0.1665		1.97		1.268		2.524		2.551
	1.109		1.532		0.1532		1.956		1.264		2.519		2.55
	1.108		1.53		0.1424		1.947		1.256		2.509		2.531
	1.107		1.523		0.1404		1.944		1.251		2.506		2.523
	1.092		1.52		0.1388		1.941		1.243		2.504		2.509
	1.078		1.514		0.1239		1.934		1.241		2.497		2.508
	1.078		1.513		0.1057		1.93		1.241		2.496		2.501
	1.076		1.512		0.1008		1.93		1.239		2.49		2.498
	1.055		1.508		0.08738		1.928		1.236		2.482		2.496
	1.053		1.492		0.08377		1.923		1.23		2.461		2.496
	1.051		1.486		0.08357		1.908		1.222		2.456		2.478
	1.024		1.485		0.06815		1.898		1.221		2.452		2.475
	1.016		1.484		0.06225		1.891		1.206		2.446		2.474
	1.01		1.484				1.861		1.204		2.433		2.468
	1.001		1.482				1.854		1.197		2.426		2.463
	0.9854		1.481				1.845		1.193		2.425		2.454
	0.9717		1.48				1.844		1.186		2.424		2.436
	0.9603		1.475				1.83		1.179		2.423		2.432
	0.9568		1.471				1.83		1.178		2.415		2.427
	0.9545		1.47				1.83		1.176		2.405		2.424
	0.9487		1.467				1.825		1.175		2.401		2.423
	0.9469		1.457				1.821		1.173		2.398		2.421
	0.9408		1.455				1.819		1.173		2.393		2.409
	0.9173		1.455				1.817		1.167		2.392		2.38
	0.916		1.445				1.812		1.158		2.39		2.38
	0.9096		1.443				1.811		1.157		2.386		2.379
	0.9043		1.44				1.805		1.144		2.381		2.378
	0.8824		1.429				1.803		1.142		2.374		2.376
	0.8815		1.429				1.797		1.142		2.367		2.37
	0.8642		1.423				1.797		1.141		2.363		2.354
	0.8501		1.421				1.788		1.14		2.357		2.354
	0.8438		1.42				1.786		1.137		2.351		2.348
	0.8396		1.41				1.773		1.129		2.331		2.34
	0.824		1.41				1.763		1.127		2.331		2.332
	0.819		1.41				1.745		1.12		2.321		2.328
	0.8181		1.404				1.734		1.109		2.315		2.327
	0.7954		1.396				1.729		1.108		2.31		2.319
	0.79		1.389				1.727		1.107		2.307		2.317
	0.769		1.388				1.721		1.097		2.302		2.311
	0.764		1.385				1.718		1.096		2.298		2.31
	0.7571		1.384				1.715		1.091		2.293		2.306
	0.7561		1.381				1.715		1.091		2.29		2.299
	0.7488		1.372				1.714		1.087		2.288		2.298
	0.7348		1.367				1.71		1.085		2.28		2.295
	0.7304		1.366				1.71		1.084		2.268		2.293
	0.7142		1.362				1.704		1.084		2.255		2.293
	0.7042		1.358				1.694		1.084		2.253		2.29
	0.7038		1.358				1.679		1.081		2.248		2.288
	0.7018		1.356				1.677		1.074		2.239		2.286
	0.7011		1.354				1.676		1.056		2.217		2.286
	0.7001		1.352				1.669		1.056		2.212		2.285
	0.688		1.349				1.666		1.053		2.211		2.278
	0.6874		1.345				1.642		1.051		2.21		2.254
	0.6861		1.344				1.635		1.049		2.207		2.252
	0.6854		1.341				1.632		1.049		2.198		2.244
	0.6824		1.337				1.624		1.044		2.198		2.244
	0.6767		1.336				1.623		1.044		2.193		2.241
	0.6639		1.321				1.62		1.042		2.191		2.236
	0.6582		1.318				1.61		1.041		2.174		2.227
	0.6556		1.315				1.587		1.04		2.173		2.221
	0.6495		1.313				1.586		1.021		2.173		2.208
	0.6464		1.312				1.585		1.017		2.171		2.205
	0.6444		1.31				1.578		1.014		2.159		2.198
	0.6338		1.31				1.578		1.006		2.145		2.194
	0.6324		1.307				1.577		1.006		2.133		2.185
	0.6114		1.305				1.573		1.006		2.128		2.185
	0.6055		1.299				1.569		1.003		2.123		2.177
	0.6039		1.296				1.557		1.002		2.117		2.177
	0.6028		1.286				1.551		0.9968		2.103		2.159
	0.5952		1.28				1.55		0.9897		2.093		2.158
	0.5946		1.278				1.54		0.9895		2.088		2.145
	0.5896		1.277				1.538		0.9878		2.083		2.139
	0.5771		1.271				1.538		0.9873		2.061		2.131
	0.5768		1.267				1.528		0.98		2.042		2.121
	0.5686		1.265				1.524		0.9666		2.04		2.113
	0.5659		1.263				1.516		0.9582		2.033		2.108
	0.5632		1.244				1.513		0.9549		2.033		2.105
	0.563		1.243				1.509		0.9543		2.02		2.098
	0.5557		1.235				1.504		0.9461		2.02		2.085
	0.5546		1.233				1.5		0.9433		2.017		2.084
	0.5544		1.23				1.486		0.9307		2.011		2.084
	0.5443		1.227				1.482		0.9301		1.999		2.078
	0.5441		1.223				1.474		0.9292		1.997		2.077
	0.5431		1.216				1.461		0.929		1.995		2.075
	0.5389		1.215				1.46		0.9237		1.995		2.069
	0.5373		1.212				1.459		0.9237		1.992		2.065
	0.5349		1.207				1.45		0.9232		1.97		2.047
	0.513		1.205				1.449		0.9223		1.962		2.037
	0.5124		1.202				1.444		0.9107		1.954		2.037
	0.5116		1.201				1.438		0.9024		1.953		2.027
	0.5111		1.2				1.428		0.9008		1.951		2.025
	0.4935		1.199				1.428		0.8996		1.949		2.024
	0.4902		1.198				1.425		0.8975		1.948		2.018
	0.4843		1.196				1.416		0.8842		1.942		2.003
	0.4841		1.186				1.413		0.8777		1.938		1.993
	0.4831		1.185				1.406		0.8766		1.921		1.992
	0.4758		1.184				1.401		0.876		1.912		1.991
	0.4723		1.176				1.385		0.875		1.909		1.99
	0.4722		1.176				1.378		0.871		1.907		1.983
	0.4673		1.172				1.366		0.8696		1.903		1.971
	0.4672		1.172				1.364		0.8679		1.899		1.97
	0.4649		1.17				1.352		0.8649		1.856		1.966
	0.4535		1.17				1.339		0.8565		1.855		1.96
	0.4508		1.168				1.338		0.8562		1.855		1.956
	0.4494		1.164				1.338		0.8559		1.846		1.955
	0.4431		1.161				1.334		0.8507		1.829		1.951
	0.4427		1.141				1.327		0.8467		1.821		1.949
	0.442		1.14				1.327		0.8465		1.82		1.945
	0.4415		1.14				1.324		0.8461		1.818		1.927
	0.4398		1.137				1.323		0.8393		1.813		1.92
	0.4376		1.137				1.312		0.8387		1.813		1.92
	0.4334		1.133				1.295		0.8357		1.803		1.919
	0.4313		1.133				1.294		0.8331		1.795		1.909
	0.4303		1.129				1.289		0.8304		1.784		1.902
	0.4231		1.126				1.289		0.8303		1.784		1.889
	0.4217		1.122				1.288		0.8288		1.775		1.886
	0.4213		1.121				1.284		0.8263		1.76		1.885
	0.4156		1.12				1.283		0.8246		1.757		1.873
	0.4103		1.118				1.276		0.8218		1.746		1.866
	0.409		1.116				1.274		0.814		1.74		1.861
	0.4089		1.114				1.27		0.8118		1.739		1.855
	0.4032		1.114				1.266		0.8077		1.736		1.843
	0.4028		1.114				1.266		0.8038		1.725		1.834
	0.4028		1.108				1.261		0.8031		1.716		1.833
	0.4008		1.104				1.256		0.8023		1.697		1.832
	0.4006		1.102				1.241		0.8022		1.68		1.827
	0.3995		1.097				1.237		0.7992		1.676		1.816
	0.3975		1.091				1.225		0.7977		1.636		1.816
	0.393		1.091				1.225		0.7975		1.634		1.812
	0.3896		1.084				1.224		0.7959		1.628		1.806
	0.3888		1.083				1.22		0.7957		1.603		1.802
	0.3871		1.082				1.22		0.7928		1.602		1.783
	0.383		1.08				1.215		0.7927		1.591		1.767
	0.3785		1.075				1.199		0.7896		1.556		1.766
	0.3781		1.074				1.189		0.7877		1.548		1.765
	0.3743		1.071				1.179		0.7856		1.545		1.76
	0.3741		1.071				1.172		0.7796		1.521		1.756
	0.3705		1.07				1.168		0.7794		1.474		1.755
	0.3679		1.069				1.162		0.7705		1.471		1.754
	0.3651		1.068				1.156		0.762		1.469		1.754
	0.3621		1.066				1.155		0.7601		1.425		1.749
	0.3603		1.063				1.15		0.7563		1.424		1.748
	0.3567		1.058				1.137		0.7539		1.421		1.748
	0.3566		1.053				1.136		0.7519		1.41		1.742
	0.3557		1.05				1.131		0.7503		1.407		1.74
	0.3476		1.044				1.127		0.7443		1.407		1.738
	0.3466		1.043				1.126		0.7398		1.403		1.705
	0.3446		1.042				1.126		0.7356		1.403		1.705
	0.3375		1.041				1.12		0.7347		1.398		1.702
	0.3368		1.041				1.119		0.7332		1.347		1.673
	0.3362		1.036				1.094		0.7279		1.335		1.661
	0.3346		1.034				1.081		0.7223		1.332		1.649
	0.3345		1.033				1.066		0.7214		1.309		1.642
	0.3332		1.031				1.063		0.7186		1.307		1.638
	0.3325		1.03				1.062		0.7098		1.302		1.632
	0.3303		1.028				1.058		0.7069		1.294		1.63
	0.3296		1.028				1.055		0.7051		1.27		1.623
	0.3277		1.027				1.051		0.7027		1.263		1.616
	0.3246		1.023				1.042		0.7015		1.261		1.616
	0.3238		1.018				1.041		0.7002		1.241		1.61
	0.3232		1.016				1.029		0.6981		1.225		1.587
	0.3133		1.015				1.022		0.6939		1.22		1.573
	0.3129		1.011				1.021		0.6925		1.207		1.564
	0.3129		1.011				1.017		0.6911		1.206		1.563
	0.3094		1.01				1.016		0.6908		1.204		1.553
	0.3074		1.009				1.012		0.6877		1.192		1.547
	0.3067		1.006				1.007		0.6854		1.19		1.537
	0.3034		1.005				1.004		0.6833		1.183		1.537
	0.3025		1.005				0.9981		0.6785		1.157		1.527
	0.3007		1.005				0.9815		0.6728		1.153		1.524
	0.2922		1.001				0.9801		0.6634		1.132		1.512
	0.2897		0.9996				0.977		0.6605		1.13		1.511
	0.2897		0.9951				0.9659		0.6579		1.112		1.504
	0.2881		0.9943				0.9629		0.6568		1.106		1.502
	0.2869		0.9942				0.9574		0.6517		1.105		1.49
	0.2794		0.9879				0.9513		0.6443		1.103		1.485
	0.2747		0.9878				0.9377		0.6436		1.097		1.48
	0.273		0.9855				0.9301		0.6377		1.097		1.471
	0.2679		0.982				0.9293		0.6364		1.077		1.467
	0.267		0.9793				0.9202		0.6361		1.065		1.466
	0.2664		0.9792				0.9164		0.6359		1.05		1.451
	0.2654		0.9785				0.9018		0.6346		1.029		1.444
	0.2597		0.9772				0.9008		0.6345		1.024		1.44
	0.2557		0.9733				0.8977		0.6338		1.024		1.436
	0.2544		0.9712				0.8943		0.6298		1.02		1.432
	0.2536		0.9692				0.8846		0.6285		1.015		1.43
	0.2516		0.9652				0.8839		0.6275		1.011		1.429
	0.2451		0.9627				0.8775		0.6246		0.9771		1.426
	0.2438		0.9611				0.8767		0.6234		0.9644		1.426
	0.2427		0.9606				0.8719		0.6218		0.9609		1.422
	0.2425		0.9585				0.8685		0.6204		0.9557		1.412
	0.2421		0.9556				0.8605		0.6194		0.9318		1.41
	0.24		0.9554				0.8585		0.619		0.9223		1.407
	0.2357		0.9537				0.8556		0.6179		0.8932		1.392
	0.2329		0.9506				0.8527		0.6125		0.8726		1.392
	0.2328		0.9478				0.8504		0.6103		0.872		1.384
	0.2319		0.937				0.8311		0.6095		0.8648		1.379
	0.2315		0.9361				0.8278		0.6078		0.857		1.378
	0.2301		0.9324				0.8264		0.6071		0.8089		1.378
	0.2298		0.9279				0.8259		0.6034		0.8085		1.37
	0.2297		0.9257				0.8256		0.6002		0.8042		1.359
	0.2256		0.9181				0.8227		0.5995		0.796		1.351
	0.2233		0.9177				0.8221		0.5949		0.7618		1.342
	0.2201		0.9174				0.8169		0.5939		0.7543		1.341
	0.2114		0.9172				0.8124		0.5934		0.7195		1.332
	0.2099		0.9169				0.8104		0.5934		0.7058		1.325
	0.2067		0.9166				0.8079		0.5829		0.6493		1.323
	0.2027		0.9162				0.8064		0.5778		0.6478		1.318
	0.2004		0.9157				0.8035		0.576		0.6444		1.31
	0.2		0.9156				0.8023		0.576		0.637		1.31
	0.1999		0.9153				0.7984		0.5757		0.5996		1.309
	0.1945		0.9145				0.7957		0.5708		0.5779		1.287
	0.1941		0.9134				0.7927		0.5705		0.5468		1.278
	0.1911		0.9128				0.7863		0.5649		0.5111		1.267
	0.1906		0.9122				0.7815		0.5643		0.4987		1.263
	0.1856		0.9068				0.7808		0.5629		0.4828		1.255
	0.1851		0.9053				0.7771		0.5614		0.4617		1.255
	0.1845		0.8992				0.7736		0.5613		0.4563		1.247
	0.1843		0.8986				0.771		0.5606		0.4506		1.247
	0.1821		0.8975				0.7673		0.5544		0.4359		1.242
	0.1811		0.8975				0.767		0.5475		0.4232		1.24
	0.1805		0.8955				0.7566		0.546		0.3693		1.238
	0.1797		0.8947				0.7512		0.5427		0.3672		1.237
	0.1756		0.8905				0.7328		0.5377		0.36		1.237
	0.1748		0.887				0.7326		0.5359		0.2647		1.235
	0.1686		0.8862				0.7317		0.5355		0.2013		1.229
	0.1681		0.8853				0.7288		0.5353				1.226
	0.1671		0.8838				0.7173		0.5299				1.223
	0.1671		0.8832				0.7123		0.5231				1.212
	0.1668		0.8824				0.7115		0.5203				1.196
	0.1634		0.8822				0.707		0.52				1.181
	0.1595		0.8818				0.703		0.5165				1.18
	0.1575		0.8814				0.7016		0.5113				1.169
	0.1514		0.8802				0.6983		0.5082				1.168
	0.1503		0.8801				0.6896		0.5063				1.167
	0.1446		0.8795				0.6823		0.5055				1.163
	0.1443		0.8782				0.6807		0.5015				1.139
	0.1411		0.8765				0.6798		0.5012				1.136
	0.1405		0.8765				0.6783		0.4992				1.129
	0.1215		0.8763				0.6729		0.4985				1.127
	0.1196		0.8759				0.6597		0.4981				1.117
	0.1149		0.8753				0.6591		0.4932				1.114
	0.1143		0.8742				0.6589		0.4929				1.098
	0.1109		0.8728				0.6566		0.491				1.094
	0.1077		0.8727				0.6549		0.4847				1.073
	0.1074		0.8713				0.652		0.4828				1.046
	0.1015		0.871				0.65		0.4805				1.046
	0.09313		0.8686				0.6416		0.4793				1.032
	0.08505		0.8654				0.6411		0.4787				1.028
	0.08438		0.8636				0.6083		0.4766				1.028
	0.07987		0.861				0.6065		0.4672				1.017
	0.07736		0.8587				0.602		0.4648				1.017
	0.07564		0.8563				0.6005		0.4638				1.01
	0.073		0.856				0.5949		0.463				1
	0.07023		0.8538				0.5816		0.4624				0.9959
	0.06856		0.853				0.5786		0.4556				0.9875
	0.06685		0.8519				0.5747		0.4537				0.9854
	0.0614		0.8519				0.5682		0.4534				0.9767
	0.05949		0.8493				0.5663		0.4523				0.9692
	0.05932		0.8488				0.5656		0.4504				0.9561
	0.04085		0.8484				0.5654		0.4402				0.9551
	0.03637		0.8479				0.561		0.4396				0.9545
			0.8421				0.5529		0.4384				0.9525
			0.8417				0.5413		0.427				0.9331
			0.8415				0.5243		0.4268				0.9255
			0.8371				0.5229		0.4256				0.9228
			0.837				0.5209		0.4225				0.9135
			0.8364				0.5191		0.4222				0.9083
			0.8343				0.5171		0.4215				0.9055
			0.8342				0.4977		0.4167				0.9016
			0.8341				0.4815		0.414				0.8914
			0.8315				0.4719		0.4112				0.8885
			0.8278				0.4673		0.4098				0.8869
			0.8256				0.4555		0.4087				0.8814
			0.8252				0.4525		0.4078				0.8787
			0.825				0.4409		0.4073				0.8716
			0.8217				0.439		0.4061				0.865
			0.8208				0.4279		0.4035				0.8617
			0.8184				0.4264		0.3975				0.8583
			0.8182				0.4164		0.3974				0.8408
			0.8179				0.4081		0.3963				0.837
			0.8161				0.3697		0.3957				0.8327
			0.8152				0.3685		0.3953				0.8311
			0.8152				0.3645		0.3907				0.8222
			0.8148				0.3497		0.3883				0.8222
			0.8148				0.3456		0.3847				0.8204
			0.8121				0.345		0.3839				0.8166
			0.8093				0.3432		0.382				0.8104
			0.8067				0.3386		0.3728				0.8104
			0.8067				0.3354		0.3722				0.7998
			0.8053				0.3339		0.3701				0.784
			0.8038				0.3309		0.3679				0.777
			0.8019				0.3308		0.3663				0.7745
			0.8016				0.3048		0.3599				0.7688
			0.7974				0.2879		0.3588				0.7612
			0.794				0.286		0.3562				0.7578
			0.7916				0.2696		0.3542				0.753
			0.7902				0.2679		0.3502				0.7491
			0.7893				0.2646		0.349				0.7479
			0.7893				0.2573		0.3489				0.7423
			0.7888				0.242		0.3483				0.7292
			0.7882				0.2402		0.3463				0.7283
			0.7864				0.2326		0.3452				0.7256
			0.7863				0.2271		0.3433				0.7241
			0.7835				0.2137		0.343				0.7002
			0.7812				0.1996		0.335				0.6978
			0.7804				0.1961		0.3341				0.6831
			0.7799				0.1926		0.3341				0.6807
			0.7795				0.1879		0.3328				0.6804
			0.7792				0.187		0.3275				0.6708
			0.7782				0.1761		0.326				0.6686
			0.7732				0.1736		0.3228				0.6673
			0.7721				0.1704		0.3215				0.6657
			0.7719				0.1698		0.3175				0.6607
			0.7707				0.1659		0.3146				0.6588
			0.7698				0.1599		0.3139				0.6541
			0.7698				0.1437		0.3057				0.6519
			0.7683				0.1413		0.3045				0.6486
			0.7661				0.1234		0.3019				0.6484
			0.7645				0.1056		0.2935				0.6413
			0.7609				0.05403		0.293				0.6411
			0.7578				2.204		0.2907				0.6369
			0.7573				3.966		0.2899				0.6369
			0.7546				3.954		0.2857				0.6268
			0.7538				3.881		0.2771				0.6259
			0.7535				3.547		0.2764				0.6137
			0.7532				3.526		0.2759				0.6127
			0.7512				3.46		0.274				0.6074
			0.7488				3.458		0.2723				0.6053
			0.7486				3.436		0.2712				0.6
			0.7477				3.235		0.268				0.5956
			0.7465				3.23		0.2619				0.5788
			0.7439				3.168		0.2613				0.5754
			0.7437				3.154		0.2608				0.575
			0.7422				3.087		0.259				0.57
			0.7418				3.082		0.2571				0.5643
			0.7416				3.075		0.2513				0.5633
			0.7401				2.952		0.242				0.5627
			0.7386				2.95		0.2363				0.5483
			0.7379				2.942		0.2338				0.5474
			0.737				2.939		0.2296				0.5398
			0.7364				2.934		0.2172				0.5383
			0.736				2.868		0.2168				0.5278
			0.7351				2.84		0.2156				0.5268
			0.7336				2.825		0.2151				0.5146
			0.7301				2.783		0.2128				0.5074
			0.7299				2.748		0.2127				0.5068
			0.7281				2.715		0.2091				0.5047
			0.7274				2.692		0.2061				0.5003
			0.7272				2.685		0.2049				0.4931
			0.7269				2.599		0.2043				0.4915
			0.7263				2.59		0.2041				0.4894
			0.7254				2.576		0.2017				0.486
			0.7247				2.506		0.1982				0.4688
			0.7235				2.503		0.1875				0.4454
			0.722				2.485		0.1843				0.4429
			0.7166				2.464		0.1816				0.4404
			0.7153				2.444		0.1757				0.4386
			0.7152				2.405		0.1719				0.4363
			0.7115				2.366		0.1715				0.431
			0.7102				2.315		0.1648				0.4291
			0.7091				2.284		0.1646				0.428
			0.7088				2.226		0.1625				0.4262
			0.7087				2.225		0.1534				0.4165
			0.7085				2.202		0.1529				0.4161
			0.7072				2.155		0.1509				0.404
			0.7061				2.104		0.1501				0.3994
			0.704				2.099		0.1495				0.3857
			0.7039				2.062		0.1456				0.3733
			0.7007				2.054		0.1442				0.3711
			0.7002				2.028		0.1394				0.3591
			0.6987				1.988		0.1256				0.3563
			0.6969				1.987		0.07952				0.3528
			0.6961				1.981		0.06614				0.3522
			0.6959				1.953		0.06421				0.3522
			0.6956				1.942		0.8994				0.3136
			0.6944				1.941		0.8267				0.2967
			0.693				1.935						0.2889
			0.6918				1.926						0.2727
			0.69				1.92						0.2696
			0.6898				1.874						0.2662
			0.6897				1.859						0.2639
			0.6896				1.84						0.2507
			0.6889				1.839						0.2438
			0.6866				1.822						0.2406
			0.6856				1.812						0.2368
			0.6848				1.785						0.2338
			0.6833				1.785						0.228
			0.6818				1.759						0.2107
			0.6815				1.749						0.2067
			0.6811				1.742						0.1847
			0.6809				1.741						0.1832
			0.6809				1.734						0.1619
			0.6801				1.72						0.1612
			0.6798				1.719						0.1535
			0.6785				1.715						0.1074
			0.678				1.679						0.07634
			0.6741				1.645						0.06646
			0.6738				1.64						1.119
			0.6725				1.587
			0.6716				1.564
			0.6709				1.549
			0.6703				1.539
			0.6692				1.534
			0.6684				1.533
			0.6676				1.499
			0.6672				1.466
			0.6662				1.449
			0.6656				1.448
			0.6656				1.424
			0.6647				1.403
			0.6641				1.401
			0.6631				1.39
			0.6623				1.381
			0.656				1.369
			0.6553				1.344
			0.655				1.339
			0.6543				1.319
			0.6526				1.276
			0.6525				1.255
			0.6518				1.25
			0.6489				1.209
			0.6485				1.164
			0.6483				1.112
			0.648				1.103
			0.6479				1.102
			0.6469				1.077
			0.6467				1.071
			0.6465				1.063
			0.6425				1.053
			0.642				1.051
			0.6418				1.046
			0.6417				1.044
			0.6405				1.039
			0.64				1.028
			0.6375				1.025
			0.6372				1.019
			0.632				1.004
			0.6299				0.984
			0.6299				0.9799
			0.6292				0.9638
			0.6282				0.9622
			0.6273				0.9536
			0.6261				0.9108
			0.6252				0.9105
			0.6235				0.909
			0.623				0.8861
			0.6195				0.8762
			0.6183				0.8691
			0.6142				0.8388
			0.6141				0.8318
			0.6106				0.8312
			0.6104				0.8311
			0.6102				0.8213
			0.6085				0.8033
			0.6079				0.8018
			0.6041				0.7807
			0.6027				0.7626
			0.5988				0.7593
			0.5962				0.746
			0.5959				0.7428
			0.5948				0.7426
			0.5943				0.7354
			0.5938				0.7277
			0.593				0.7016
			0.5927				0.69
			0.5925				0.6557
			0.5884				0.6433
			0.5864				0.6315
			0.5864				0.6181
			0.5856				0.6105
			0.5848				0.5809
			0.5847				0.5439
			0.5846				0.5293
			0.5844				0.4635
			0.581				0.4382
			0.5803				0.4216
			0.5801				0.4177
			0.5797				0.4023
			0.5791				0.3881
			0.5773				0.3843
			0.5754				0.3429
			0.5748				0.3279
			0.5733				0.2866
			0.5723				0.2515
			0.5712				0.2436
			0.5701				0.2203
			0.5698				0.09753
			0.5677				0.5279
			0.5668
			0.5665
			0.5657
			0.5652
			0.5646
			0.5646
			0.5615
			0.5609
			0.5599
			0.5576
			0.5574
			0.5566
			0.5564
			0.5522
			0.5512
			0.5509
			0.5507
			0.5488
			0.5484
			0.5475
			0.5465
			0.5463
			0.5448
			0.5439
			0.5429
			0.5412
			0.5404
			0.5404
			0.5402
			0.538
			0.5375
			0.5374
			0.5365
			0.5362
			0.5361
			0.5322
			0.5311
			0.5297
			0.5231
			0.5223
			0.5211
			0.5207
			0.5193
			0.5189
			0.5189
			0.5185
			0.5172
			0.5168
			0.5167
			0.5165
			0.5163
			0.5163
			0.5157
			0.5145
			0.5142
			0.5142
			0.5141
			0.5129
			0.512
			0.5117
			0.5099
			0.5099
			0.5097
			0.509
			0.5088
			0.5085
			0.5084
			0.5069
			0.5059
			0.5031
			0.5023
			0.4985
			0.4978
			0.4975
			0.4972
			0.4956
			0.4936
			0.4932
			0.4911
			0.491
			0.4906
			0.4883
			0.4882
			0.4878
			0.4869
			0.4865
			0.4855
			0.4854
			0.4837
			0.4836
			0.4832
			0.4803
			0.479
			0.4787
			0.4785
			0.4751
			0.4733
			0.4726
			0.4726
			0.4722
			0.472
			0.4713
			0.4693
			0.4686
			0.4684
			0.4684
			0.4683
			0.4663
			0.4659
			0.4649
			0.4636
			0.4625
			0.4625
			0.4624
			0.4623
			0.4621
			0.4619
			0.4612
			0.4611
			0.4568
			0.4567
			0.4565
			0.4555
			0.4546
			0.4524
			0.4512
			0.4504
			0.4483
			0.4477
			0.4473
			0.4461
			0.4457
			0.4456
			0.445
			0.4449
			0.4447
			0.4436
			0.4424
			0.4414
			0.4406
			0.4398
			0.4393
			0.4391
			0.4385
			0.4377
			0.437
			0.4369
			0.436
			0.4357
			0.4356
			0.4353
			0.4339
			0.4322
			0.4312
			0.4303
			0.4299
			0.4296
			0.4293
			0.429
			0.429
			0.4283
			0.4282
			0.427
			0.4262
			0.4241
			0.4236
			0.423
			0.4226
			0.4222
			0.4219
			0.4215
			0.4213
			0.4213
			0.4208
			0.4205
			0.4194
			0.4139
			0.412
			0.4111
			0.4094
			0.4094
			0.409
			0.4087
			0.4086
			0.408
			0.408
			0.4077
			0.4075
			0.4068
			0.4067
			0.4056
			0.4044
			0.4042
			0.4035
			0.4031
			0.403
			0.4028
			0.4007
			0.3995
			0.399
			0.3986
			0.3976
			0.3971
			0.3964
			0.3964
			0.3961
			0.3956
			0.3939
			0.3932
			0.3919
			0.3919
			0.3902
			0.3882
			0.387
			0.3866
			0.3832
			0.3814
			0.3789
			0.3786
			0.3773
			0.377
			0.3758
			0.3751
			0.3742
			0.3735
			0.3725
			0.3723
			0.3713
			0.3705
			0.3693
			0.3679
			0.3667
			0.3666
			0.3658
			0.3647
			0.3638
			0.3617
			0.3615
			0.3609
			0.3594
			0.3592
			0.3581
			0.3564
			0.3556
			0.3555
			0.353
			0.3526
			0.3515
			0.3514
			0.351
			0.3508
			0.3498
			0.3483
			0.3476
			0.3475
			0.3456
			0.3455
			0.3446
			0.3446
			0.3438
			0.3438
			0.3435
			0.3421
			0.3419
			0.339
			0.3379
			0.3377
			0.3371
			0.3366
			0.3361
			0.3338
			0.3334
			0.3317
			0.329
			0.3288
			0.3282
			0.3276
			0.3274
			0.326
			0.3246
			0.3238
			0.3224
			0.3219
			0.3207
			0.3198
			0.3197
			0.3185
			0.3184
			0.3183
			0.3181
			0.3178
			0.3178
			0.3172
			0.3164
			0.3151
			0.3144
			0.3123
			0.3122
			0.3117
			0.3088
			0.3086
			0.3085
			0.3083
			0.3078
			0.3076
			0.3068
			0.3068
			0.3005
			0.2992
			0.2986
			0.2985
			0.2968
			0.2965
			0.2962
			0.2958
			0.2947
			0.2938
			0.2927
			0.2921
			0.292
			0.2913
			0.291
			0.2907
			0.2903
			0.2897
			0.2889
			0.2873
			0.2853
			0.2853
			0.2846
			0.2839
			0.2829
			0.2809
			0.2805
			0.2779
			0.2774
			0.2762
			0.2758
			0.2748
			0.2737
			0.2733
			0.2702
			0.2692
			0.2691
			0.2688
			0.2666
			0.2662
			0.2655
			0.2638
			0.2638
			0.2627
			0.2626
			0.2626
			0.2626
			0.2605
			0.2596
			0.2592
			0.2592
			0.2557
			0.2552
			0.2548
			0.2538
			0.2516
			0.2509
			0.2498
			0.2495
			0.2484
			0.2479
			0.246
			0.2451
			0.2449
			0.2443
			0.2441
			0.242
			0.2405
			0.2397
			0.2389
			0.235
			0.2344
			0.2341
			0.2332
			0.2317
			0.23
			0.2285
			0.2258
			0.2255
			0.2242
			0.2238
			0.222
			0.2219
			0.2209
			0.2194
			0.2186
			0.2176
			0.2143
			0.2125
			0.2123
			0.2096
			0.2089
			0.2088
			0.2086
			0.2066
			0.206
			0.2053
			0.2038
			0.2031
			0.1983
			0.198
			0.198
			0.1967
			0.1965
			0.1956
			0.1952
			0.195
			0.194
			0.1925
			0.1916
			0.1838
			0.1828
			0.1796
			0.178
			0.1764
			0.1758
			0.1683
			0.1674
			0.1656
			0.1653
			0.1627
			0.1626
			0.157
			0.156
			0.1542
			0.1539
			0.1523
			0.151
			0.1496
			0.1496
			0.1478
			0.1469
			0.146
			0.1435
			0.1406
			0.1362
			0.1243
			0.1217
			0.1195
			0.1163
			0.1153
			0.1141
			0.1132
			0.1121
			0.1087
			0.1078
			0.1074
			0.1055
			0.1035
			0.1003
			0.09771
			0.09438
			0.09349
			0.08495
			0.08494
			0.08411
			0.06645
			0.04574
			0.03438

## Sheet: Fig.1B
Normal (n=86)	CRC (n=86)
0.007	0.002
0.003	0.000426
0.006	0.001
0.021	0.007
0.012	0.001
0.000537	0.000305
0.034	0.003
0.000251	0.000296
0.000112	0.000235
0.005	0.002
0.009	0.001
0.019	0.013
0.021	0.009
0.011	0.003
0.014	0.006
0.012	0.006
0.001	0.001
0.001	0.000128
0.002	0.001
0.01	0.007
0.009	0.006
0.012	0.003
0.023	0.016
0.03	0.012
0.012	0.005
0.006	0.007
0.011	0.009
0.018	0.009
0.015	0.002
0.012	0.000737
0.029	0.02
0.012	0.018
0.026	0.004
0.012	0.005
0.02	0.013
0.032	0.019
0.024	0.002
0.023	0.005
0.013	0.004
0.023	0.015
0.012	0.009
0.012	0.012
0.004	0.004
0.009	0.012
0.018	0.009
0.039	0.019
0.023	0.029
0.066	0.024
0.002	0.009
0.012	0.02
0.03	0.016
0.000927	0.000804
0.009	0.001
0.014	0.023
0.012	0.003
0.021	0.005
0.053	0.014
0.059	0.009
0.031	0.019
0.026	0.003
0.047	0.012
0.017	0.016
0.005	0.015
0.025	0.008
0.03	0.037
0.001	0.000612
0.013	0.008
0.061	0.021
0.053	0.005
0.042	0.019
0.041	0.01
0.006	0.011
0.021	0.01
0.002	0.004
0.032	0.002
0.047	0.016
0.031	0.026
0.018	0.017
0.002	0.03
0.023	0.003
0.029	0.019
0.018	0.007
0.016	0.018
0.019	0.005
0.015	0.001
0.021	0.016

## Sheet: Fig.1C
Normal (n=86)	CRC (n=86)
0.004	0
0.007	0.0004152
0.004	0.0007824
0.017	0
0.011	0
0.006	0.001
0.003	0.001
0.007	0
0.002	0.001
0.022	0
0.016	0.002
0.002	0.002
0.035	0.003
0.006	0.002
0.019	5.605e-05
0.005	0
0.017	0.001
0.008	0.002
0.025	3.518e-05
0.009	0.019
0.005	0.018
0.025	0.003
0.025	0.005
0.005	0.001
0.011	0
0.01	2.14e-05
0.01	0.001
0.017	0.005
0.033	0.0009207
0.03	0.023
0.026	0.007
0.014	0.008
0.021	0.003
0.014	0.003
0.007	1.922e-05
0.02	0.004
0.021	0.006
0.028	0.008
0.037	7.037e-05
0.025	0.015
0.019	0.006
0.013	0.012
0.006	0.0008947
0.0008029	0.001
0.022	0.003
0.028	0
0.025	0.006
0.018	0.003
0.022	0.001
0.029	0.019
0.036	0.001
0.008	0.006
0.006	0.002
0.006	0.002
0.023	0.002
0.03	0.004
0.033	0.013
0.025	0.018
0.022	0.0008212
0.015	0.008
0.019	0.003
0.006	0.0004627
0.005	0.009
0.024	0.006
0.016	0.005
0.032	0.006
0.014	0.002
0.026	0.03
0.02	0.006
0.012	0
0.012	0.0002577
0.009	0.012
0.022	0.014
0.024	0.01
0.03	0.002
0.024	0.017
0.015	0.005
0.027	0.013
0.003	0.001
0.029	0.0001959
0.007	0.003
0.015	0.004
0.013	0.004
0.035	0.007
0.03	0.025
0.018	0.004

## Sheet: Fig.1D
	MGAT3/GAPDH			PHA-E/GAPDH
NCM460	1	1	1	1	1	1
HCoEpiC	1.21	0.82	1.15	1.16	1.24	0.87
HT29	1.14	0.82	1.25	0.97	0.84	1.04
SW480	0.82	0.65	0.77	0.91	0.83	0.95
HCT116	0.76	0.43	0.57	0.72	0.51	0.41
SW620	0.52	0.37	0.29	0.38	0.22	0.27
LoVo	0.41	0.15	0.19	0.19	0.12	0.11

## Sheet: Fig.1E
NCM460	SW480	HCT116	SW620
87.45	70.333	37.323	46.702
87.45	87.245	32.135	54.264
100.672	69.675	38.062	47.229
121.396	70.575	38.166	50.149
70.172	65.327	44.098	43.607
94.016	55.566	39.684	58.971
69.04	83.757	55.676	53.933
51.826	66.781	32.935	49.844
57.581	75.395	54.087	58.932
84.395	51.341	50.018	38.966

## Sheet: Fig.2B
number	Control	CRC			size	Control	CRC			total size	Control	CRC
	0	2				0	3.33625				0	6.6725
	0	2				0	9.61625				0	19.2325
	0	5				0	12.246				0	61.23
	0	8				0	4.71				0	37.68
	0	3				0	12.8217				0	38.465
	0	3				0	5.82208				0	17.4662
	0	3				0	5.82208				0	17.4662
	0					0					0

## Sheet: Fig.2D
control	CRC
25.1464	24.5938
25.1532	24.1444
25.6554	24.8985

## Sheet: Fig.2E
Control	CRC
1.2715	0.700535
1.45652	0.384093
0.503313	0.567042
0.337165	0.766335
1.4315	0.145294
0.817362	0.134721
1.39093	0.218249
0.791711

## Sheet: Fig.2F
MGAT3	Control	CRC		PHA-E	Control	CRC		β-catenin	Control	CRC
	0.101667	0.046333			0.072333	0.054333			0.008	0.042
	0.111667	0.052333			0.077	0.032			0.013	0.046
	0.101667	0.05			0.076	0.047			0.011333	0.049
	0.109667	0.049333			0.076667	0.033667			0.019	0.036333
	0.089333	0.052333			0.065667	0.037333			0.02	0.031667
	0.076	0.037333			0.076	0.051			0.020333	0.053333
	0.097	0.047			0.064	0.044			0.006	0.047
	0.104				0.077				0.017

## Sheet: Fig.3A
NC	MGAT3
0.755748	12.2268
2.30533	10.5048
0.230842	9.84217
0.708076	11.6477

[truncated: 38 more sheets: Fig.3B, Fig.3C, Fig.3E, Fig.3F, Fig.3G, Fig.3H, Fig.3I, Fig.3K, Fig.3L, Fig.4A, Fig.4B, Fig.4C, Fig4F, Fig.4G, Fig4.H, Fig.4I, Fig.5A, Fig.5B, Fig.5E, Fig.5F …]
